# Supplementary material for: A Sodium-Translocating Module Linking Succinate Production to Formation of Membrane Potential in Prevotella bryantii
Source: Appl Environ Microbiol. 2021 Oct 14;87(21):e01211-21. doi: 10.1128/AEM.01211-21 (PMC8516057; doi:10.1128/AEM.01211-21)
Supplement: Supplemental file 2 — Table S4. Download AEM.01211-21-s0002.xlsx, XLSX file, 0.6 MB [file aem.01211-21-s0002.xlsx]

## Sheet: Protein report
		Samples of figure 2
														_
Experiment name	Biological sample category	Biological sample name	Protein name	Protein accession numbers	Database sources	Protein molecular weight (Da)	Protein identification probability	Exclusive unique peptide count	Exclusive unique spectrum count	Exclusive spectrum count	Percentage of total spectra	Percentage sequence coverage	Length (number amino acids)
110619_Prevotella	Uncategorized Sample	Box 1	preprotein translocase, YajC subunit [Prevotella bryantii B14]	EFI72747.1,OYP56353.1,SDL89665.1,SEP58260.1,WP_027452993.1	Prevotellaceae_NCBI_060618.fasta	11741.5	1	2	2	2	0.000217	0.171	105
110619_Prevotella	Uncategorized Sample	Box 1	DNA-binding protein HU [Prevotella bryantii B14]	EFI71742.1,WP_006282859.1	Prevotellaceae_NCBI_060618.fasta	57975.1	1	2	2	2	0.000217	0.0422	521
110619_Prevotella	Uncategorized Sample	Box 1	membrane protein [Prevotella bryantii B14]	EFI72992.1,OYP55443.1,SDL38187.1,SEA33570.1,SEP92697.1,WP_006281547.1,WP_074547947.1	Prevotellaceae_NCBI_060618.fasta	26179.6	1	2	3	3	0.000326	0.0714	238
110619_Prevotella	Uncategorized Sample	Box 1	NADH dehydrogenase [Prevotella denticola F0289]	AEA20451.1,EFI72142.1,EGC86173.1,EGW47791.1,ERJ79596.1,KGF42611.1,OYP56918.1,PTL28303.1,SDL58714.1,SEA00374.1,SEP72644.1,WP_004353515.1,WP_006282430.1,WP_009011249.1,WP_021672054.1,WP_107626141.1	Prevotellaceae_NCBI_060618.fasta	40603.7	0.997	1	2	2	0.000217	0.0219	365
110619_Prevotella	Uncategorized Sample	Box 1	putative alkaline phosphatase [Prevotella bryantii B14]	EFI70759.1,OYP53870.1,SEA11324.1,SER03526.1,WP_027453933.1,WP_039871329.1,WP_074614242.1	Prevotellaceae_NCBI_060618.fasta	54795.9	1	3	3	3	0.000326	0.0545	495
110619_Prevotella	Uncategorized Sample	Box 1	putative lipoprotein [Prevotella bryantii B14]	EFI71349.1,SEP85363.1,WP_081456345.1	Prevotellaceae_NCBI_060618.fasta	53501.8	1	2	2	2	0.000217	0.0465	495
110619_Prevotella	Uncategorized Sample	Box 1	peptidyl-prolyl cis-trans isomerase [Prevotella sp. CAG:732]	CDD18103.1	Prevotellaceae_NCBI_060618.fasta	79378.7	0.974	1	2	2	0.000217	0.0573	716
110619_Prevotella	Uncategorized Sample	Box 1	hypothetical protein CIK91_00005 [Prevotella bryantii]	OYP57453.1,SDL72473.1,SEA07539.1,SEQ18975.1,WP_027454002.1	Prevotellaceae_NCBI_060618.fasta	10936.1	1	2	3	3	0.000326	0.26	96
110619_Prevotella	Uncategorized Sample	Box 1	conserved hypothetical protein [Prevotella bryantii B14]	EFI73196.1,OYP53672.1,SDL77303.1,SDZ76564.1,SEQ39994.1,WP_006281351.1	Prevotellaceae_NCBI_060618.fasta	44480.7	1	2	2	2	0.000217	0.0561	410
110619_Prevotella	Uncategorized Sample	Box 1	conserved hypothetical protein [Prevotella bryantii B14]	EFI72346.1,OYP53581.1,SDL55264.1,SEA15799.1,SEQ82277.1,WP_006282243.1,WP_094449056.1	Prevotellaceae_NCBI_060618.fasta	22563.3	0.974	1	1	1	0.000109	0.0563	213
110619_Prevotella	Uncategorized Sample	Box 1	Hsp90 protein [Prevotella bryantii B14]	EFI73490.1,OYP54086.1,SDL64640.1,SDZ78581.1,SEQ47055.1,WP_006281100.1	Prevotellaceae_NCBI_060618.fasta	78388.8	0.99	1	1	1	0.000109	0.0175	685
110619_Prevotella	Uncategorized Sample	Box 1	negative regulator of murein hydrolase [Prevotella bryantii B14]	EFI72422.1,OYP55347.1,SDL96882.1,SEQ78666.1,WP_006282168.1,WP_074550006.1,WP_094448529.1	Prevotellaceae_NCBI_060618.fasta	25557.6	1	2	3	3	0.000326	0.103	242
110619_Prevotella	Uncategorized Sample	Box 1	outer membrane protein [Prevotella bryantii B14]	EFI71668.1,SEP81481.1,WP_006282877.1	Prevotellaceae_NCBI_060618.fasta	59067.8	1	13	19	22	0.00239	0.3	537
110619_Prevotella	Uncategorized Sample	Box 1	conserved hypothetical protein [Prevotella bryantii B14]	EFI72984.1,OYP56615.1,SDL85746.1,SEA55445.1,SEQ91169.1,WP_006281539.1,WP_027453370.1	Prevotellaceae_NCBI_060618.fasta	22057.9	1	2	2	2	0.000217	0.146	206
110619_Prevotella	Uncategorized Sample	Box 1	chain length determinant protein family [Prevotella bryantii B14]	EFI72800.1,SEP60219.1,WP_006281808.1	Prevotellaceae_NCBI_060618.fasta	39535.8	1	2	2	2	0.000217	0.0538	353
110619_Prevotella	Uncategorized Sample	Box 1	putative penicillin-binding protein, D-alanyl-D-alanine carboxypeptidase [Prevotella bryantii B14]	EFI72189.1,OYP53416.1,SDL50668.1,SEA21251.1,SEQ07169.1,WP_006282318.1,WP_027453713.1,WP_074548285.1,WP_074614288.1,WP_094449013.1	Prevotellaceae_NCBI_060618.fasta	47336.4	0.988	1	1	1	0.000109	0.019	420
110619_Prevotella	Uncategorized Sample	Box 1	conserved hypothetical protein [Prevotella bryantii B14]	EFI72120.1,OYP54765.1,SDL79379.1,SDZ74740.1,SEQ35412.1,WP_027453529.1,WP_039870417.1	Prevotellaceae_NCBI_060618.fasta	20492.1	1	1	2	3	0.000326	0.0486	185
110619_Prevotella	Uncategorized Sample	Box 1	putative RagB/SusD domain protein [Prevotella bryantii B14]	EFI71084.1,SEP69207.1,WP_006283444.1	Prevotellaceae_NCBI_060618.fasta	74308.9	1	3	3	3	0.000326	0.0435	666
110619_Prevotella	Uncategorized Sample	Box 1	TonB-dependent receptor, plug [Prevotella bryantii B14]	EFI71476.1,SEQ54870.1,WP_006283110.1	Prevotellaceae_NCBI_060618.fasta	113597	1	11	15	15	0.00163	0.126	1036
110619_Prevotella	Uncategorized Sample	Box 1	ribosomal protein L22 [Prevotella bryantii B14]	EFI70987.1,OYP56584.1,SDL85096.1,SEA54613.1,SEQ92326.1,WP_006283652.1	Prevotellaceae_NCBI_060618.fasta	15293.2	1	4	5	5	0.000543	0.231	134
110619_Prevotella	Uncategorized Sample	Box 1	putative cell wall degradation protein [Prevotella bryantii B14]	EFI72204.1,OYP53428.1,SDL51027.1,SEQ07888.1,WP_006282333.1,WP_083331680.1,WP_094449020.1	Prevotellaceae_NCBI_060618.fasta	59417.1	0.971	1	1	1	0.000109	0.0217	507
110619_Prevotella	Uncategorized Sample	Box 1	TonB-dependent receptor, plug [Prevotella bryantii B14]	EFI71599.1,OYP53515.1,SDL53569.1,SEA17724.1,SEQ85128.1,WP_006282942.1,WP_074548361.1,WP_094449032.1	Prevotellaceae_NCBI_060618.fasta	120274	1	13	13	14	0.00152	0.166	1087
110619_Prevotella	Uncategorized Sample	Box 1	nucleic acid-binding domain protein [Prevotella bryantii B14]	EFI72047.1,SDL57462.1,SEA02443.1,SEP75869.1,WP_006282479.1	Prevotellaceae_NCBI_060618.fasta	54053	0.974	1	1	1	0.000109	0.02	500
110619_Prevotella	Uncategorized Sample	Box 1	hypothetical protein CIK91_01325 [Prevotella bryantii]	OYP56880.1,SDL57783.1,SEA01937.1,SEP74917.1,WP_074548458.1,WP_074614059.1,WP_094448005.1	Prevotellaceae_NCBI_060618.fasta	45544.3	1	5	5	5	0.000543	0.168	399
110619_Prevotella	Uncategorized Sample	Box 1	hypothetical protein PBR_1987 [Prevotella bryantii B14]	EFI72215.1,OYP53436.1,SDL51277.1,SEA20322.1,SEQ08370.1,WP_027453696.1,WP_074548297.1,WP_074614279.1	Prevotellaceae_NCBI_060618.fasta	63218.9	0.999	2	2	2	0.000217	0.0308	552
110619_Prevotella	Uncategorized Sample	Box 1	outer membrane protein assembly factor BamA [Prevotella bryantii]	OYP55762.1,SDL43246.1,SEA39321.1,SEP88698.1,WP_027453262.1,WP_074802950.1	Prevotellaceae_NCBI_060618.fasta	99221.8	1	17	21	21	0.00228	0.195	870
110619_Prevotella	Uncategorized Sample	Box 1	transporter, MscS family [Prevotella bryantii B14]	EFI72147.1,OYP56923.1,SDL58832.1,SEA00231.1,SEP72428.1,WP_006282435.1,WP_027454112.1,WP_074548515.1	Prevotellaceae_NCBI_060618.fasta	93128.9	1	2	2	2	0.000217	0.025	801
110619_Prevotella	Uncategorized Sample	Box 1	conserved domain protein [Prevotella bryantii B14]	EFI72849.1,OYP57395.1,SDL67358.1,SDZ81112.1,SEQ27761.1,WP_006281743.1	Prevotellaceae_NCBI_060618.fasta	7381.1	1	5	5	5	0.000543	0.4	70
110619_Prevotella	Uncategorized Sample	Box 1	putative membrane protein [Prevotella bryantii B14]	EFI73404.1,OYP55768.1,SDL43377.1,SEA39493.1,SEP88442.1,WP_006281191.1,WP_027453263.1	Prevotellaceae_NCBI_060618.fasta	45246.5	1	5	7	7	0.00076	0.132	409
110619_Prevotella	Uncategorized Sample	Box 1	NADH:ubiquinone oxidoreductase, Na(+)-translocating, A subunit [Prevotella bryantii B14]	EFI72181.1,OYP53409.1,SDL50495.1,SEA21481.1,SEQ06905.1,WP_006282310.1	Prevotellaceae_NCBI_060618.fasta	49404.5	1	19	23	25	0.00271	0.41	449
110619_Prevotella	Uncategorized Sample	Box 1	F0F1 ATP synthase subunit alpha [Prevotella bryantii]	OYP53565.1,SDL54832.1,SEA16382.1,SEQ83058.1,WP_074548407.1,WP_074803288.1	Prevotellaceae_NCBI_060618.fasta	57570.4	1	5	8	8	0.000869	0.127	528
110619_Prevotella	Uncategorized Sample	Box 1	conserved hypothetical protein [Prevotella bryantii B14]	EFI72474.1,OYP53933.1,SEA51392.1,SEQ62642.1,WP_006282057.1	Prevotellaceae_NCBI_060618.fasta	20078.9	1	3	3	3	0.000326	0.188	176
110619_Prevotella	Uncategorized Sample	Box 1	DNA-directed RNA polymerase, alpha subunit [Prevotella bryantii B14]	EFI70965.1,OYP56562.1,SDL84718.1,SEA54046.1,SEQ93130.1,WP_006283628.1	Prevotellaceae_NCBI_060618.fasta	37514.3	1	16	22	22	0.00239	0.455	330
110619_Prevotella	Uncategorized Sample	Box 1	ATP-dependent RNA helicase, DEAD/DEAH box family [Prevotella bryantii B14]	EFI71811.1,OYP55672.1,SDL41048.1,SEA36450.1,SEP97133.1,WP_006282749.1,WP_027453199.1	Prevotellaceae_NCBI_060618.fasta	70586.8	1	3	3	3	0.000326	0.0498	622
110619_Prevotella	Uncategorized Sample	Box 1	alpha-glucosidase [Prevotella bryantii B14]	EFI71673.1,OYP55918.1,SDM04847.1,SEA29927.1,SEP81273.1,WP_006282882.1,WP_027453073.1	Prevotellaceae_NCBI_060618.fasta	80959.7	1	3	3	3	0.000326	0.0563	710
110619_Prevotella	Uncategorized Sample	Box 1	trigger factor [Prevotella bryantii B14]	EFI71032.1,OYP53237.1,SDM04226.1,SDZ89015.1,SEP54695.1,WP_006283555.1,WP_074613895.1	Prevotellaceae_NCBI_060618.fasta	51677.8	0.995	1	1	1	0.000109	0.0222	451
110619_Prevotella	Uncategorized Sample	Box 1	hypothetical protein PBR_0448 [Prevotella bryantii B14]	EFI72943.1,SEQ66251.1,WP_039869743.1	Prevotellaceae_NCBI_060618.fasta	86193.2	1	8	13	13	0.00141	0.148	745
110619_Prevotella	Uncategorized Sample	Box 1	conserved hypothetical protein [Prevotella bryantii B14]	EFI71013.1,SDZ85658.1,SEP56769.1,WP_006283563.1	Prevotellaceae_NCBI_060618.fasta	79452.7	1	30	45	55	0.00597	0.458	714
110619_Prevotella	Uncategorized Sample	Box 1	conserved hypothetical protein [Prevotella bryantii B14]	EFI72959.1,OYP57195.1,SDM00011.1,SEA58566.1,SEQ66899.1,WP_006281684.1,WP_027453655.1	Prevotellaceae_NCBI_060618.fasta	17753.7	0.957	1	1	1	0.000109	0.0793	164
110619_Prevotella	Uncategorized Sample	Box 1	50S ribosomal protein L10 [Prevotella bryantii]	OYP56598.1,SDL85370.1,SEA54956.1,SEQ91786.1,WP_027453356.1	Prevotellaceae_NCBI_060618.fasta	18925.5	0.974	1	1	1	0.000109	0.105	172
110619_Prevotella	Uncategorized Sample	Box 1	30S ribosomal protein S11 [Prevotella intermedia 17]	AFJ08527.1,APW32618.1,APW33981.1,ATV25966.1,ATV27828.1,ATV30035.1,ATV33354.1,ATV37309.1,ATV40241.1,ATV53398.1,ATV54424.1,BAR96405.1,BAU17574.1,CCZ11671.1,CDA66930.1,CDA93085.1,CDC28870.1,CDD05857.1,CDD19150.1,CUP02093.1,EEX54196.1,EFB34412.1,EFB93923.1,EFC68003.1,EFC75982.1,EFI70967.1,EFL45346.1,EFM00898.1,EFU31859.1,EGQ15492.1,EHG17624.1,EIM32723.1,EKX97376.1,ERJ79926.1,GAY26926.1,KDR53287.1,KGF…	Prevotellaceae_NCBI_060618.fasta	13955	1	2	3	3	0.000326	0.0698	129
110619_Prevotella	Uncategorized Sample	Box 1	glutamine-dependent NAD+ ligase [Prevotella bryantii B14]	EFI72272.1,OYP53606.1,SDL52751.1,SEQ10769.1,WP_006282404.1,WP_027453443.1,WP_094449068.1	Prevotellaceae_NCBI_060618.fasta	73972	1	18	27	28	0.00304	0.245	666
110619_Prevotella	Uncategorized Sample	Box 1	conserved hypothetical protein [Prevotella bryantii B14]	EFI71139.1,OYP56937.1,SDL59101.1,SDZ99871.1,SEP71600.1,WP_006283499.1	Prevotellaceae_NCBI_060618.fasta	24883.2	1	4	5	6	0.000651	0.223	215
110619_Prevotella	Uncategorized Sample	Box 1	zinc ABC transporter substrate-binding protein [Prevotella bryantii]	OYP56226.1,SDZ95693.1,WP_083350957.1,WP_094448207.1	Prevotellaceae_NCBI_060618.fasta	30528	1	2	2	2	0.000217	0.0818	269
110619_Prevotella	Uncategorized Sample	Box 1	glycosyltransferase, family 1 [Prevotella bryantii B14]	EFI72571.1,SEQ68442.1,WP_006282013.1	Prevotellaceae_NCBI_060618.fasta	44259.1	1	3	3	3	0.000326	0.0827	387
110619_Prevotella	Uncategorized Sample	Box 1	SusD/RagB family protein [Prevotella bryantii B14]	EFI72862.1,SER04490.1,WP_006281708.1	Prevotellaceae_NCBI_060618.fasta	65709.3	1	12	17	18	0.00195	0.319	576
110619_Prevotella	Uncategorized Sample	Box 1	conserved hypothetical protein [Prevotella bryantii B14]	EFI72929.1,SEQ65815.1,WP_039869761.1	Prevotellaceae_NCBI_060618.fasta	41170.6	1	3	4	4	0.000434	0.136	375
110619_Prevotella	Uncategorized Sample	Box 1	OmpA/MotB domain protein [Prevotella multisaccharivorax DSM 17128]	EGN57568.1,WP_007575218.1	Prevotellaceae_NCBI_060618.fasta	31864.9	0.974	1	2	2	0.000217	0.169	284
110619_Prevotella	Uncategorized Sample	Box 1	alpha-2-macroglobulin family N- region [Prevotella bryantii B14]	EFI72615.1,SDL88122.1,SEQ73101.1,WP_006281958.1,WP_074549535.1	Prevotellaceae_NCBI_060618.fasta	213130	1	4	4	4	0.000434	0.0226	1899
110619_Prevotella	Uncategorized Sample	Box 1	ribosomal protein S15 [Prevotella bryantii B14]	EFI72518.1,OYP53964.1,SDL83176.1,SEA52263.1,SEQ60820.1,WP_006282101.1	Prevotellaceae_NCBI_060618.fasta	10449	1	4	5	5	0.000543	0.36	89
110619_Prevotella	Uncategorized Sample	Box 1	putative outer membrane efflux protein [Prevotella bryantii B14]	EFI72260.1,SEA18874.1,SEQ10354.1,WP_006282391.1,WP_027453450.1,WP_074614272.1	Prevotellaceae_NCBI_060618.fasta	55001.4	1	6	6	6	0.000651	0.13	499
110619_Prevotella	Uncategorized Sample	Box 1	proline--tRNA ligase [Prevotella bryantii B14]	EFI72175.1,OYP53403.1,SDL50369.1,SEA21695.1,SEQ06555.1,WP_006282304.1	Prevotellaceae_NCBI_060618.fasta	57061.9	0.998	1	1	1	0.000109	0.0304	493
110619_Prevotella	Uncategorized Sample	Box 1	multidrug resistance protein, FusA/NodT family [Prevotella bryantii B14]	EFI72527.1,OYP53973.1,SDL83360.1,SEA52444.1,SEQ60457.1,WP_006282111.1	Prevotellaceae_NCBI_060618.fasta	50457.5	1	9	10	10	0.00109	0.241	464
110619_Prevotella	Uncategorized Sample	Box 1	ATP phosphoribosyltransferase [Prevotella bryantii B14]	EFI71432.1,OYP54048.1,SDL65472.1,SDZ79397.1,SEQ48820.1,WP_006283205.1	Prevotellaceae_NCBI_060618.fasta	31587.9	0.999	2	2	2	0.000217	0.0601	283
110619_Prevotella	Uncategorized Sample	Box 1	putative NAD-dependent epimerase/dehydratase [Prevotella bryantii B14]	EFI70862.1,SEQ98644.1,WP_006283747.1	Prevotellaceae_NCBI_060618.fasta	36677.3	1	3	3	3	0.000326	0.0973	329
110619_Prevotella	Uncategorized Sample	Box 1	60 kDa chaperonin [Prevotella sp. CAG:279]	CDE39793.1	Prevotellaceae_NCBI_060618.fasta	58176.2	1	2	3	3	0.000326	0.033	545
110619_Prevotella	Uncategorized Sample	Box 1	conserved hypothetical protein [Prevotella bryantii B14]	EFI71921.1,OYP55785.1,SDL43730.1,SEA40047.1,SEP87785.1,WP_027453275.1	Prevotellaceae_NCBI_060618.fasta	18073.3	0.974	1	1	1	0.000109	0.0755	159
110619_Prevotella	Uncategorized Sample	Box 1	50S ribosomal protein L11 [Prevotella bryantii]	OYP56600.1,SDL85407.1,SEA55003.1,SEQ91735.1,WP_027453358.1	Prevotellaceae_NCBI_060618.fasta	15550.5	1	8	8	8	0.000869	0.521	146
110619_Prevotella	Uncategorized Sample	Box 1	choline/glycine/proline betaine transport protein [Prevotella bryantii]	SEA09437.1,WP_074614165.1	Prevotellaceae_NCBI_060618.fasta	75070.5	1	3	3	3	0.000326	0.0451	665
110619_Prevotella	Uncategorized Sample	Box 1	major outer membrane protein OmpA [Prevotella bryantii B14]	EFI72193.1,OYP53418.1,SDL50748.1,SEA21138.1,SEQ07299.1,WP_006282322.1	Prevotellaceae_NCBI_060618.fasta	41214.9	1	17	27	30	0.00326	0.33	373
110619_Prevotella	Uncategorized Sample	Box 1	ribosomal protein L9 [Prevotella bryantii B14]	EFI71365.1,OYP55000.1,SDL66822.1,SDZ80575.1,SEQ28996.1,WP_006283140.1	Prevotellaceae_NCBI_060618.fasta	17435.5	0.999	1	2	2	0.000217	0.0982	163
110619_Prevotella	Uncategorized Sample	Box 1	hypothetical protein AS203_05975 [Prevotella enoeca]	ALO48680.1,EFA92356.1,EFA96673.1,EFI72341.1,ERT62114.1,KGF35207.1,KGF41802.1,KGI22073.1,OYP53575.1,PMC10363.1,PMC24746.1,PNP96079.1,SDL55120.1,SEA15970.1,SEQ82542.1,WP_006282238.1,WP_008125866.1,WP_023056702.1,WP_025072273.1,WP_027453391.1,WP_036872403.1,WP_036878354.1,WP_036927429.1,WP_040562558.1,WP_060544284.1,WP_074614247.1,WP_094449053.1,WP_102188338.1,WP_102697135.1,WP_103002749.1	Prevotellaceae_NCBI_060618.fasta	54723.3	0.974	1	1	1	0.000109	0.0205	495
110619_Prevotella	Uncategorized Sample	Box 1	pyruvate, phosphate dikinase [Prevotella bryantii B14]	EFI72097.1,SEP73625.1,WP_006282530.1	Prevotellaceae_NCBI_060618.fasta	99416.5	1	15	17	17	0.00185	0.18	906
110619_Prevotella	Uncategorized Sample	Box 1	conserved hypothetical protein [Prevotella bryantii B14]	EFI71010.1,SDZ85729.1,SEP56693.1,WP_006283560.1,WP_074613846.1	Prevotellaceae_NCBI_060618.fasta	48228.8	1	8	8	8	0.000869	0.22	436
110619_Prevotella	Uncategorized Sample	Box 1	chaperonin GroL [Prevotella bryantii B14]	EFI71071.1,OYP56150.1,SDL60715.1,SDZ97813.1,SEP68545.1,WP_006283431.1	Prevotellaceae_NCBI_060618.fasta	57841.8	1	36	55	64	0.00695	0.591	540
110619_Prevotella	Uncategorized Sample	Box 1	putative membrane protein [Prevotella bryantii B14]	EFI72034.1,OYP53587.1,WP_006282466.1	Prevotellaceae_NCBI_060618.fasta	32092.5	0.998	2	2	2	0.000217	0.0632	285
110619_Prevotella	Uncategorized Sample	Box 1	DNA-directed RNA polymerase subunit beta [Prevotella sp. HUN102]	WP_028897556.1	Prevotellaceae_NCBI_060618.fasta	142304	0.969	1	1	1	0.000109	0.169	1269
110619_Prevotella	Uncategorized Sample	Box 1	conserved hypothetical protein [Prevotella bryantii B14]	EFI72211.1,OYP53433.1,SDL51178.1,SEA20452.1,SEQ08198.1,WP_006282340.1	Prevotellaceae_NCBI_060618.fasta	37084.4	1	4	4	4	0.000434	0.149	328
110619_Prevotella	Uncategorized Sample	Box 1	30S ribosomal protein S10 [Prevotella copri CAG:164]	CDA66905.1,CUQ58126.1,EFB34437.1,EFI70993.1,ERK39645.1,OXL44064.1,OYP56590.1,PTL26680.1,SDL85209.1,SEA54751.1,SEQ92084.1,WP_006283658.1	Prevotellaceae_NCBI_060618.fasta	11385.8	1	5	7	7	0.00076	0.455	101
110619_Prevotella	Uncategorized Sample	Box 1	60 kDa chaperonin [Prevotella sp. CAG:592]	CDD05918.1,KIP55614.1,KIP59794.1,KIP62117.1,WP_022315806.1,WP_044073297.1,WP_044074197.1	Prevotellaceae_NCBI_060618.fasta	58412.2	0.974	1	2	3	0.000326	0.197	542
110619_Prevotella	Uncategorized Sample	Box 1	subtilase family protein [Prevotella bryantii B14]	EFI73463.1,SER08408.1,WP_006281124.1	Prevotellaceae_NCBI_060618.fasta	100163	1	8	8	8	0.000869	0.114	915
110619_Prevotella	Uncategorized Sample	Box 1	threonine--tRNA ligase [Prevotella bryantii B14]	EFI72844.1,OYP55017.1,SDL67245.1,SDZ81006.1,SEQ28009.1,WP_006281738.1,WP_074548780.1	Prevotellaceae_NCBI_060618.fasta	74798.5	1	5	5	5	0.000543	0.0963	654
110619_Prevotella	Uncategorized Sample	Box 1	conserved hypothetical protein [Prevotella bryantii B14]	EFI70855.1,SEQ98918.1,WP_006283740.1	Prevotellaceae_NCBI_060618.fasta	43352.2	1	4	4	4	0.000434	0.108	369
110619_Prevotella	Uncategorized Sample	Box 1	glycine hydroxymethyltransferase [Prevotella bryantii B14]	EFI72052.1,OYP56865.1,SDL57538.1,SEA02318.1,SEP75651.1,WP_006282484.1	Prevotellaceae_NCBI_060618.fasta	46609.5	0.999	2	3	3	0.000326	0.054	426
110619_Prevotella	Uncategorized Sample	Box 1	HU family DNA-binding protein [Prevotella bryantii]	OYP55779.1,SDL43603.1,SEA39874.1,SEP88003.1,WP_027453269.1	Prevotellaceae_NCBI_060618.fasta	9689.8	1	3	3	3	0.000326	0.264	91
110619_Prevotella	Uncategorized Sample	Box 1	putative lipoprotein [Prevotella bryantii B14]	EFI73125.1,OYP53746.1,SDL86765.1,SEA61079.1,SER05971.1,WP_006281415.1	Prevotellaceae_NCBI_060618.fasta	32271.2	1	13	17	37	0.00402	0.386	290
110619_Prevotella	Uncategorized Sample	Box 1	chaperone protein DnaK [Prevotella bryantii B14]	EFI71529.1,OYP53169.1,SEP55282.1,WP_006283051.1	Prevotellaceae_NCBI_060618.fasta	68052	1	4	4	4	0.000434	0.0821	633
110619_Prevotella	Uncategorized Sample	Box 1	ribosomal protein S5 [Prevotella bryantii B14]	EFI70975.1,OYP56572.1,SDL84891.1,SEA54300.1,SEQ92749.1,WP_027453351.1	Prevotellaceae_NCBI_060618.fasta	17361	1	9	12	12	0.0013	0.518	168
110619_Prevotella	Uncategorized Sample	Box 1	OprO/OprP family protein [Prevotella bryantii B14]	EFI72099.1,OYP56901.1,SDL58297.1,SEA00931.1,SEP73511.1,WP_006282532.1,WP_074548499.1,WP_074614033.1	Prevotellaceae_NCBI_060618.fasta	42141.5	1	9	9	9	0.000977	0.336	372
110619_Prevotella	Uncategorized Sample	Box 1	permease, YjgP/YjgQ family [Prevotella bryantii B14]	EFI71607.1,OYP53523.1,SDL53786.1,SEA17498.1,SEQ84736.1,WP_006282950.1,WP_074548373.1	Prevotellaceae_NCBI_060618.fasta	47548.4	0.991	2	2	2	0.000217	0.0513	409
110619_Prevotella	Uncategorized Sample	Box 1	AcrB/AcrD/AcrF family protein [Prevotella bryantii B14]	EFI70793.1,SDL71539.1,SEQ15735.1,WP_006283822.1,WP_083331707.1	Prevotellaceae_NCBI_060618.fasta	46907.7	0.992	1	1	1	0.000109	0.0269	409
110619_Prevotella	Uncategorized Sample	Box 1	Na+/Pi-cotransporter [Prevotella bryantii]	OYP55963.1,SDL43086.1,SEA39084.1,SEP89025.1,WP_027453256.1,WP_074548228.1	Prevotellaceae_NCBI_060618.fasta	62773.6	1	6	6	6	0.000651	0.107	561
110619_Prevotella	Uncategorized Sample	Box 1	lipid-A-disaccharide synthase [Prevotella bryantii B14]	EFI73376.1,OYP56410.1,SDL91112.1,SDZ86076.1,SEP56334.1,WP_006281212.1,WP_027453036.1	Prevotellaceae_NCBI_060618.fasta	44878.3	1	2	2	2	0.000217	0.0594	387
110619_Prevotella	Uncategorized Sample	Box 1	putative membrane protein [Prevotella bryantii B14]	EFI73263.1,OYP55977.1,SDL45868.1,SEA28488.1,SEP83468.1,WP_006281314.1,WP_027453095.1,WP_074548246.1	Prevotellaceae_NCBI_060618.fasta	72910.2	1	2	3	3	0.000326	0.0448	625
110619_Prevotella	Uncategorized Sample	Box 1	L-ribulose-5-phosphate 4-epimerase UlaF [Prevotella bryantii B14]	EFI71377.1,OYP54988.1,SDL66551.1,SDZ80338.1,SEQ29588.1,WP_006283152.1	Prevotellaceae_NCBI_060618.fasta	26074.5	1	4	5	5	0.000543	0.261	234
110619_Prevotella	Uncategorized Sample	Box 1	hypothetical protein CIK91_02230 [Prevotella bryantii]	OYP56530.1,SEA53259.1,SEQ59216.1,WP_036858049.1	Prevotellaceae_NCBI_060618.fasta	51419	1	4	4	4	0.000434	0.0953	451
110619_Prevotella	Uncategorized Sample	Box 1	conserved hypothetical protein [Prevotella bryantii B14]	EFI71315.1,SEQ54197.1,WP_006283318.1	Prevotellaceae_NCBI_060618.fasta	95635.3	1	3	3	3	0.000326	0.0465	839
110619_Prevotella	Uncategorized Sample	Box 1	conserved hypothetical protein [Prevotella bryantii B14]	EFI73356.1,OYP56177.1,SDL61384.1,SDZ96774.1,SEP66742.1,WP_006281276.1,WP_074613983.1	Prevotellaceae_NCBI_060618.fasta	20197.2	1	2	3	3	0.000326	0.119	176
110619_Prevotella	Uncategorized Sample	Box 1	putative fibronectin, type III domain protein [Prevotella bryantii B14]	EFI71083.1,SEP69159.1,WP_006283443.1	Prevotellaceae_NCBI_060618.fasta	56465.8	1	2	2	2	0.000217	0.0504	516
110619_Prevotella	Uncategorized Sample	Box 1	BNR/Asp-box repeat domain protein [Prevotella bryantii B14]	EFI71039.1,OYP55759.1,SDL43185.1,SEA39233.1,SEP88820.1,WP_027453259.1,WP_074548091.1,WP_094448298.1	Prevotellaceae_NCBI_060618.fasta	47150.5	1	6	8	10	0.00109	0.165	424
110619_Prevotella	Uncategorized Sample	Box 1	TonB-dependent receptor, plug [Prevotella bryantii B14]	EFI72622.1,OYP54923.1,SDL88247.1,SEA62791.1,SEQ73384.1,WP_027453800.1,WP_039870085.1,WP_074549538.1,WP_074614745.1,WP_094448610.1	Prevotellaceae_NCBI_060618.fasta	123685	1	13	15	16	0.00174	0.129	1115
110619_Prevotella	Uncategorized Sample	Box 1	IMP dehydrogenase [Prevotella bryantii]	SDM04156.1,SDZ88904.1,SEP54722.1,WP_027453618.1	Prevotellaceae_NCBI_060618.fasta	53098.9	1	10	11	12	0.0013	0.16	494
110619_Prevotella	Uncategorized Sample	Box 1	1,2-diacylglycerol 3-alpha-glucosyltransferase [Prevotella bryantii B14]	SEQ68353.1	Prevotellaceae_NCBI_060618.fasta	42917.7	0.985	1	1	1	0.000109	0.0216	371
110619_Prevotella	Uncategorized Sample	Box 1	ribosomal protein S3 [Prevotella bryantii B14]	EFI70986.1,OYP56583.1,SDL85079.1,SEA54589.1,SEQ92366.1,WP_006283651.1	Prevotellaceae_NCBI_060618.fasta	27065.4	1	4	5	5	0.000543	0.174	241
110619_Prevotella	Uncategorized Sample	Box 1	glycosyltransferase, group 2 family [Prevotella bryantii B14]	EFI72577.1,SEQ68290.1,WP_006282019.1	Prevotellaceae_NCBI_060618.fasta	37595.3	1	1	1	1	0.000109	0.034	324
110619_Prevotella	Uncategorized Sample	Box 1	conserved hypothetical protein [Prevotella bryantii B14]	EFI73483.1,SDL64514.1,SDZ78282.1,SEQ46760.1,WP_006281092.1,WP_051214607.1,WP_083331700.1,WP_083350938.1	Prevotellaceae_NCBI_060618.fasta	40346.5	0.974	1	1	1	0.000109	0.0347	346
110619_Prevotella	Uncategorized Sample	Box 1	phosphoribosylformylglycinamidine synthase [Prevotella sp. Sc00026]	AGH13978.1,EFI71685.1,OYP55929.1,SDM05053.1,SEA30230.1,SEP80746.1,WP_006282894.1	Prevotellaceae_NCBI_060618.fasta	139236	1	2	2	2	0.000217	0.0144	1248
110619_Prevotella	Uncategorized Sample	Box 1	thiamine biosynthesis lipoprotein ApbE [Prevotella bryantii B14]	EFI73352.1,OYP56221.1,SDL61451.1,SDZ96657.1,SEP66530.1,WP_006281272.1,WP_027454176.1,WP_074613982.1,WP_094448212.1	Prevotellaceae_NCBI_060618.fasta	38011.1	1	4	5	5	0.000543	0.1	340
110619_Prevotella	Uncategorized Sample	Box 1	putative lipoprotein [Prevotella bryantii B14]	EFI73487.1,OYP54089.1,SDL64588.1,SDZ78494.1,SEQ46915.1,WP_006281096.1	Prevotellaceae_NCBI_060618.fasta	21724.3	1	9	11	11	0.00119	0.449	196
110619_Prevotella	Uncategorized Sample	Box 1	putative adenylate cyclase [Prevotella bryantii B14]	EFI72294.1,OYP53506.1,SDL53264.1,SEA17989.1,SEQ11790.1,WP_027453428.1	Prevotellaceae_NCBI_060618.fasta	39033.7	1	7	7	7	0.00076	0.244	349
110619_Prevotella	Uncategorized Sample	Box 1	carboxy- processing protease [Prevotella bryantii B14]	EFI71789.1,OYP55651.1,SDL39911.1,SEA35777.1,SEP96034.1,WP_006282726.1	Prevotellaceae_NCBI_060618.fasta	63227.5	1	10	11	12	0.0013	0.187	557
110619_Prevotella	Uncategorized Sample	Box 1	electron transport complex protein RnfC [Prevotella bryantii B14]	EFI71734.1,OYP54707.1,SDL78898.1,SDZ75190.1,SEQ36358.1,WP_006282851.1	Prevotellaceae_NCBI_060618.fasta	50512.5	1	10	13	15	0.00163	0.225	472
110619_Prevotella	Uncategorized Sample	Box 1	ribosomal protein L17 [Prevotella bryantii B14]	EFI70964.1,OYP56561.1,SEA54026.1,SEQ93166.1,WP_006283627.1	Prevotellaceae_NCBI_060618.fasta	17637.8	1	4	5	5	0.000543	0.139	158
110619_Prevotella	Uncategorized Sample	Box 1	hypothetical protein PBR_1927 [Prevotella bryantii B14]	EFI72159.1,OYP53389.1,SEQ05919.1,WP_006282288.1	Prevotellaceae_NCBI_060618.fasta	8602.6	1	3	5	5	0.000543	0.675	77
110619_Prevotella	Uncategorized Sample	Box 1	signal peptide peptidase SppA, 67K type [Prevotella bryantii B14]	EFI70905.1,OYP56162.1,SDL61003.1,SDZ97402.1,SEP67824.1,WP_006283696.1,WP_027454160.1,WP_074548618.1,WP_074613989.1,WP_094448190.1	Prevotellaceae_NCBI_060618.fasta	66405.8	1	12	13	14	0.00152	0.204	593
110619_Prevotella	Uncategorized Sample	Box 1	putative rod shape-determining protein RodA [Prevotella intermedia 17]	AFJ08643.1,AKU69037.1,APW31800.1,APW34821.1,ATV26671.1,ATV28693.1,ATV30752.1,ATV32589.1,ATV38076.1,ATV41000.1,ATV52672.1,ATV55149.1,AUI54270.1,BAR95439.1,BAU18426.1,EFB92319.1,EFI70922.1,EFL46769.1,EFN92156.1,EFV04745.1,EGQ17839.1,EGQ20123.1,EGV31484.1,EGW46649.1,EHO68762.1,EIM32142.1,ELX67076.1,ERJ71030.1,ERJ79215.1,ERK02242.1,ETD22619.1,KGF21572.1,KGF37149.1,KGF44836.1,KGF50390.1,KGF52882.1,KJJ…	Prevotellaceae_NCBI_060618.fasta	54793.8	0.974	1	1	1	0.000109	0.0183	491
110619_Prevotella	Uncategorized Sample	Box 1	hypothetical protein PBR_2133 [Prevotella bryantii B14]	EFI71645.1,OYP53561.1,SDL54738.1,SEA16484.1,SEQ83207.1,WP_027453396.1,WP_039870821.1,WP_074548403.1,WP_074614248.1,WP_094449049.1	Prevotellaceae_NCBI_060618.fasta	27214.6	0.974	1	1	2	0.000217	0.0563	231
110619_Prevotella	Uncategorized Sample	Box 1	bacterial sugar transferase [Prevotella bryantii B14]	EFI71131.1,SDL59267.1,SDZ99643.1,SEP71250.1,WP_006283491.1,WP_074548532.1	Prevotellaceae_NCBI_060618.fasta	24077.1	1	1	1	1	0.000109	0.0619	210
110619_Prevotella	Uncategorized Sample	Box 1	galactofuranosyltransferase [Prevotella bryantii B14]	EFI73250.1,SEP82904.1,WP_006281301.1	Prevotellaceae_NCBI_060618.fasta	38758.9	0.995	1	1	1	0.000109	0.0267	337
110619_Prevotella	Uncategorized Sample	Box 1	tetraacyldisaccharide 4'-kinase [Prevotella bryantii B14]	EFI70904.1,SDL61023.1,SDZ97379.1,SEP67783.1	Prevotellaceae_NCBI_060618.fasta	45152.7	1	3	3	3	0.000326	0.084	393
110619_Prevotella	Uncategorized Sample	Box 1	electron transfer flavoprotein, beta subunit [Prevotella bryantii B14]	EFI71550.1,OYP56432.1,SDL91592.1,SDZ86640.1,SEP55833.1,WP_006283020.1	Prevotellaceae_NCBI_060618.fasta	31008.7	0.999	1	1	1	0.000109	0.0381	289
110619_Prevotella	Uncategorized Sample	Box 1	NAD(P)H-dependent glutamate dehydrogenase [Prevotella bryantii B14]	AAB40142.1,EFI71609.1,OYP53525.1,P95544.1,SEQ84647.1,WP_006282952.1	Prevotellaceae_NCBI_060618.fasta	48878.5	1	13	15	16	0.00174	0.394	444
110619_Prevotella	Uncategorized Sample	Box 1	hypothetical protein CIK91_02040 [Prevotella bryantii]	OYP56690.1,SDL66050.1,SDZ79913.1,SEQ30655.1,WP_050787950.1	Prevotellaceae_NCBI_060618.fasta	16699.5	0.991	1	1	1	0.000109	0.0719	139
110619_Prevotella	Uncategorized Sample	Box 1	ribosomal protein L24 [Prevotella bryantii B14]	EFI70981.1,OYP56578.1,SDL84993.1,SEA54455.1,SEQ92542.1,WP_006283645.1	Prevotellaceae_NCBI_060618.fasta	11231.6	0.974	1	1	1	0.000109	0.152	105
110619_Prevotella	Uncategorized Sample	Box 1	hypothetical protein CIK91_02690 [Prevotella bryantii]	OYP56613.1,WP_094448083.1	Prevotellaceae_NCBI_060618.fasta	57170.1	1	3	3	3	0.000326	0.0732	519
110619_Prevotella	Uncategorized Sample	Box 1	conserved hypothetical protein [Prevotella bryantii B14]	EFI73422.1,SEQ18751.1,WP_006281154.1	Prevotellaceae_NCBI_060618.fasta	74719.7	1	3	3	3	0.000326	0.0459	653
110619_Prevotella	Uncategorized Sample	Box 1	RagB/SusD domain protein [Prevotella bryantii B14]	EFI73367.1,OYP56418.1,SDL91291.1,SEP56138.1,WP_006281203.1,WP_027453038.1,WP_074549652.1,WP_094448166.1	Prevotellaceae_NCBI_060618.fasta	69031.3	1	14	15	19	0.00206	0.244	615
110619_Prevotella	Uncategorized Sample	Box 1	transporter [Prevotella bryantii]	OYP53548.1,SDL54420.1,SEA16825.1,SEQ83692.1,WP_027453403.1	Prevotellaceae_NCBI_060618.fasta	61067.5	1	4	4	4	0.000434	0.0658	562
110619_Prevotella	Uncategorized Sample	Box 1	carbamoyl-phosphate synthase (glutamine-hydrolyzing) large subunit [Prevotella bryantii]	OYP53455.1,SDL51814.1,SEA19631.1,SEQ09280.1,WP_027453457.1,WP_074614277.1,WP_074802986.1	Prevotellaceae_NCBI_060618.fasta	120056	1	3	3	3	0.000326	0.0279	1075
110619_Prevotella	Uncategorized Sample	Box 1	putative penicillin-binding protein 2 [Prevotella bryantii B14]	EFI73039.1,OYP55618.1,SDL39249.1,SEA34896.1,SEP94526.1,WP_006281594.1,WP_074614388.1,WP_094448249.1	Prevotellaceae_NCBI_060618.fasta	79487.5	0.991	1	1	1	0.000109	0.00975	718
110619_Prevotella	Uncategorized Sample	Box 1	NADH dehydrogenase I, b subunit [Prevotella bryantii B14]	EFI72144.1,OYP56920.1,SDL58762.1,SEA00314.1,SEP72561.1,WP_006282432.1	Prevotellaceae_NCBI_060618.fasta	27926	1	2	2	2	0.000217	0.0945	254
110619_Prevotella	Uncategorized Sample	Box 1	von Willebrand factor type A domain protein [Prevotella bryantii B14]	EFI72282.1,OYP53494.1,SDL52956.1,SEA18299.1,SEQ11188.1,WP_006282414.1,WP_074548342.1	Prevotellaceae_NCBI_060618.fasta	33606.8	1	3	4	4	0.000434	0.131	289
110619_Prevotella	Uncategorized Sample	Box 1	conserved hypothetical protein [Prevotella bryantii B14]	EFI72786.1,OYP56322.1,SDM02131.1,SDZ83702.1,SEP59680.1,WP_006281794.1,WP_027452963.1,WP_074550164.1,WP_094448123.1	Prevotellaceae_NCBI_060618.fasta	96107.8	1	19	26	27	0.00293	0.297	849
110619_Prevotella	Uncategorized Sample	Box 1	RagB/SusD domain protein [Prevotella bryantii B14]	EFI72391.1,SEP85292.1,WP_039870262.1	Prevotellaceae_NCBI_060618.fasta	80017.4	1	6	6	6	0.000651	0.0993	715
110619_Prevotella	Uncategorized Sample	Box 1	NADH-ubiquinone oxidoreductase, Nqo9 subunit (nqo9) [Prevotella bryantii B14]	EFI72141.1,OYP56917.1,SDL58690.1,SEA00396.1,SEP72689.1,WP_006282429.1	Prevotellaceae_NCBI_060618.fasta	21722.8	1	4	4	4	0.000434	0.181	193
110619_Prevotella	Uncategorized Sample	Box 1	OmpA-related protein [Prevotella bryantii B14]	EFI72048.1,SEP75824.1,WP_006282480.1	Prevotellaceae_NCBI_060618.fasta	121008	1	18	20	21	0.00228	0.206	1089
110619_Prevotella	Uncategorized Sample	Box 1	immunogenic 23 kDa lipoprotein PG3 [Prevotella bryantii B14]	EFI72174.1,OYP53402.1,SDL50344.1,SEA21726.1,SEQ06506.1,WP_006282303.1	Prevotellaceae_NCBI_060618.fasta	23138.5	1	1	1	1	0.000109	0.048	229
110619_Prevotella	Uncategorized Sample	Box 1	hypothetical protein SAMN04487899_103202 [Prevotella bryantii]	SDL61291.1,SDZ96928.1,SEP67088.1,WP_027454172.1,WP_074548632.1,WP_074613985.1,WP_074802900.1	Prevotellaceae_NCBI_060618.fasta	59410.6	1	10	10	11	0.00119	0.208	515
110619_Prevotella	Uncategorized Sample	Box 1	preprotein translocase subunit SecG [Prevotella bryantii]	OYP56281.1,SDL69010.1,SDZ82878.1,SEQ24110.1,WP_027452937.1	Prevotellaceae_NCBI_060618.fasta	13387.2	1	3	5	5	0.000543	0.42	131
110619_Prevotella	Uncategorized Sample	Box 1	DNA-directed RNA polymerase, beta' subunit [Prevotella bryantii B14]	EFI70998.1,OYP56595.1,SEQ91899.1,WP_006283663.1	Prevotellaceae_NCBI_060618.fasta	159607	1	44	60	67	0.00727	0.368	1444
110619_Prevotella	Uncategorized Sample	Box 1	bifunctional aspartokinase/homoserine dehydrogenase I [Prevotella bryantii B14]	EFI71393.1,OYP56683.1,SDL66200.1,SDZ80033.1,SEQ30303.1,WP_006283168.1,WP_027452871.1,WP_094448059.1	Prevotellaceae_NCBI_060618.fasta	89588.7	1	2	2	2	0.000217	0.0259	811
110619_Prevotella	Uncategorized Sample	Box 1	signal peptidase I [Prevotella bryantii B14]	EFI71817.1,SEP97426.1	Prevotellaceae_NCBI_060618.fasta	58604.2	1	11	13	13	0.00141	0.204	499
110619_Prevotella	Uncategorized Sample	Box 1	chaperonin GroL [Prevotella pleuritidis F0068]	ERK00058.1,WP_021584408.1	Prevotellaceae_NCBI_060618.fasta	58125.1	0.974	1	1	1	0.000109	0.157	542
110619_Prevotella	Uncategorized Sample	Box 1	outer membrane lipoprotein carrier protein LolA [Prevotella bryantii B14]	EFI73287.1,OYP55856.1,SDL45392.1,SEA27778.1,SEP84452.1,WP_006281338.1	Prevotellaceae_NCBI_060618.fasta	22080.8	1	4	4	4	0.000434	0.215	205
110619_Prevotella	Uncategorized Sample	Box 1	ATP synthase F1, gamma subunit [Prevotella bryantii B14]	EFI71648.1,OYP53564.1,SDL54807.1,SEA16407.1,SEQ83094.1,WP_006282991.1,WP_074548405.1	Prevotellaceae_NCBI_060618.fasta	35751	1	2	3	3	0.000326	0.105	323
110619_Prevotella	Uncategorized Sample	Box 1	conserved hypothetical protein [Prevotella bryantii B14]	EFI72165.1,SEQ06151.1	Prevotellaceae_NCBI_060618.fasta	5549.8	1	2	2	2	0.000217	0.51	49
110619_Prevotella	Uncategorized Sample	Box 1	starch-binding protein [Prevotella bryantii]	OYP55220.1,SDL73318.1,SEQ21216.1,WP_027454036.1,WP_074803055.1,WP_094448432.1	Prevotellaceae_NCBI_060618.fasta	52231.9	1	10	10	11	0.00119	0.222	468
110619_Prevotella	Uncategorized Sample	Box 1	peptidase, M16 family [Prevotella bryantii B14]	EFI72927.1,SEQ65729.1,WP_039869736.1	Prevotellaceae_NCBI_060618.fasta	106620	1	9	10	10	0.00109	0.0989	940
110619_Prevotella	Uncategorized Sample	Box 1	glycine--tRNA ligase [Prevotella bryantii B14]	EFI71259.1,OYP53251.1,WP_006283348.1	Prevotellaceae_NCBI_060618.fasta	60320.7	1	5	6	6	0.000651	0.11	519
110619_Prevotella	Uncategorized Sample	Box 1	CAAX amino protease family protein [Prevotella bryantii B14]	EFI71800.1,OYP55662.1,SDL40168.1,SEA36110.1,SEP96554.1,WP_006282738.1	Prevotellaceae_NCBI_060618.fasta	31252.1	1	2	2	2	0.000217	0.0758	277
110619_Prevotella	Uncategorized Sample	Box 1	alpha-L-arabinofuranosidase A [Prevotella bryantii B14]	EFI71206.1,OYP57357.1,SDL67960.1,SEQ26401.1,WP_006283381.1,WP_051214610.1,WP_074548793.1,WP_094447905.1	Prevotellaceae_NCBI_060618.fasta	93457	1	4	4	4	0.000434	0.0526	817
110619_Prevotella	Uncategorized Sample	Box 1	hypothetical protein CIK91_08645 [Prevotella bryantii]	OYP54740.1,SDL79667.1,SDZ74566.1,SEQ34863.1,WP_027453538.1,WP_074549301.1	Prevotellaceae_NCBI_060618.fasta	46552.7	1	10	13	13	0.00141	0.249	410
110619_Prevotella	Uncategorized Sample	Box 1	TonB-dependent receptor, plug [Prevotella bryantii B14]	EFI72617.1,OYP54872.1,SDL88155.1,SEA62901.1,SEQ73176.1,WP_006281960.1,WP_027453805.1,WP_094448576.1	Prevotellaceae_NCBI_060618.fasta	119148	1	20	25	27	0.00293	0.21	1087
110619_Prevotella	Uncategorized Sample	Box 1	HtrA protein [Prevotella bryantii B14]	EFI72253.1,OYP53473.1,SDL52301.1,SEA19066.1,SEQ10126.1,WP_006282382.1	Prevotellaceae_NCBI_060618.fasta	51965	1	3	3	3	0.000326	0.0793	492
110619_Prevotella	Uncategorized Sample	Box 1	CTP synthase [Prevotella bryantii B14]	EFI72102.1,OYP56903.1,SEA00841.1,SEP73393.1,WP_006282535.1	Prevotellaceae_NCBI_060618.fasta	60277.1	1	17	20	21	0.00228	0.313	534
110619_Prevotella	Uncategorized Sample	Box 1	hypothetical protein SAMN05444375_11279 [Prevotella bryantii B14]	SEQ67994.1,WP_074803213.1	Prevotellaceae_NCBI_060618.fasta	45026.7	0.999	2	2	2	0.000217	0.0672	387
110619_Prevotella	Uncategorized Sample	Box 1	putative thiol:disulfide interchange protein DsbD [Prevotella bryantii B14]	EFI73431.1,OYP55189.1,SDL72638.1,SEQ19344.1,WP_006281163.1,WP_074548974.1,WP_094448408.1	Prevotellaceae_NCBI_060618.fasta	75231.9	1	3	3	3	0.000326	0.0652	690
110619_Prevotella	Uncategorized Sample	Box 1	hypothetical protein, partial [Prevotella albensis]	WP_024988999.1,WP_027452306.1	Prevotellaceae_NCBI_060618.fasta	49803.8	0.955	1	1	1	0.000109	0.0226	442
110619_Prevotella	Uncategorized Sample	Box 1	conserved hypothetical protein [Prevotella bryantii B14]	EFI72759.1,SEP58643.1,WP_039869844.1	Prevotellaceae_NCBI_060618.fasta	104137	1	11	12	12	0.0013	0.146	923
110619_Prevotella	Uncategorized Sample	Box 1	outer membrane efflux protein [Prevotella bryantii B14]	EFI71343.1,OYP54755.1,SDL80007.1,SDZ74335.1,SEQ34267.1,WP_006283239.1,WP_027453549.1,WP_074549306.1,WP_074613655.1	Prevotellaceae_NCBI_060618.fasta	49641	1	7	9	9	0.000977	0.163	447
110619_Prevotella	Uncategorized Sample	Box 1	hypothetical protein PBR_0147 [Prevotella bryantii B14]	EFI71740.1,OYP54713.1,SDL79014.1,SDZ75074.1,SEQ36119.1,WP_027453523.1,WP_039870755.1	Prevotellaceae_NCBI_060618.fasta	32694.3	1	2	2	2	0.000217	0.0989	283
110619_Prevotella	Uncategorized Sample	Box 1	ribosomal protein L3 [Prevotella bryantii B14]	EFI70992.1,OYP56589.1,SDL85190.1,SEA54729.1,SEQ92128.1,WP_006283657.1	Prevotellaceae_NCBI_060618.fasta	21614.7	1	2	2	2	0.000217	0.127	204
110619_Prevotella	Uncategorized Sample	Box 1	putative membrane protein [Prevotella bryantii B14]	EFI73434.1,SEQ19479.1,WP_006281166.1	Prevotellaceae_NCBI_060618.fasta	51769.1	1	9	10	10	0.00109	0.17	464
110619_Prevotella	Uncategorized Sample	Box 1	glycosyltransferases involved in cell wall biogenesis [Prevotella bryantii B14]	EFI71116.1,OYP56958.1,SDL59579.1,SDZ99229.1,SEP70594.1,WP_006283476.1,WP_074614014.1	Prevotellaceae_NCBI_060618.fasta	42210.6	1	2	2	2	0.000217	0.0694	360
110619_Prevotella	Uncategorized Sample	Box 1	chaperonin GroL [Prevotella sp. CAG:1092]	CCZ11315.1	Prevotellaceae_NCBI_060618.fasta	57952	0.974	1	1	3	0.000326	0.216	542
110619_Prevotella	Uncategorized Sample	Box 1	hypothetical protein PBR_1377 [Prevotella bryantii B14]	EFI73462.1,SER08452.1,WP_006281123.1	Prevotellaceae_NCBI_060618.fasta	34062.5	1	2	2	2	0.000217	0.0641	312
110619_Prevotella	Uncategorized Sample	Box 1	NADH dehydrogenase I, subunit 3 [Prevotella bryantii B14]	EFI72145.1,KGF16078.1,KGI60700.1,KXB84938.1,OYP56921.1,PTL33157.1,PVX55057.1,SDL58788.1,SEA00285.1,SEP72518.1,SFF91773.1,WP_006282433.1,WP_028910879.1,WP_036894205.1,WP_036897165.1,WP_092109879.1,WP_107619905.1	Prevotellaceae_NCBI_060618.fasta	13068.4	1	2	3	3	0.000326	0.147	116
110619_Prevotella	Uncategorized Sample	Box 1	putative membrane bound regulatory protein [Prevotella bryantii B14]	EFI71475.1,OYP54381.1,SDL93419.1,SEA46633.1,SEQ54905.1,WP_006283109.1,WP_027454303.1,WP_074549738.1,WP_074614520.1,WP_094448677.1	Prevotellaceae_NCBI_060618.fasta	39625.7	0.999	2	2	2	0.000217	0.0623	353
110619_Prevotella	Uncategorized Sample	Box 1	NADH:ubiquinone oxidoreductase, Na(+)-translocating, A subunit (plasmid) [Prevotella sp. oral taxon 299 str. F0039]	EFC71622.1,WP_009227470.1	Prevotellaceae_NCBI_060618.fasta	49924.6	0.974	1	1	1	0.000109	0.0245	449
110619_Prevotella	Uncategorized Sample	Box 1	OmpA family protein [Prevotella bergensis DSM 17361]	EFA45039.1,WP_007174910.1	Prevotellaceae_NCBI_060618.fasta	31787.7	0.968	1	1	2	0.000217	0.158	284
110619_Prevotella	Uncategorized Sample	Box 1	putative membrane protein [Prevotella bryantii B14]	EFI72103.1,SDL58379.1,SEA00809.1,SEP73357.1,WP_006282536.1,WP_074548503.1	Prevotellaceae_NCBI_060618.fasta	74238.9	1	17	21	25	0.00271	0.253	641
110619_Prevotella	Uncategorized Sample	Box 1	conserved hypothetical protein [Prevotella bryantii B14]	EFI72101.1,OYP56996.1,SDL58340.1,SEA00866.1,SEP73434.1,WP_006282534.1,WP_027454103.1,WP_074614032.1	Prevotellaceae_NCBI_060618.fasta	48466.7	1	5	6	6	0.000651	0.123	414
110619_Prevotella	Uncategorized Sample	Box 1	peptidase, M16 family [Prevotella bryantii B14]	EFI71252.1,SEP54977.1,WP_006283341.1	Prevotellaceae_NCBI_060618.fasta	106747	1	12	14	14	0.00152	0.132	942
110619_Prevotella	Uncategorized Sample	Box 1	putative lipoprotein [Prevotella bryantii B14]	EFI73237.1,SEQ37923.1,WP_006281392.1	Prevotellaceae_NCBI_060618.fasta	60931.9	0.992	1	1	1	0.000109	0.0318	535
110619_Prevotella	Uncategorized Sample	Box 1	thiol oxidoreductase [Prevotella bryantii B14]	EFI71147.1,OYP56930.1,SDL58969.1,SEA00054.1,SEP71944.1,WP_006283507.1	Prevotellaceae_NCBI_060618.fasta	64633.6	1	2	2	2	0.000217	0.0326	583
110619_Prevotella	Uncategorized Sample	Box 1	putative carboxyl transferase domain protein [Prevotella bryantii B14]	EFI72164.1,OYP53394.1,SDL50165.1,SEA22018.1,SEQ06121.1,WP_006282293.1	Prevotellaceae_NCBI_060618.fasta	56754.9	1	9	16	16	0.00174	0.25	521
110619_Prevotella	Uncategorized Sample	Box 1	conserved hypothetical protein [Prevotella bryantii B14]	EFI71145.1,OYP56932.1,SEP71852.1,WP_006283505.1,WP_094448028.1	Prevotellaceae_NCBI_060618.fasta	49502.2	1	5	6	7	0.00076	0.166	435
110619_Prevotella	Uncategorized Sample	Box 1	outer membrane protein [Prevotella bryantii B14]	EFI71667.1,SEP81533.1,WP_006282876.1,WP_027453078.1	Prevotellaceae_NCBI_060618.fasta	43064.3	1	8	12	12	0.0013	0.256	402
110619_Prevotella	Uncategorized Sample	Box 1	putative membrane protein [Prevotella ruminicola 23]	ADE82555.1,EFI71034.1,OYP53239.1,SDM04258.1,SDQ79423.1,SDZ89055.1,SEA89052.1,SEF39002.1,SEH92812.1,SEP54684.1,SEW08914.1,SFC33025.1,SHK69094.1,SHM80939.1,WP_006283557.1,WP_027453622.1,WP_028902476.1,WP_028907286.1,WP_028911959.1,WP_033149104.1,WP_033151028.1,WP_036911753.1,WP_073046706.1,WP_073207648.1	Prevotellaceae_NCBI_060618.fasta	27753.9	1	1	2	2	0.000217	0.0518	251
110619_Prevotella	Uncategorized Sample	Box 1	KAP family P-loop domain-containing protein [Prevotella bryantii B14]	SEQ05610.1,WP_074802973.1	Prevotellaceae_NCBI_060618.fasta	105596	1	2	2	2	0.000217	0.0211	899
110619_Prevotella	Uncategorized Sample	Box 1	putative potassium uptake protein TrkA [Prevotella bryantii B14]	EFI71893.1,OYP55806.1,SDL44247.1,SEA26043.1,SEP86708.1,WP_006282674.1,WP_027453140.1,WP_074548121.1	Prevotellaceae_NCBI_060618.fasta	59580.6	1	4	4	4	0.000434	0.0759	553
110619_Prevotella	Uncategorized Sample	Box 1	hypothetical protein CIK91_04355 [Prevotella bryantii]	OYP56024.1,WP_094448236.1	Prevotellaceae_NCBI_060618.fasta	43832.1	1	1	1	1	0.000109	0.0264	379
110619_Prevotella	Uncategorized Sample	Box 1	TonB-dependent outer membrane receptor [Prevotella bryantii B14]	EFI72861.1,SER04448.1,WP_039869790.1	Prevotellaceae_NCBI_060618.fasta	113571	1	27	36	41	0.00445	0.343	1023
110619_Prevotella	Uncategorized Sample	Box 1	fumarate reductase iron-sulfur protein [Prevotella sp. CAG:386]	CDC26612.1	Prevotellaceae_NCBI_060618.fasta	27628.1	0.947	1	4	4	0.000434	0.25	252
110619_Prevotella	Uncategorized Sample	Box 1	LemA protein [Prevotella bryantii B14]	EFI72353.1,OYP54604.1,SDM10158.1,SEA64682.1,SER10862.1,WP_006282208.1	Prevotellaceae_NCBI_060618.fasta	21722.7	1	6	8	8	0.000869	0.304	194
110619_Prevotella	Uncategorized Sample	Box 1	L-arabinose isomerase [Prevotella bryantii B14]	EFI71376.1,OYP54989.1,SDL66576.1,SDZ80363.1,SEQ29546.1,WP_006283151.1	Prevotellaceae_NCBI_060618.fasta	58333.8	1	2	2	2	0.000217	0.0486	514
110619_Prevotella	Uncategorized Sample	Box 1	TonB-dependent receptor [Prevotella paludivivens]	WP_026234422.1	Prevotellaceae_NCBI_060618.fasta	115332	0.999	2	2	2	0.000217	0.0441	1044
110619_Prevotella	Uncategorized Sample	Box 1	Glycosyltransferase involved in cell wall bisynthesis [Prevotella bryantii]	SDZ99589.1,SEP71161.1,WP_039871150.1	Prevotellaceae_NCBI_060618.fasta	44848.2	1	3	3	3	0.000326	0.0662	393
110619_Prevotella	Uncategorized Sample	Box 1	phosphopyruvate hydratase [Prevotella bryantii B14]	EFI70752.1,OYP53871.1,SDL70984.1,SEA11491.1,SER03827.1,WP_006283776.1	Prevotellaceae_NCBI_060618.fasta	47311.2	1	7	12	13	0.00141	0.214	435
110619_Prevotella	Uncategorized Sample	Box 1	RNA polymerase sigma-70 factor [Prevotella bryantii B14]	EFI72254.1,OYP53474.1,SDL52324.1,SEA19033.1,SEQ10161.1,WP_027453451.1	Prevotellaceae_NCBI_060618.fasta	33902.7	0.999	1	1	1	0.000109	0.0373	295
110619_Prevotella	Uncategorized Sample	Box 1	oxidoreductase, aldo/keto reductase family [Prevotella bryantii B14]	EFI71869.1,OYP55720.1,SDL42175.1,SEA37876.1,SEP99426.1,WP_006282707.1	Prevotellaceae_NCBI_060618.fasta	37436.6	1	3	3	3	0.000326	0.0765	327
110619_Prevotella	Uncategorized Sample	Box 1	conserved hypothetical protein [Prevotella bryantii B14]	EFI70945.1,OYP56542.1,SDL84356.1,SEA53561.1,SEQ93861.1,WP_006283608.1	Prevotellaceae_NCBI_060618.fasta	24313	1	1	2	2	0.000217	0.0787	216
110619_Prevotella	Uncategorized Sample	Box 1	hypothetical protein PBR_0234 [Prevotella bryantii B14]	EFI70850.1,SEQ99147.1,WP_006283733.1	Prevotellaceae_NCBI_060618.fasta	28597.5	1	2	2	2	0.000217	0.108	249
110619_Prevotella	Uncategorized Sample	Box 1	ribosomal protein L25, Ctc-form [Prevotella bryantii B14]	EFI72745.1,OYP56355.1,SDL89706.1,SDZ84684.1,SEP58189.1,WP_006281753.1,WP_074549582.1	Prevotellaceae_NCBI_060618.fasta	21772.6	1	3	3	3	0.000326	0.178	197
110619_Prevotella	Uncategorized Sample	Box 1	NADH:ubiquinone oxidoreductase, B subunit [Prevotella bryantii B14]	EFI72180.1,OYP53408.1,SDL50470.1,SEA21509.1,SEQ06870.1,WP_006282309.1	Prevotellaceae_NCBI_060618.fasta	41685.9	1	2	4	4	0.000434	0.0416	385
110619_Prevotella	Uncategorized Sample	Box 1	NADH-quinone oxidoreductase subunit L [Prevotella bryantii]	OYP56914.1,SDL58614.1,SEA00486.1,SEP72817.1,WP_027454111.1,WP_074548513.1	Prevotellaceae_NCBI_060618.fasta	74481.4	1	3	4	4	0.000434	0.0422	663
110619_Prevotella	Uncategorized Sample	Box 1	NADH dehydrogenase I, m subunit [Prevotella bryantii B14]	EFI72113.1,OYP56913.1,SDL58587.1,SEA00515.1,SEP72865.1,WP_006282546.1,WP_024989953.1,WP_074614026.1	Prevotellaceae_NCBI_060618.fasta	54687.5	1	2	2	2	0.000217	0.0319	501
110619_Prevotella	Uncategorized Sample	Box 1	putative Na+/H+ antiporter [Prevotella bryantii B14]	EFI71165.1,OYP53221.1,SDM03951.1,SDZ88603.1,SEP54805.1,WP_006283423.1,WP_027453608.1,WP_074613892.1,WP_094449112.1	Prevotellaceae_NCBI_060618.fasta	80085	1	2	2	2	0.000217	0.024	709
110619_Prevotella	Uncategorized Sample	Box 1	copper-exporting ATPase [Prevotella bryantii B14]	EFI73113.1,OYP53733.1,SEA60688.1,SER06362.1,WP_006281403.1,WP_027453741.1,WP_074614714.1,WP_094448919.1	Prevotellaceae_NCBI_060618.fasta	70106.4	0.998	2	2	2	0.000217	0.0345	638
110619_Prevotella	Uncategorized Sample	Box 1	30S ribosomal protein S17 [Prevotella copri CAG:164]	CDA66915.1,CDB04870.1,CDC28843.1,CDC97767.1,CDE32516.1,CUQ07912.1,EFB34427.1,EFI70983.1,EHJ39980.1,OXL44054.1,OYP56580.1,OYP58072.1,OYP65456.1,OYP68047.1,OYP74340.1,OYP79498.1,SDL85024.1,SEA54511.1,SEQ92475.1,SES64814.1,SNU10051.1,WP_006283647.1,WP_006848827.1,WP_007899766.1,WP_091819995.1,WP_094380558.1,WP_094386829.1,WP_094420612.1,WP_106811349.1	Prevotellaceae_NCBI_060618.fasta	9982.8	0.995	2	2	2	0.000217	0.2	85
110619_Prevotella	Uncategorized Sample	Box 1	na+-transporting NADH:ubiquinone oxidoreductase, electron transport complex protein rnfd [Prevotella bryantii B14]	EFI71733.1,SEQ36399.1,WP_006282850.1	Prevotellaceae_NCBI_060618.fasta	35307.1	1	2	2	2	0.000217	0.0788	330
110619_Prevotella	Uncategorized Sample	Box 1	fructose-1,6-bisphosphate aldolase, class II [Prevotella bryantii B14]	EFI70963.1,OYP56560.1,SDL84680.1,SEA54000.1,SEQ93197.1,WP_006283626.1	Prevotellaceae_NCBI_060618.fasta	36826.9	1	6	6	6	0.000651	0.163	337
110619_Prevotella	Uncategorized Sample	Box 1	immunogenic 75 kDa protein PG4 [Prevotella bryantii B14]	EFI72470.1,OYP53929.1,SDL82426.1,SEA51255.1,SEQ62856.1,WP_006282053.1,WP_027453292.1,WP_074549340.1	Prevotellaceae_NCBI_060618.fasta	77534	1	2	2	2	0.000217	0.0276	689
110619_Prevotella	Uncategorized Sample	Box 1	ATP-binding protein, Mrp/Nbp35 family [Prevotella bryantii B14]	EFI72454.1,OYP53915.1,SDL82096.1,SEA50788.1,SEQ63458.1,WP_006282036.1	Prevotellaceae_NCBI_060618.fasta	39881.7	0.974	1	1	1	0.000109	0.0405	370
110619_Prevotella	Uncategorized Sample	Box 1	transglycosylase [Prevotella bryantii B14]	EFI71433.1,SEQ48776.1,WP_036857810.1	Prevotellaceae_NCBI_060618.fasta	44195.6	0.999	1	1	1	0.000109	0.0258	388
110619_Prevotella	Uncategorized Sample	Box 1	RagB/SusD domain protein [Prevotella bryantii B14]	EFI71678.1,OYP55922.1,SDM04936.1,SEA30054.1,SEP81044.1,WP_006282887.1,WP_074550286.1,WP_094448355.1	Prevotellaceae_NCBI_060618.fasta	65886.9	1	5	6	6	0.000651	0.0964	581
110619_Prevotella	Uncategorized Sample	Box 1	succinate dehydrogenase flavoprotein subunit [Prevotella buccalis ATCC 35310]	EFA91228.1,EFA97731.1,ERT56945.1,KGF34611.1,KGI23155.1,PMC07275.1,PMC25382.1,WP_004350665.1,WP_008123784.1,WP_023058515.1,WP_025072898.1,WP_036873103.1,WP_036925574.1,WP_102696313.1	Prevotellaceae_NCBI_060618.fasta	73726.4	0.974	1	1	2	0.000217	0.182	659
110619_Prevotella	Uncategorized Sample	Box 1	DNA-directed RNA polymerase subunit beta [Prevotella bryantii B14]	SEQ91860.1,WP_074803326.1	Prevotellaceae_NCBI_060618.fasta	142384	1	46	64	67	0.00727	0.333	1270
110619_Prevotella	Uncategorized Sample	Box 1	GTP cyclohydrolase I [Prevotella bryantii B14]	EFI72535.1,OYP53978.1,SDL83528.1,SEA52632.1,SEQ60159.1,WP_006282119.1	Prevotellaceae_NCBI_060618.fasta	22886.5	1	2	2	2	0.000217	0.106	198
110619_Prevotella	Uncategorized Sample	Box 1	putative lipoprotein [Prevotella bryantii B14]	EFI73067.1,SEQ21016.1,WP_006281509.1	Prevotellaceae_NCBI_060618.fasta	38033.1	1	2	2	2	0.000217	0.0616	357
110619_Prevotella	Uncategorized Sample	Box 1	tetratricopeptide repeat domain protein [Prevotella bryantii B14]	EFI73420.1,OYP57458.1,SDL72341.1,SEA07759.1,SEQ18662.1,WP_006281152.1,WP_094447870.1	Prevotellaceae_NCBI_060618.fasta	47456	1	4	5	5	0.000543	0.11	409
110619_Prevotella	Uncategorized Sample	Box 1	elongation factor G [Prevotella bryantii]	OYP55005.1,WP_094448563.1	Prevotellaceae_NCBI_060618.fasta	80639.6	1	2	3	3	0.000326	0.0376	719
110619_Prevotella	Uncategorized Sample	Box 1	LPS biosynthesis protein [Prevotella bryantii B14]	EFI71119.1,OYP56955.1,SDL59511.1,SDZ99317.1,SEP70726.1,WP_006283479.1	Prevotellaceae_NCBI_060618.fasta	30614.8	0.999	1	1	1	0.000109	0.0506	257
110619_Prevotella	Uncategorized Sample	Box 1	2-dehydro-3-deoxygluconokinase [Prevotella bryantii B14]	EFI72128.1,OYP54734.1,SDL79540.1,SDZ74634.1,SEQ35088.1,WP_006282452.1	Prevotellaceae_NCBI_060618.fasta	37089.4	1	2	2	2	0.000217	0.0529	340
110619_Prevotella	Uncategorized Sample	Box 1	core-2/I-Branching enzyme superfamily [Prevotella bryantii B14]	EFI73249.1,SEP82865.1,WP_006281300.1	Prevotellaceae_NCBI_060618.fasta	35805.9	1	4	5	5	0.000543	0.118	304
110619_Prevotella	Uncategorized Sample	Box 1	inner membrane symporter YgjU [Prevotella bryantii B14]	EFI71337.1,OYP53386.1,SDL49983.1,SEA22235.1,SEQ05452.1,WP_006283258.1,WP_027453733.1,WP_074614297.1,WP_094449005.1	Prevotellaceae_NCBI_060618.fasta	43502.8	0.974	1	1	1	0.000109	0.0244	410
110619_Prevotella	Uncategorized Sample	Box 1	conserved hypothetical protein [Prevotella bryantii B14]	EFI72658.1,SEQ34006.1,WP_006281925.1	Prevotellaceae_NCBI_060618.fasta	39751.1	1	5	5	5	0.000543	0.198	348
110619_Prevotella	Uncategorized Sample	Box 1	preprotein translocase, SecA subunit [Prevotella bryantii B14]	EFI73388.1,OYP56398.1,SDL90820.1,SEP56621.1,WP_006281224.1,WP_074549640.1	Prevotellaceae_NCBI_060618.fasta	128374	1	38	44	44	0.00478	0.362	1119
110619_Prevotella	Uncategorized Sample	Box 1	putative lipoprotein [Prevotella bryantii B14]	EFI71011.1,OYP56395.1,SDL90744.1,SDZ85704.1,SEP56713.1,WP_006283561.1	Prevotellaceae_NCBI_060618.fasta	25327.4	0.977	1	1	1	0.000109	0.0367	218
110619_Prevotella	Uncategorized Sample	Box 1	hypothetical protein CIK91_00275 [Prevotella bryantii]	OYP57342.1,SDL68358.1,SDZ82148.1,SEQ25472.1,WP_027452918.1	Prevotellaceae_NCBI_060618.fasta	25171.3	0.999	1	1	1	0.000109	0.0472	233
110619_Prevotella	Uncategorized Sample	Box 1	ribosomal protein L5 [Prevotella bryantii B14]	EFI70980.1,OYP56577.1,SEA54434.1,SEQ92577.1,WP_006283644.1	Prevotellaceae_NCBI_060618.fasta	20824.4	1	5	5	5	0.000543	0.272	184
110619_Prevotella	Uncategorized Sample	Box 1	hypothetical protein PBR_0433 [Prevotella bryantii B14]	EFI72928.1	Prevotellaceae_NCBI_060618.fasta	60010.1	0.998	2	2	2	0.000217	0.0342	526
110619_Prevotella	Uncategorized Sample	Box 1	putative capsular polysaccharide transport protein [Prevotella bryantii B14]	EFI71137.1,SEP71529.1,WP_006283497.1	Prevotellaceae_NCBI_060618.fasta	93505.4	0.969	1	1	1	0.000109	0.0181	830
110619_Prevotella	Uncategorized Sample	Box 1	NADH dehydrogenase I, subunit 6 [Prevotella bryantii B14]	EFI72140.1,OYP56916.1,SDL58661.1,SEA00426.1,SEP72728.1,WP_006282428.1	Prevotellaceae_NCBI_060618.fasta	18916.1	1	3	5	5	0.000543	0.22	173
110619_Prevotella	Uncategorized Sample	Box 1	glycosyltransferase [Prevotella bryantii B14]	EFI72569.1,SEQ68506.1,WP_006282011.1	Prevotellaceae_NCBI_060618.fasta	41646.2	1	2	2	2	0.000217	0.0788	368
110619_Prevotella	Uncategorized Sample	Box 1	hypothetical protein CIK91_05845 [Prevotella bryantii]	OYP55853.1,SDL45328.1,SEA27694.1,SEP84568.1,WP_027453106.1,WP_094448330.1	Prevotellaceae_NCBI_060618.fasta	93105.1	1	13	16	17	0.00185	0.182	829
110619_Prevotella	Uncategorized Sample	Box 1	chaperonin [Prevotella oulorum F0390]	EGV33800.1,SKA04253.1,WP_004379718.1,WP_025070785.1	Prevotellaceae_NCBI_060618.fasta	57910.8	0.974	1	1	1	0.000109	0.164	543
110619_Prevotella	Uncategorized Sample	Box 1	hypothetical protein PBR_1732 [Prevotella bryantii B14]	EFI72390.1,SEP85245.1,WP_006282202.1,WP_074802938.1	Prevotellaceae_NCBI_060618.fasta	40833.3	1	6	8	8	0.000869	0.218	376
110619_Prevotella	Uncategorized Sample	Box 1	conserved hypothetical protein [Prevotella bryantii B14]	EFI70764.1,SER03336.1,WP_006283788.1	Prevotellaceae_NCBI_060618.fasta	87234	1	17	19	19	0.00206	0.237	767
110619_Prevotella	Uncategorized Sample	Box 1	putative BatD protein [Prevotella bryantii B14]	EFI72276.1,SEA18439.1,SEQ10952.1,WP_006282408.1,WP_074614270.1	Prevotellaceae_NCBI_060618.fasta	96945.1	1	11	12	12	0.0013	0.154	868
110619_Prevotella	Uncategorized Sample	Box 1	putative SusD/RagB family protein, partial [Prevotella bryantii B14]	EFI73061.1,SEP95465.1,WP_006281616.1,WP_074802961.1	Prevotellaceae_NCBI_060618.fasta	59788	1	16	23	33	0.00358	0.277	538
110619_Prevotella	Uncategorized Sample	Box 1	aerotolerance regulator BatA [Prevotella bryantii]	OYP53492.1,SDL52913.1,SEA18356.1,SEQ11105.1,WP_027453438.1,WP_074802989.1	Prevotellaceae_NCBI_060618.fasta	37362.1	1	3	3	3	0.000326	0.105	332
110619_Prevotella	Uncategorized Sample	Box 1	proton/sodium-glutamate symport protein [Prevotella bryantii B14]	EFI73227.1,OYP53695.1,SDL77922.1,SDZ75941.1,SEQ38517.1,WP_006281382.1,WP_027453499.1,WP_074613679.1	Prevotellaceae_NCBI_060618.fasta	44958.2	0.981	1	1	1	0.000109	0.0288	416
110619_Prevotella	Uncategorized Sample	Box 1	TonB-dependent receptor [Prevotella bryantii B14]	EFI72734.1,SEA05326.1,WP_006281853.1,WP_074614080.1	Prevotellaceae_NCBI_060618.fasta	130020	1	27	42	44	0.00478	0.261	1168
110619_Prevotella	Uncategorized Sample	Box 1	multidrug resistance protein, AcrB/AcrD family [Prevotella bryantii B14]	EFI72528.1,SEQ60422.1,WP_006282112.1	Prevotellaceae_NCBI_060618.fasta	119370	1	29	44	48	0.00521	0.272	1093
110619_Prevotella	Uncategorized Sample	Box 1	putative response regulator [Prevotella bryantii B14]	EFI71713.1,OYP53716.1,SDL78420.1,SDZ75466.1,SEQ37382.1,WP_006282829.1	Prevotellaceae_NCBI_060618.fasta	18845	1	5	6	6	0.000651	0.253	158
110619_Prevotella	Uncategorized Sample	Box 1	sodium/glucose cotransporter [Prevotella bryantii B14]	EFI71379.1,OYP54986.1,SDL66515.1,SDZ80298.1,SEQ29680.1,WP_006283154.1,WP_074613761.1	Prevotellaceae_NCBI_060618.fasta	70986.6	1	2	2	3	0.000326	0.0413	654
110619_Prevotella	Uncategorized Sample	Box 1	putative lipoprotein [Prevotella bryantii B14]	EFI72170.1,SDL50278.1,SEA21848.1,SEQ06333.1,WP_006282299.1	Prevotellaceae_NCBI_060618.fasta	57008.5	1	8	11	14	0.00152	0.223	507
110619_Prevotella	Uncategorized Sample	Box 1	OmpA family protein [Prevotella bryantii B14]	EFI71687.1,OYP55931.1,SDM05090.1,SEA30274.1,SEP80658.1,WP_006282896.1	Prevotellaceae_NCBI_060618.fasta	32026.2	1	17	26	26	0.00282	0.633	286
110619_Prevotella	Uncategorized Sample	Box 1	glycosylhydrolase [Prevotella bryantii B14]	EFI72864.1,SER04564.1,WP_039869796.1	Prevotellaceae_NCBI_060618.fasta	59690.3	1	8	9	9	0.000977	0.125	528
110619_Prevotella	Uncategorized Sample	Box 1	putative outer membrane protein, OMP85 family [Prevotella bryantii B14]	EFI72032.1,OYP53585.1,SEQ82091.1,WP_006282464.1	Prevotellaceae_NCBI_060618.fasta	84504.4	0.987	1	1	1	0.000109	0.0109	732
110619_Prevotella	Uncategorized Sample	Box 1	conserved hypothetical protein [Prevotella bryantii B14]	EFI72321.1,SEP57765.1,WP_039870338.1	Prevotellaceae_NCBI_060618.fasta	28291.7	1	7	7	7	0.00076	0.254	240
110619_Prevotella	Uncategorized Sample	Box 1	SusD/RagB family protein [Prevotella bryantii B14]	EFI72735.1,SEA05356.1,SER02259.1,WP_006281854.1	Prevotellaceae_NCBI_060618.fasta	61699.1	1	15	18	18	0.00195	0.348	541
110619_Prevotella	Uncategorized Sample	Box 1	GldK [Prevotella bryantii B14]	EFI72988.1,OYP56618.1,SDL85813.1,SEA55528.1,SEQ91043.1,WP_006281543.1,WP_027453374.1	Prevotellaceae_NCBI_060618.fasta	55219	1	3	3	3	0.000326	0.0766	483
110619_Prevotella	Uncategorized Sample	Box 1	putative lipoprotein [Prevotella bryantii B14]	EFI72824.1,OYP56276.1,SDL68899.1,SDZ82763.1,SEQ24337.1,WP_027452933.1,WP_039869869.1,WP_074548815.1,WP_074613779.1,WP_094448094.1	Prevotellaceae_NCBI_060618.fasta	22582.8	0.997	2	2	2	0.000217	0.108	195
110619_Prevotella	Uncategorized Sample	Box 1	hypothetical protein PBR_2189 [Prevotella bryantii B14]	EFI72071.1,SEP74829.1,WP_006282504.1	Prevotellaceae_NCBI_060618.fasta	48309.3	1	7	7	7	0.00076	0.216	439
110619_Prevotella	Uncategorized Sample	Box 1	conserved hypothetical protein [Prevotella bryantii B14]	EFI73335.1,SEP65684.1,WP_039869398.1	Prevotellaceae_NCBI_060618.fasta	98735.8	1	2	2	2	0.000217	0.0212	851
110619_Prevotella	Uncategorized Sample	Box 1	putative potassium uptake protein TrkA [Prevotella bryantii B14]	EFI73433.1,OYP55190.1,SDL72679.1,SEA07221.1,SEQ19439.1,WP_006281165.1	Prevotellaceae_NCBI_060618.fasta	61195.9	1	2	3	3	0.000326	0.0374	562
110619_Prevotella	Uncategorized Sample	Box 1	glutamate--ammonia ligase [Prevotella bryantii B14]	EFI72379.1,OYP55848.1,SDL45198.1,SEA27521.1,SEP84816.1,WP_006282191.1	Prevotellaceae_NCBI_060618.fasta	82631	1	6	6	6	0.000651	0.0905	729
110619_Prevotella	Uncategorized Sample	Box 1	PepSY-associated TM helix domain protein [Prevotella bryantii B14]	EFI72859.1,SDL70743.1,SER04368.1,WP_006281705.1,WP_027453911.1,WP_074548848.1	Prevotellaceae_NCBI_060618.fasta	41572.7	1	2	2	2	0.000217	0.0784	370
110619_Prevotella	Uncategorized Sample	Box 1	AMP-binding family protein [Prevotella bryantii B14]	EFI73026.1,SDL39001.1,SEA34537.1,SEP94016.1,WP_006281581.1	Prevotellaceae_NCBI_060618.fasta	68830.1	1	5	5	5	0.000543	0.0864	602
110619_Prevotella	Uncategorized Sample	Box 1	large conductance mechanosensitive channel protein [Prevotella bryantii B14]	EFI71075.1,OYP56992.1,SDL60353.1,SDZ98027.1,SEP68833.1,WP_006283435.1,WP_094448051.1	Prevotellaceae_NCBI_060618.fasta	15458.3	1	2	2	2	0.000217	0.261	142
110619_Prevotella	Uncategorized Sample	Box 1	protein TonB [Prevotella sp. tf2-5]	SFO61056.1,WP_092069041.1	Prevotellaceae_NCBI_060618.fasta	30539.2	0.974	1	1	2	0.000217	0.0469	277
110619_Prevotella	Uncategorized Sample	Box 1	hypothetical protein PBR_1497 [Prevotella bryantii B14]	EFI73123.1,SER06036.1,WP_006281413.1	Prevotellaceae_NCBI_060618.fasta	449841	1	5	5	5	0.000543	0.012	4092
110619_Prevotella	Uncategorized Sample	Box 1	conserved hypothetical protein [Prevotella bryantii B14]	EFI71739.1,SEQ36162.1,WP_006282856.1	Prevotellaceae_NCBI_060618.fasta	58897.2	1	12	14	14	0.00152	0.247	531
110619_Prevotella	Uncategorized Sample	Box 1	succinate dehydrogenase or fumarate reductase, flavoprotein subunit [Prevotella stercorea DSM 18206]	EHJ39248.1,OZT02853.1,WP_007900359.1,WP_094881762.1	Prevotellaceae_NCBI_060618.fasta	73486	0.974	1	1	1	0.000109	0.192	660
110619_Prevotella	Uncategorized Sample	Box 1	conserved hypothetical protein [Prevotella bryantii B14]	EFI73446.1,SER00887.1,WP_039869290.1	Prevotellaceae_NCBI_060618.fasta	107677	0.995	1	1	1	0.000109	0.0149	938
110619_Prevotella	Uncategorized Sample	Box 1	ribosomal protein S13p/S18e [Prevotella bryantii B14]	EFI70968.1,OYP56565.1,SDL84766.1,SEA54124.1,SEQ93008.1,WP_006283631.1	Prevotellaceae_NCBI_060618.fasta	14009.1	1	3	3	3	0.000326	0.214	126
110619_Prevotella	Uncategorized Sample	Box 1	cytochrome c biogenesis protein CcsA [Prevotella bryantii B14]	EFI71148.1,OYP56929.1,SEA00080.1,SEP71987.1,WP_006283508.1,WP_074614024.1,WP_094448027.1	Prevotellaceae_NCBI_060618.fasta	85947	1	4	5	5	0.000543	0.0659	759
110619_Prevotella	Uncategorized Sample	Box 1	aspartyl aminopeptidase [Prevotella bryantii B14]	EFI72306.1,OYP56377.1,SDL90242.1,SEP57328.1,WP_006282258.1,WP_074549614.1,WP_094448152.1	Prevotellaceae_NCBI_060618.fasta	46487.3	1	3	3	3	0.000326	0.0888	428
110619_Prevotella	Uncategorized Sample	Box 1	putative oxaloacetate decarboxylase [Prevotella bryantii B14]	EFI72757.1,OYP56345.1,SDZ84429.1,SEP58582.1,WP_006281765.1	Prevotellaceae_NCBI_060618.fasta	65853.1	1	1	1	1	0.000109	0.0169	592
110619_Prevotella	Uncategorized Sample	Box 1	glutamine ABC transporter, ATP-binding protein GlnQ [Prevotella bryantii B14]	EFI71420.1,OYP54036.1,SDZ79621.1,SEQ49273.1,WP_006283193.1	Prevotellaceae_NCBI_060618.fasta	27650.5	1	3	3	3	0.000326	0.137	248
110619_Prevotella	Uncategorized Sample	Box 1	methyltransferase FkbM [Prevotella bryantii B14]	EFI73255.1,SEP83131.1,WP_006281306.1	Prevotellaceae_NCBI_060618.fasta	40226	1	6	7	7	0.00076	0.176	340
110619_Prevotella	Uncategorized Sample	Box 1	Phosphate-selective porin O and P [Prevotella bryantii]	SDL73588.1,WP_036858256.1,WP_074549034.1	Prevotellaceae_NCBI_060618.fasta	45178.9	1	11	12	13	0.00141	0.327	395
110619_Prevotella	Uncategorized Sample	Box 1	starch phosphorylase [Prevotella bryantii B14]	SEQ81581.1,WP_074803282.1	Prevotellaceae_NCBI_060618.fasta	98852.7	1	34	44	62	0.00673	0.385	853
110619_Prevotella	Uncategorized Sample	Box 1	ATPase, MoxR family [Prevotella bryantii B14]	EFI72283.1,SEQ11239.1,WP_006282415.1	Prevotellaceae_NCBI_060618.fasta	37369.1	1	2	2	2	0.000217	0.0604	331
110619_Prevotella	Uncategorized Sample	Box 1	outer membrane protein, cobalt-zinc-cadmium efflux system [Prevotella bryantii B14]	SEQ36780.1,WP_039870748.1	Prevotellaceae_NCBI_060618.fasta	49855.7	1	6	6	6	0.000651	0.169	432
110619_Prevotella	Uncategorized Sample	Box 1	putative membrane protein [Prevotella bryantii B14]	EFI72989.1,OYP56626.1,SEA55552.1,SEQ91008.1,WP_036858058.1,WP_039869683.1,WP_094448088.1	Prevotellaceae_NCBI_060618.fasta	33935	0.997	1	1	1	0.000109	0.0455	308
110619_Prevotella	Uncategorized Sample	Box 1	TonB-dependent receptor domain protein [Prevotella bryantii B14]	EFI73465.1,SDL98163.1,SER08332.1,WP_006281126.1,WP_083331766.1	Prevotellaceae_NCBI_060618.fasta	104089	1	13	14	14	0.00152	0.175	910
110619_Prevotella	Uncategorized Sample	Box 1	putative ABC transporter permease [Prevotella bryantii B14]	EFI73299.1,SEA29534.1,SEP81848.1,WP_006281284.1	Prevotellaceae_NCBI_060618.fasta	46181.3	1	2	2	2	0.000217	0.0548	420
110619_Prevotella	Uncategorized Sample	Box 1	Glycosyltransferase involved in cell wall bisynthesis [Prevotella bryantii B14]	SEQ67960.1,WP_039870830.1	Prevotellaceae_NCBI_060618.fasta	45335.4	1	7	9	9	0.000977	0.161	385
110619_Prevotella	Uncategorized Sample	Box 1	putative lipoprotein [Prevotella bryantii B14]	EFI70823.1,OYP53794.1,SDL71884.1,SEA08965.1,SEQ17218.1,WP_006283855.1,WP_027453979.1,WP_074548932.1	Prevotellaceae_NCBI_060618.fasta	27544	0.998	1	1	1	0.000109	0.0381	236
110619_Prevotella	Uncategorized Sample	Box 1	hypothetical protein HMPREF2137_11490 [Prevotella buccalis DNF00853]	KGF33044.1,OYP53090.1,OYP61333.1,SDL95274.1,SER08091.1,WP_036874606.1,WP_036891094.1,WP_074549872.1,WP_074803393.1,WP_094384339.1	Prevotellaceae_NCBI_060618.fasta	22903.2	0.976	1	1	1	0.000109	0.0573	192
110619_Prevotella	Uncategorized Sample	Box 1	putative colanic acid biosysnthesis UDP-glucose lipid carrier transferase [Prevotella bryantii]	SEA57153.1,SEQ99668.1,WP_039869813.1,WP_074614631.1	Prevotellaceae_NCBI_060618.fasta	56011.2	1	4	5	5	0.000543	0.0882	476
110619_Prevotella	Uncategorized Sample	Box 1	putative glycogen synthase [Prevotella bryantii B14]	EFI72044.1,WP_006282476.1	Prevotellaceae_NCBI_060618.fasta	63501.3	1	2	2	2	0.000217	0.038	553
110619_Prevotella	Uncategorized Sample	Box 1	ABC transporter, ATP-binding protein [Prevotella bryantii B14]	EFI71387.1,SDL66340.1,SDZ80137.1,SEQ30017.1,WP_006283162.1	Prevotellaceae_NCBI_060618.fasta	61459.4	0.992	1	1	1	0.000109	0.0186	538
110619_Prevotella	Uncategorized Sample	Box 1	NADH:ubiquinone oxidoreductase, Na(+)-translocating, C subunit [Prevotella bryantii B14]	EFI72179.1,SDL50461.1,SEQ06785.1,WP_006282308.1	Prevotellaceae_NCBI_060618.fasta	23180	1	7	9	11	0.00119	0.348	210
110619_Prevotella	Uncategorized Sample	Box 1	Putative porin [Prevotella bryantii]	SDL79915.1,SEQ34428.1,WP_027453546.1,WP_074549304.1,WP_074803077.1	Prevotellaceae_NCBI_060618.fasta	89556.4	1	11	13	14	0.00152	0.15	780
110619_Prevotella	Uncategorized Sample	Box 1	TonB-dependent receptor domain protein [Prevotella bryantii B14]	EFI70769.1,SER12161.1,WP_006283793.1	Prevotellaceae_NCBI_060618.fasta	97171.7	1	12	12	12	0.0013	0.139	849
110619_Prevotella	Uncategorized Sample	Box 1	putative chloride channel [Prevotella bryantii B14]	EFI71104.1,SDL59825.1,SDZ98892.1,SEP70067.1	Prevotellaceae_NCBI_060618.fasta	65952.7	1	4	8	8	0.000869	0.0736	598
110619_Prevotella	Uncategorized Sample	Box 1	TonB-dependent receptor domain protein [Prevotella bryantii B14]	EFI71296.1,EGN57045.1,OYP55306.1,SEA47398.1,SEQ53285.1,WP_007574403.1,WP_039871025.1,WP_074614546.1,WP_094448501.1	Prevotellaceae_NCBI_060618.fasta	85944.7	1	1	1	1	0.000109	0.0132	757
110619_Prevotella	Uncategorized Sample	Box 1	ribose-phosphate pyrophosphokinase [Prevotella bryantii B14]	EFI72042.1,OYP53619.1,SDL55594.1,SEA15385.1,SEQ81627.1,WP_006282474.1,WP_027453380.1,WP_074803285.1	Prevotellaceae_NCBI_060618.fasta	34376.2	1	6	8	8	0.000869	0.224	313
110619_Prevotella	Uncategorized Sample	Box 1	mce family protein [Prevotella bryantii B14]	EFI72495.1,OYP53952.1,SDL82929.1,SEA51951.1,SEQ61796.1,WP_006282078.1	Prevotellaceae_NCBI_060618.fasta	32631.4	1	10	12	12	0.0013	0.43	300
110619_Prevotella	Uncategorized Sample	Box 1	conserved hypothetical protein [Prevotella bryantii B14]	EFI72053.1,OYP56866.1,SDL57554.1,SEA02294.1,SEP75600.1,WP_006282485.1,WP_036858281.1,WP_074548448.1	Prevotellaceae_NCBI_060618.fasta	30938.1	1	2	2	2	0.000217	0.0691	275
110619_Prevotella	Uncategorized Sample	Box 1	putative membrane protein [Prevotella bryantii B14]	EFI71807.1,OYP55669.1,SDL40960.1,SEA36345.1,SEP96950.1,WP_006282745.1,WP_027453196.1	Prevotellaceae_NCBI_060618.fasta	43823.3	1	4	4	4	0.000434	0.1	409
110619_Prevotella	Uncategorized Sample	Box 1	conserved hypothetical protein [Prevotella bryantii B14]	EFI73381.1,OYP56405.1,SDL90998.1,SDZ85948.1,SEP56463.1,WP_006281217.1	Prevotellaceae_NCBI_060618.fasta	72419.8	1	9	11	11	0.00119	0.162	617
110619_Prevotella	Uncategorized Sample	Box 1	UDP-3-O-[3-hydroxymyristoyl] N-acetylglucosamine deacetylase [Prevotella bryantii B14]	EFI72062.1,OYP56874.1,SDL57689.1,SEA02083.1,SEP75202.1,WP_006282494.1	Prevotellaceae_NCBI_060618.fasta	51793.6	1	8	8	8	0.000869	0.176	461
110619_Prevotella	Uncategorized Sample	Box 1	TonB-dependent outer membrane receptor [Prevotella bryantii B14]	EFI71677.1,OYP55921.1,SDM04917.1,SEA30032.1,SEP81084.1,WP_027453069.1,WP_039870779.1,WP_074550285.1,WP_094448354.1	Prevotellaceae_NCBI_060618.fasta	117066	1	9	9	9	0.000977	0.0972	1060
110619_Prevotella	Uncategorized Sample	Box 1	keto-hydroxyglutarate-aldolase/keto-deoxy- phosphogluconate aldolase [Prevotella bryantii B14]	EFI72127.1,OYP54733.1,WP_006282451.1	Prevotellaceae_NCBI_060618.fasta	23921.3	1	5	5	6	0.000651	0.238	223
110619_Prevotella	Uncategorized Sample	Box 1	conserved hypothetical protein [Prevotella bryantii B14]	EFI72833.1,OYP56268.1,SDL68699.1,SDZ82551.1,SEQ24737.1,WP_006281841.1	Prevotellaceae_NCBI_060618.fasta	32132.4	1	11	13	14	0.00152	0.274	277
110619_Prevotella	Uncategorized Sample	Box 1	DNA gyrase, A subunit [Prevotella bryantii B14]	EFI71336.1,OYP53385.1,SDL49965.1,SEA22262.1,SEQ05413.1,WP_006283257.1,WP_027453734.1,WP_074548271.1,WP_094449004.1	Prevotellaceae_NCBI_060618.fasta	98197.4	1	6	6	6	0.000651	0.0674	876
110619_Prevotella	Uncategorized Sample	Box 1	RagB/SusD domain protein [Prevotella bryantii B14]	EFI70811.1,SEQ16652.1,WP_039871309.1	Prevotellaceae_NCBI_060618.fasta	55320.2	1	2	2	2	0.000217	0.0386	492
110619_Prevotella	Uncategorized Sample	Box 1	putative lipoprotein [Prevotella bryantii B14]	EFI70935.1,SEQ94221.1,WP_081456354.1	Prevotellaceae_NCBI_060618.fasta	24271.3	1	3	4	4	0.000434	0.19	216
110619_Prevotella	Uncategorized Sample	Box 1	glycosyltransferase, family 2 [Prevotella bryantii B14]	EFI72217.1,SEQ08454.1,WP_039870361.1,WP_074802984.1	Prevotellaceae_NCBI_060618.fasta	52355.9	1	3	3	3	0.000326	0.0635	457
110619_Prevotella	Uncategorized Sample	Box 1	putative lipoprotein [Prevotella bryantii B14]	EFI70937.1,SEQ94148.1,WP_006283600.1	Prevotellaceae_NCBI_060618.fasta	53504.9	1	7	7	7	0.00076	0.18	479
110619_Prevotella	Uncategorized Sample	Box 1	triose-phosphate isomerase [Prevotella bryantii B14]	EFI72532.1,SEQ60277.1	Prevotellaceae_NCBI_060618.fasta	51794.8	1	2	2	2	0.000217	0.0509	452
110619_Prevotella	Uncategorized Sample	Box 1	sodium-dependent transporter (huNaDC-1) [Prevotella bryantii B14]	EFI71227.1,OYP57377.1,SDL67522.1,SDZ81296.1,SEQ27374.1,WP_006283402.1,WP_027452895.1	Prevotellaceae_NCBI_060618.fasta	51968.1	1	2	2	2	0.000217	0.035	486
110619_Prevotella	Uncategorized Sample	Box 1	putative cell shape-determining protein MreC [Prevotella bryantii B14]	EFI70925.1,SDL84174.1,SEA53368.1,SEQ59034.1,WP_027453337.1	Prevotellaceae_NCBI_060618.fasta	29364.1	0.974	1	1	1	0.000109	0.0344	262
110619_Prevotella	Uncategorized Sample	Box 1	ribosomal protein S9 [Prevotella bryantii B14]	EFI73245.1,OYP55892.1,SDL46212.1,SEA29012.1,SEP82624.1,WP_006281296.1	Prevotellaceae_NCBI_060618.fasta	14266.4	1	5	5	5	0.000543	0.422	128
110619_Prevotella	Uncategorized Sample	Box 1	peptidyl-prolyl cis-trans isomerase, fkbp-type domain protein [Prevotella bryantii B14]	EFI71258.1,OYP53205.1,SDM03653.1,SDZ88216.1,SEP54928.1,WP_006283347.1,WP_074550252.1,WP_074613885.1,WP_094449105.1	Prevotellaceae_NCBI_060618.fasta	24510.4	0.955	1	1	1	0.000109	0.0455	220
110619_Prevotella	Uncategorized Sample	Box 1	cation efflux system protein CzcA [Prevotella bryantii B14]	EFI71726.1,SEQ36695.1,WP_006282843.1	Prevotellaceae_NCBI_060618.fasta	115756	1	21	23	24	0.00261	0.207	1041
110619_Prevotella	Uncategorized Sample	Box 1	conserved hypothetical protein [Prevotella bryantii B14]	EFI72821.1,OYP56279.1,SDL68965.1,SDZ82836.1,SEQ24202.1,WP_027452935.1	Prevotellaceae_NCBI_060618.fasta	16964.9	1	2	2	2	0.000217	0.141	149
110619_Prevotella	Uncategorized Sample	Box 1	putative lipoprotein [Prevotella bryantii B14]	EFI71666.1,OYP55911.1,SDL46686.1,SEA29718.1,SEP81575.1,WP_006282875.1,WP_051214629.1,WP_074548206.1,WP_074614352.1	Prevotellaceae_NCBI_060618.fasta	36810.1	0.998	2	2	2	0.000217	0.056	339
110619_Prevotella	Uncategorized Sample	Box 1	TonB-linked outer membrane protein, SusC/RagA family [Prevotella bryantii B14]	SEQ19836.1,WP_074803028.1	Prevotellaceae_NCBI_060618.fasta	122691	1	30	33	34	0.00369	0.371	1091
110619_Prevotella	Uncategorized Sample	Box 1	Outer membrane protein beta-barrel family protein [Prevotella bryantii B14]	SEP58072.1,WP_074802877.1	Prevotellaceae_NCBI_060618.fasta	110896	1	16	17	17	0.00185	0.2	989
110619_Prevotella	Uncategorized Sample	Box 1	beta-ketoacyl-acyl-carrier-protein synthase III [Prevotella bryantii B14]	EFI72447.1,OYP53244.1,SDM04329.1,SDZ89166.1,SEP54655.1,WP_006282029.1	Prevotellaceae_NCBI_060618.fasta	37184.6	1	8	8	8	0.000869	0.247	340
110619_Prevotella	Uncategorized Sample	Box 1	mannanase [Prevotella bryantii B14]	AAC97597.1,AGH13957.1,EFI71706.1,OYP55947.1,SEA30753.1,WP_006282916.1,WP_083350990.1	Prevotellaceae_NCBI_060618.fasta	39933.5	0.998	1	1	1	0.000109	0.0344	349
110619_Prevotella	Uncategorized Sample	Box 1	putative TonB-dependent outer membrane receptor protein [Prevotella bryantii B14]	EFI70934.1,SEQ94254.1,WP_006283597.1	Prevotellaceae_NCBI_060618.fasta	89219.9	1	18	24	24	0.00261	0.3	784
110619_Prevotella	Uncategorized Sample	Box 1	50S ribosomal protein L7/L12 [Prevotella bryantii]	OYP56597.1,SDL85354.1,SEA54932.1,SEQ91827.1,WP_027453355.1	Prevotellaceae_NCBI_060618.fasta	12627.3	1	2	2	2	0.000217	0.194	124
110619_Prevotella	Uncategorized Sample	Box 1	TonB-linked outer membrane protein, SusC/RagA family [Prevotella bryantii B14]	SEP95510.1,WP_074802964.1	Prevotellaceae_NCBI_060618.fasta	118716	1	35	52	69	0.00749	0.423	1070
110619_Prevotella	Uncategorized Sample	Box 1	hdig domain protein [Prevotella bryantii B14]	EFI72981.1,OYP56612.1,SDL85685.1,SEA55370.1,SEQ91264.1,WP_006281536.1,WP_027453368.1,WP_074549413.1,WP_074614619.1	Prevotellaceae_NCBI_060618.fasta	79742.5	1	10	12	13	0.00141	0.161	689
110619_Prevotella	Uncategorized Sample	Box 1	hypothetical protein [Prevotella sp. Sc00026]	AGH13961.1,EFI71702.1,OYP55943.1,SDM05345.1,SEA30635.1,SER10070.1,WP_006282911.1,WP_027453056.1,WP_074550298.1,WP_074614362.1,WP_094448366.1	Prevotellaceae_NCBI_060618.fasta	50773.3	1	2	2	2	0.000217	0.0587	460
110619_Prevotella	Uncategorized Sample	Box 1	phosphatidylserine decarboxylase-like protein [Prevotella bryantii B14]	EFI72547.1,OYP56517.1,SDL83819.1,SEA52967.1,SEQ59724.1,WP_027453326.1,WP_039870200.1	Prevotellaceae_NCBI_060618.fasta	23710.9	1	3	3	3	0.000326	0.163	209
110619_Prevotella	Uncategorized Sample	Box 1	GldL family protein [Prevotella bryantii B14]	EFI72987.1,OYP56617.1,SDL85783.1,SEA55509.1,SEQ91073.1,WP_006281542.1,WP_027453373.1	Prevotellaceae_NCBI_060618.fasta	30025	0.999	1	2	2	0.000217	0.0775	271
110619_Prevotella	Uncategorized Sample	Box 1	YitT family protein [Prevotella bryantii B14]	EFI72196.1,OYP53421.1,SDL50798.1,SEA21052.1,SEQ07396.1,WP_006282325.1,WP_074614285.1,WP_094449016.1	Prevotellaceae_NCBI_060618.fasta	33672.4	0.999	2	3	3	0.000326	0.0532	301
110619_Prevotella	Uncategorized Sample	Box 1	hypothetical protein PBR_1703 [Prevotella bryantii B14]	EFI72639.1,SER01551.1,WP_006281936.1	Prevotellaceae_NCBI_060618.fasta	44614.1	1	7	8	8	0.000869	0.158	392
110619_Prevotella	Uncategorized Sample	Box 1	signal recognition particle protein [Prevotella bryantii B14]	EFI71204.1,OYP57355.1,SDL68000.1,SDZ81788.1,SEQ26310.1,WP_006283379.1	Prevotellaceae_NCBI_060618.fasta	49837.1	1	2	2	2	0.000217	0.0468	449
110619_Prevotella	Uncategorized Sample	Box 1	1-acyl-sn-glycerol-3-phosphate acyltransferase [Prevotella bryantii B14]	EFI72776.1,OYP56444.1,SDM02281.1,SDZ83935.1,SEP59288.1,WP_027452971.1	Prevotellaceae_NCBI_060618.fasta	29385.8	1	4	6	6	0.000651	0.166	253
110619_Prevotella	Uncategorized Sample	Box 1	multidrug ABC transporter substrate-binding protein [Prevotella bryantii]	OYP54758.1,SDZ74298.1,SEQ34087.1,WP_074613653.1	Prevotellaceae_NCBI_060618.fasta	44697.7	0.998	2	2	2	0.000217	0.051	412
110619_Prevotella	Uncategorized Sample	Box 1	ketol-acid reductoisomerase [Prevotella bryantii B14]	EFI71216.1,OYP57366.1,SDL67759.1,SDZ81540.1,SEQ26835.1,WP_006283391.1	Prevotellaceae_NCBI_060618.fasta	38165.5	1	2	2	2	0.000217	0.0607	346
110619_Prevotella	Uncategorized Sample	Box 1	putative lipoprotein [Prevotella bryantii B14]	EFI73078.1,ERJ74516.1,SEQ20530.1,WP_021670382.1,WP_039869643.1,WP_040555875.1	Prevotellaceae_NCBI_060618.fasta	23345.1	1	3	4	4	0.000434	0.105	200
110619_Prevotella	Uncategorized Sample	Box 1	di-tripeptide ABC transporter [Prevotella bryantii B14]	EFI72105.1,OYP56906.1,SDL58429.1,SEA00751.1,SEP73249.1,WP_006282538.1,WP_027454106.1	Prevotellaceae_NCBI_060618.fasta	58751.8	1	2	3	3	0.000326	0.0408	539
110619_Prevotella	Uncategorized Sample	Box 1	phenylalanyl-tRNA synthetase, alpha subunit [Prevotella bryantii B14]	EFI71229.1,OYP57379.1,SDL67488.1,SDZ81253.1,SEQ27463.1,WP_006283404.1	Prevotellaceae_NCBI_060618.fasta	39108.5	1	5	5	5	0.000543	0.194	346
110619_Prevotella	Uncategorized Sample	Box 1	alpha-glucan phosphorylase [Prevotella copri]	OXL43382.1,WP_089544499.1	Prevotellaceae_NCBI_060618.fasta	98362.9	0.999	1	1	1	0.000109	0.113	852
110619_Prevotella	Uncategorized Sample	Box 1	DUF4876 domain-containing protein [Prevotella bryantii]	OYP56173.1,SDL61276.1,SDZ96958.1,SEP67140.1,WP_051214739.1	Prevotellaceae_NCBI_060618.fasta	43248	1	4	5	5	0.000543	0.123	389
110619_Prevotella	Uncategorized Sample	Box 1	NADP-dependent malic enzyme [Prevotella bryantii B14]	EFI71519.1,SDL77025.1,SER06956.1,WP_006283091.1	Prevotellaceae_NCBI_060618.fasta	84527.3	1	22	28	28	0.00304	0.336	764
110619_Prevotella	Uncategorized Sample	Box 1	outer membrane protein [Prevotella bryantii B14]	EFI73368.1,SDZ86262.1,SEP56157.1,WP_006281204.1	Prevotellaceae_NCBI_060618.fasta	122216	1	32	40	50	0.00543	0.316	1106
110619_Prevotella	Uncategorized Sample	Box 1	RagB/SusD domain protein [Prevotella bryantii B14]	EFI71477.1,OYP54379.1,SDL93383.1,SEA46676.1,SEQ54828.1,WP_006283111.1,WP_074549734.1,WP_074614522.1,WP_094448675.1	Prevotellaceae_NCBI_060618.fasta	73742	1	8	10	11	0.00119	0.148	661
110619_Prevotella	Uncategorized Sample	Box 1	penicillin-binding protein 1 [Prevotella bryantii B14]	EFI72049.1,OYP56862.1,SDL57493.1,SEP75783.1,WP_006282481.1	Prevotellaceae_NCBI_060618.fasta	87212.5	1	4	4	5	0.000543	0.0624	769
110619_Prevotella	Uncategorized Sample	Box 1	putative membrane protein [Prevotella bryantii B14]	EFI72580.1,SEQ68148.1,WP_006282022.1	Prevotellaceae_NCBI_060618.fasta	50503.6	0.999	1	1	1	0.000109	0.0293	444
110619_Prevotella	Uncategorized Sample	Box 1	ATP synthase F0, C subunit [Prevotella bryantii B14]	EFI72333.1,OYP53568.1,SDL54907.1,SEA16247.1,SEQ82926.1,WP_006282230.1	Prevotellaceae_NCBI_060618.fasta	7949.1	1	3	6	16	0.00174	0.543	81
110619_Prevotella	Uncategorized Sample	Box 1	periplasmic component of efflux system [Prevotella bryantii B14]	EFI71344.1,SDL80028.1,SEQ34161.1,WP_006283240.1,WP_074549307.1	Prevotellaceae_NCBI_060618.fasta	42867.4	1	8	9	9	0.000977	0.254	394
110619_Prevotella	Uncategorized Sample	Box 1	putative membrane protein [Prevotella bryantii B14]	EFI72668.1,OYP53632.1,SDL94037.1,SEA46175.1,SEQ56572.1,WP_027454285.1,WP_039870014.1,WP_074549777.1,WP_074614504.1,WP_094448966.1	Prevotellaceae_NCBI_060618.fasta	114740	1	2	2	2	0.000217	0.0194	1030
110619_Prevotella	Uncategorized Sample	Box 1	ferrous iron transport protein B [Prevotella bryantii B14]	EFI73386.1,OYP56400.1,SDL90856.1,SDZ85835.1,SEP56572.1,WP_006281222.1,WP_027453031.1	Prevotellaceae_NCBI_060618.fasta	92769.4	1	10	16	17	0.00185	0.138	824
110619_Prevotella	Uncategorized Sample	Box 1	RagB/SusD domain protein [Prevotella bryantii B14]	EFI70743.1,SER09438.1,WP_006283881.1	Prevotellaceae_NCBI_060618.fasta	63596.6	1	9	10	10	0.00109	0.189	546
110619_Prevotella	Uncategorized Sample	Box 1	putative polysaccharide biosynthesis protein [Prevotella bryantii B14]	EFI72875.1,SEQ99705.1,WP_039869810.1	Prevotellaceae_NCBI_060618.fasta	82148.5	1	8	8	9	0.000977	0.119	750
110619_Prevotella	Uncategorized Sample	Box 1	putative membrane protein [Prevotella bryantii B14]	EFI72932.1,OYP53055.1,SDM00604.1,SEA59257.1,SEQ65909.1,WP_027453637.1,WP_039869740.1,WP_074550095.1,WP_074614701.1,WP_094449135.1	Prevotellaceae_NCBI_060618.fasta	108486	1	18	20	20	0.00217	0.198	969
110619_Prevotella	Uncategorized Sample	Box 1	conserved hypothetical protein [Prevotella bryantii B14]	EFI72473.1,SEA51366.1,SEQ62675.1,WP_039870205.1	Prevotellaceae_NCBI_060618.fasta	17695.2	1	4	7	7	0.00076	0.273	154
110619_Prevotella	Uncategorized Sample	Box 1	hypothetical protein PBR_1817 [Prevotella bryantii B14]	EFI72756.1,OYP56346.1,SDL89481.1,SDZ84452.1,SEP58545.1,WP_006281764.1,WP_027452987.1	Prevotellaceae_NCBI_060618.fasta	31689.9	1	5	5	5	0.000543	0.177	277
110619_Prevotella	Uncategorized Sample	Box 1	FtsX family membrane protein [Prevotella bryantii B14]	EFI73298.1,SEP81806.1,WP_006281283.1	Prevotellaceae_NCBI_060618.fasta	45517.8	1	4	4	4	0.000434	0.13	414
110619_Prevotella	Uncategorized Sample	Box 1	MotA/TolQ/ExbB proton channel family protein [Prevotella bryantii B14]	EFI72476.1,OYP53935.1,SDL82556.1,SEA51453.1,SEQ62560.1,WP_006282059.1	Prevotellaceae_NCBI_060618.fasta	30282.6	1	2	2	3	0.000326	0.0819	281
110619_Prevotella	Uncategorized Sample	Box 1	TonB-dependent receptor [Prevotella bryantii B14]	EFI73187.1,SEA63210.1,SEQ72531.1,WP_006281477.1,WP_074614756.1	Prevotellaceae_NCBI_060618.fasta	85308.4	1	20	27	28	0.00304	0.292	756
110619_Prevotella	Uncategorized Sample	Box 1	MotA/TolQ/ExbB proton channel family protein [Prevotella bryantii B14]	EFI70943.1,OYP56540.1,SDL84322.1,SEA53511.1,SEQ93930.1,WP_006283606.1	Prevotellaceae_NCBI_060618.fasta	29575.6	1	6	10	15	0.00163	0.219	278
110619_Prevotella	Uncategorized Sample	Box 1	immunoreactive 36 kDa antigen PG14 [Prevotella bryantii B14]	EFI72261.1,OYP53480.1,SEA18846.1,SEQ10395.1,WP_006282392.1	Prevotellaceae_NCBI_060618.fasta	35608.3	1	6	6	6	0.000651	0.183	328
110619_Prevotella	Uncategorized Sample	Box 1	undecaprenyldiphospho-muramoylpentapeptide beta-N-acetylglucosaminyltransferase [Prevotella bryantii B14]	EFI73044.1,OYP55622.1,SDL39336.1,SEA35021.1,SEP94736.1,WP_006281599.1,WP_094448252.1	Prevotellaceae_NCBI_060618.fasta	40001.9	1	4	4	4	0.000434	0.147	368
110619_Prevotella	Uncategorized Sample	Box 1	putative membrane-associated zinc metalloprotease [Prevotella bryantii B14]	EFI73272.1,SEP83847.1,WP_006281323.1	Prevotellaceae_NCBI_060618.fasta	52809.2	1	3	3	3	0.000326	0.067	463
110619_Prevotella	Uncategorized Sample	Box 1	putative glycosyltransferase [Prevotella bryantii B14]	EFI72574.1,SEQ68407.1,WP_006282016.1	Prevotellaceae_NCBI_060618.fasta	40298.1	1	5	6	6	0.000651	0.117	341
110619_Prevotella	Uncategorized Sample	Box 1	putative lipoprotein [Prevotella bryantii B14]	EFI72268.1,OYP53484.1,SDL52654.1,SEA18661.1,SEQ10628.1,WP_006282399.1,WP_094449028.1	Prevotellaceae_NCBI_060618.fasta	35746.8	0.999	2	2	2	0.000217	0.0594	320
110619_Prevotella	Uncategorized Sample	Box 1	phenylalanine--tRNA ligase subunit beta [Prevotella bryantii]	OYP56686.1,SDL66137.1,SDZ79984.1,SEQ30458.1,WP_027452869.1,WP_074548762.1	Prevotellaceae_NCBI_060618.fasta	91651.9	1	16	19	20	0.00217	0.221	822
110619_Prevotella	Uncategorized Sample	Box 1	conserved hypothetical protein [Prevotella bryantii B14]	EFI73339.1,OYP56192.1,SDL61699.1,SDZ96252.1,SEP65879.1,WP_006281259.1	Prevotellaceae_NCBI_060618.fasta	24274.2	1	2	3	3	0.000326	0.0865	208
110619_Prevotella	Uncategorized Sample	Box 1	hypothetical protein CIK91_02195 [Prevotella bryantii]	OYP56524.1,SDL83954.1,SEA53126.1,SEQ59479.1,WP_027453332.1,WP_094448068.1	Prevotellaceae_NCBI_060618.fasta	32832.1	1	6	6	6	0.000651	0.201	284
110619_Prevotella	Uncategorized Sample	Box 1	AI-2E family transporter [Prevotella bryantii]	OYP56527.1,SDL84012.1,SEA53194.1,SEQ59351.1,WP_094448070.1	Prevotellaceae_NCBI_060618.fasta	41898.6	0.984	1	1	1	0.000109	0.019	368
110619_Prevotella	Uncategorized Sample	Box 1	putative phosphate-binding protein [Prevotella bryantii B14]	EFI70947.1,OYP56544.1,SEA53618.1,SEQ93798.1,WP_006283610.1,WP_027453341.1,WP_074614611.1,WP_094448075.1	Prevotellaceae_NCBI_060618.fasta	35841.6	1	9	10	10	0.00109	0.248	319
110619_Prevotella	Uncategorized Sample	Box 1	Phosphoglycerol transferase MdoB [Prevotella bryantii]	SDL42820.1,SEA38692.1,SEQ00642.1	Prevotellaceae_NCBI_060618.fasta	69791.6	1	5	6	6	0.000651	0.0636	613
110619_Prevotella	Uncategorized Sample	Box 1	putative lipoprotein [Prevotella bryantii B14]	EFI71146.1,OYP56931.1,SEP71905.1,WP_006283506.1	Prevotellaceae_NCBI_060618.fasta	46904.9	1	9	11	13	0.00141	0.29	434
110619_Prevotella	Uncategorized Sample	Box 1	ribosomal protein S16 [Prevotella bryantii B14]	EFI72345.1,OYP53580.1,SDL55239.1,SEA15831.1,SEQ82329.1,WP_006282242.1	Prevotellaceae_NCBI_060618.fasta	19219.1	1	7	8	8	0.000869	0.287	178
110619_Prevotella	Uncategorized Sample	Box 1	phosphoenolpyruvate carboxykinase (ATP) [Prevotella bryantii B14]	EFI71040.1,SDL43138.1,SEA39173.1,SEP88902.1,WP_006283519.1	Prevotellaceae_NCBI_060618.fasta	59249.5	0.974	1	1	1	0.000109	0.0224	536
110619_Prevotella	Uncategorized Sample	Box 1	ribonuclease, Rne/Rng family [Prevotella bryantii B14]	EFI71368.1,OYP54997.1,SDL66763.1,SDZ80515.1,SEQ29130.1,WP_006283143.1	Prevotellaceae_NCBI_060618.fasta	59851.7	1	3	3	3	0.000326	0.0593	523
110619_Prevotella	Uncategorized Sample	Box 1	putative membrane protein [Prevotella bryantii B14]	EFI71064.1,OYP55740.1,SDL42681.1,SEA38492.1,SEQ00363.1,WP_006283542.1	Prevotellaceae_NCBI_060618.fasta	76062.6	1	6	7	7	0.00076	0.0858	664
110619_Prevotella	Uncategorized Sample	Box 1	outer membrane protein [Prevotella bryantii B14]	EFI71085.1,SEP69247.1,WP_039871142.1	Prevotellaceae_NCBI_060618.fasta	117475	1	11	12	12	0.0013	0.131	1066
110619_Prevotella	Uncategorized Sample	Box 1	putative lipoprotein [Prevotella bryantii B14]	EFI71627.1,OYP53544.1,SDL54330.1,SEA16937.1,SEQ83844.1,WP_006282970.1,WP_027453405.1,WP_074548393.1,WP_074614250.1	Prevotellaceae_NCBI_060618.fasta	34846.3	1	5	6	6	0.000651	0.176	301
110619_Prevotella	Uncategorized Sample	Box 1	ribosomal protein S8 [Prevotella bryantii B14]	EFI70978.1,OYP56575.1,WP_006283642.1	Prevotellaceae_NCBI_060618.fasta	14589.2	1	6	6	6	0.000651	0.489	131
110619_Prevotella	Uncategorized Sample	Box 1	Ser/Thr protein phosphatase family protein [Prevotella bryantii B14]	EFI73013.1,OYP55464.1,SDL38673.1,SEA34116.1,SEP93462.1,WP_006281568.1	Prevotellaceae_NCBI_060618.fasta	30244.1	0.988	1	1	1	0.000109	0.0275	255
110619_Prevotella	Uncategorized Sample	Box 1	prolipoprotein diacylglyceryl transferase [Prevotella oralis ATCC 33269]	EFZ38090.1,EPH16453.1,ETD18695.1,SHF38894.1,WP_004369155.1,WP_023984176.1	Prevotellaceae_NCBI_060618.fasta	32890.3	1	2	2	2	0.000217	0.0671	283
110619_Prevotella	Uncategorized Sample	Box 1	hypothetical protein CIK91_12620 [Prevotella bryantii]	OYP53491.1,SDL52891.1,SEA18383.1,WP_027453439.1,WP_074548340.1,WP_074614269.1	Prevotellaceae_NCBI_060618.fasta	37907.5	0.974	1	1	1	0.000109	0.0353	340
110619_Prevotella	Uncategorized Sample	Box 1	RagB/SusD family nutrient uptake outer membrane protein [Prevotella bryantii]	OYP55198.1,SDL72885.1,SEA06884.1,SEQ19869.1,WP_027454015.1,WP_074548985.1,WP_074614118.1,WP_094448411.1	Prevotellaceae_NCBI_060618.fasta	76550	1	11	14	14	0.00152	0.191	671
110619_Prevotella	Uncategorized Sample	Box 1	ribosomal protein S7 [Prevotella bryantii B14]	EFI70995.1,OYP56592.1,SDL85249.1,SEA54801.1,SEQ92013.1,WP_006283660.1	Prevotellaceae_NCBI_060618.fasta	18107.8	1	5	6	6	0.000651	0.323	158
110619_Prevotella	Uncategorized Sample	Box 1	TonB-dependent receptor, plug [Prevotella bryantii B14]	EFI71018.1,OYP56451.1,SDL90566.1,SEP56923.1,WP_006283568.1,WP_083331746.1,WP_094448181.1	Prevotellaceae_NCBI_060618.fasta	114950	1	7	9	9	0.000977	0.0824	1044
110619_Prevotella	Uncategorized Sample	Box 1	S1 RNA binding domain protein [Prevotella bryantii B14]	EFI72312.1,OYP56448.1,SDL90116.1,SDZ85092.1,SEP57509.1,WP_006282264.1,WP_074549602.1,WP_094448179.1	Prevotellaceae_NCBI_060618.fasta	79127.2	0.996	1	1	1	0.000109	0.0142	703
110619_Prevotella	Uncategorized Sample	Box 1	conserved hypothetical protein [Prevotella bryantii B14]	EFI70933.1,SEQ94285.1,WP_006283596.1	Prevotellaceae_NCBI_060618.fasta	35688.8	1	2	2	2	0.000217	0.0698	315
110619_Prevotella	Uncategorized Sample	Box 1	putative TonB protein [Prevotella bryantii B14]	EFI70946.1,OYP56543.1,SDL84373.1,SEA53584.1,SEQ93828.1,WP_006283609.1	Prevotellaceae_NCBI_060618.fasta	31620.8	1	18	25	27	0.00293	0.519	285
110619_Prevotella	Uncategorized Sample	Box 1	NADH:ubiquinone oxidoreductase subunit 11 or 4L (chain K) [Prevotella dentalis DSM 3688]	AGB29199.1,CCY02104.1,CDA65410.1,CDC27803.1,CDC99365.1,EFB32448.1,EFB36823.1,EFI49754.1,EFI72139.1,EFV05145.1,EGN57401.1,EGQ13118.1,EHO66081.1,ERK00290.1,OFO71552.1,OFP28959.1,OFP48973.1,OXL45148.1,OYP56915.1,OYP65061.1,OYP65898.1,OYP70842.1,OYP72126.1,PTL33151.1,SDL58641.1,SEA00454.1,SEP72775.1,SET26055.1,SFF91866.1,SNU12424.1,WP_004372602.1,WP_005846842.1,WP_006282427.1,WP_006846356.1,WP_007133…	Prevotellaceae_NCBI_060618.fasta	11516.1	1	2	5	5	0.000543	0.146	103
110619_Prevotella	Uncategorized Sample	Box 1	DNA-directed RNA polymerase subunit beta [Prevotella bryantii]	SDL85326.1,SEA54901.1,WP_027453354.1	Prevotellaceae_NCBI_060618.fasta	142415	0.974	1	1	1	0.000109	0.333	1270
110619_Prevotella	Uncategorized Sample	Box 1	ribosomal protein L6 [Prevotella bryantii B14]	EFI70977.1,OYP56574.1,SDL84927.1,SEA54357.1,SEQ92679.1,WP_006283641.1	Prevotellaceae_NCBI_060618.fasta	21081.8	1	6	6	6	0.000651	0.316	190
110619_Prevotella	Uncategorized Sample	Box 1	preprotein translocase, SecY subunit [Prevotella bryantii B14]	EFI70972.1,OYP56569.1,SDL84836.1,SEA54222.1,SEQ92874.1,WP_006283636.1	Prevotellaceae_NCBI_060618.fasta	48992	1	3	5	6	0.000651	0.0809	445
110619_Prevotella	Uncategorized Sample	Box 1	putative membrane protein [Prevotella bryantii B14]	EFI72514.1,SEA52202.1,SEQ60943.1,WP_006282097.1,WP_027453311.1	Prevotellaceae_NCBI_060618.fasta	93818.2	1	10	11	11	0.00119	0.145	828
110619_Prevotella	Uncategorized Sample	Box 1	RagB/SusD domain protein [Prevotella bryantii B14]	EFI71019.1,SDZ85531.1,SEP56948.1,WP_006283569.1,WP_027453021.1,WP_074613842.1	Prevotellaceae_NCBI_060618.fasta	63290	1	6	6	6	0.000651	0.113	564
110619_Prevotella	Uncategorized Sample	Box 1	putative acyltransferase 3 [Prevotella bryantii B14]	EFI72568.1,SEQ68546.1	Prevotellaceae_NCBI_060618.fasta	38534.6	0.996	1	1	1	0.000109	0.0449	334
110619_Prevotella	Uncategorized Sample	Box 1	putative cytidylate kinase (ck) (cytidine monophosphate kinase) [Prevotella bryantii B14]	EFI72463.1,OYP53922.1,SDL82261.1,SEA51037.1,SEQ63151.1,WP_006282046.1	Prevotellaceae_NCBI_060618.fasta	24138.8	0.998	1	1	1	0.000109	0.0483	207
110619_Prevotella	Uncategorized Sample	Box 1	ribosomal protein L16 [Prevotella intermedia 17]	AFJ09526.1,APW32634.1,APW33965.1,ATV25983.1,ATV27811.1,ATV30051.1,ATV33338.1,ATV37325.1,ATV40257.1,ATV53381.1,ATV54440.1,BAR96423.1,BAU17591.1,CDB04872.1,CDC28837.1,CDE32514.1,EFB32890.1,EFI48983.1,EFI70985.1,EFL45365.1,EFV04658.1,EGQ15509.1,EHJ39982.1,EHO69774.1,ERJ79943.1,ERK02529.1,KGF49293.1,KGI61028.1,KJJ87378.1,KXA45263.1,KXB84119.1,OFO83089.1,OFP35621.1,OFP54558.1,OWP34040.1,OYP56582.1,OZT…	Prevotellaceae_NCBI_060618.fasta	16126.3	0.995	1	1	1	0.000109	0.0845	142
110619_Prevotella	Uncategorized Sample	Box 1	unknown [Prevotella bryantii B14]	AAC97593.1,EFI71701.1,OYP55942.1,SER10016.1,WP_006282910.1,WP_094448365.1	Prevotellaceae_NCBI_060618.fasta	57033.5	1	12	16	16	0.00174	0.282	510
110619_Prevotella	Uncategorized Sample	Box 1	aldose 1-epimerase (Mutarotase) [Prevotella bryantii B14]	EFI71380.1,OYP54985.1,SDL66490.1,SDZ80279.1,SEQ29722.1,WP_006283155.1	Prevotellaceae_NCBI_060618.fasta	43549.1	1	10	11	11	0.00119	0.264	397
110619_Prevotella	Uncategorized Sample	Box 1	anion transporter [Prevotella bryantii]	OYP53799.1,SDL71809.1,SEA09104.1,SEQ16992.1,WP_036858253.1,WP_039871311.1,WP_074548920.1,WP_074614159.1,WP_094448864.1	Prevotellaceae_NCBI_060618.fasta	55437.6	1	4	6	6	0.000651	0.0717	516
110619_Prevotella	Uncategorized Sample	Box 1	hypothetical protein CIK91_03930 [Prevotella bryantii]	OYP56172.1,SDL61255.1,SDZ96986.1,SEP67185.1,WP_074548630.1,WP_074613986.1	Prevotellaceae_NCBI_060618.fasta	100530	1	20	24	24	0.00261	0.278	897
110619_Prevotella	Uncategorized Sample	Box 1	glycosyltransferase, group 2 family [Prevotella bryantii B14]	EFI72777.1,OYP56330.1,SDM02259.1,SDZ83910.1,SEP59329.1,WP_006281785.1,WP_027452970.1	Prevotellaceae_NCBI_060618.fasta	28491.8	1	5	5	5	0.000543	0.27	248
110619_Prevotella	Uncategorized Sample	Box 1	macrophage infectivity potentiator [Prevotella bryantii B14]	EFI71051.1,OYP55751.1,SEQ00962.1,WP_006283529.1	Prevotellaceae_NCBI_060618.fasta	35160.4	0.974	1	1	1	0.000109	0.0346	318
110619_Prevotella	Uncategorized Sample	Box 1	electron transport complex protein RnfG [Prevotella bryantii B14]	EFI71732.1,OYP54705.1,SDZ75230.1,SEQ36439.1,WP_039870752.1	Prevotellaceae_NCBI_060618.fasta	19700	1	5	7	7	0.00076	0.263	190
110619_Prevotella	Uncategorized Sample	Box 1	ribosomal protein L2 [Prevotella bryantii B14]	EFI70989.1,OYP56586.1,SDL85137.1,SEA54660.1,SEQ92246.1,WP_006283654.1	Prevotellaceae_NCBI_060618.fasta	29634.8	1	5	5	5	0.000543	0.168	274
110619_Prevotella	Uncategorized Sample	Box 1	radical SAM domain protein [Prevotella bryantii B14]	EFI72570.1,SEQ68470.1,WP_050787917.1	Prevotellaceae_NCBI_060618.fasta	41597.8	1	5	5	6	0.000651	0.152	363
110619_Prevotella	Uncategorized Sample	Box 1	ftsk/spoiiie family protein [Prevotella bryantii B14]	EFI71443.1,OYP54058.1,SDL65233.1,SDZ79172.1,SEQ48354.1,WP_036857807.1,WP_039870960.1	Prevotellaceae_NCBI_060618.fasta	89431.6	1	12	13	14	0.00152	0.198	810
110619_Prevotella	Uncategorized Sample	Box 1	TonB-dependent receptor [Prevotella multisaccharivorax DSM 17128]	EGN56068.1,WP_007572982.1	Prevotellaceae_NCBI_060618.fasta	114729	1	2	2	2	0.000217	0.0617	1037
110619_Prevotella	Uncategorized Sample	Box 1	phospho-N-acetylmuramoyl-pentapeptide-transferase [Prevotella bryantii B14]	EFI73041.1,OYP55619.1,SDL39282.1,SEA34947.1,SEP94613.1,WP_006281596.1,WP_027453172.1,WP_094448250.1	Prevotellaceae_NCBI_060618.fasta	47253.8	1	3	3	3	0.000326	0.0616	422
110619_Prevotella	Uncategorized Sample	Box 1	putative membrane protein [Prevotella bryantii B14]	EFI73059.1,OYP55637.1,SEP95372.1,WP_006281614.1,WP_094448258.1	Prevotellaceae_NCBI_060618.fasta	115702	1	14	16	18	0.00195	0.186	1053
110619_Prevotella	Uncategorized Sample	Box 1	DnaJ domain protein [Prevotella bryantii B14]	EFI73380.1,OYP56406.1,SDL91017.1,SEP56444.1,WP_006281216.1,WP_027453034.1,WP_074549646.1	Prevotellaceae_NCBI_060618.fasta	31391.3	0.999	1	1	1	0.000109	0.0493	284
110619_Prevotella	Uncategorized Sample	Box 1	50S ribosomal protein L1 [Prevotella bryantii]	OYP56599.1,SDL85391.1,SEA54983.1,SEQ91760.1,WP_027453357.1	Prevotellaceae_NCBI_060618.fasta	24655.7	1	7	9	9	0.000977	0.335	230
110619_Prevotella	Uncategorized Sample	Box 1	ribosomal protein L21 [Prevotella bryantii B14]	EFI71518.1,OYP54202.1,SDL77000.1,SDZ76810.1,SER06998.1,WP_006283090.1	Prevotellaceae_NCBI_060618.fasta	11725.2	0.993	1	1	1	0.000109	0.105	105
110619_Prevotella	Uncategorized Sample	Box 1	RNA polymerase sigma-70 factor [Prevotella bryantii B14]	EFI72226.1,OYP53447.1,SDL51600.1,SEA19896.1,SEQ08911.1,WP_006282355.1	Prevotellaceae_NCBI_060618.fasta	32685.3	0.962	1	1	1	0.000109	0.0379	290
110619_Prevotella	Uncategorized Sample	Box 1	acyl-CoA dehydrogenase [Prevotella bryantii]	OYP56434.1,SDL91635.1,SDZ86679.1,SEP55791.1,WP_074549670.1	Prevotellaceae_NCBI_060618.fasta	64851.8	0.992	1	1	1	0.000109	0.0174	574
110619_Prevotella	Uncategorized Sample	Box 1	putative lipoprotein [Prevotella bryantii B14]	EFI73340.1,OYP56191.1,SDL61695.1,SDZ96285.1,SEP65926.1,WP_006281260.1,WP_074548642.1	Prevotellaceae_NCBI_060618.fasta	25662.6	1	7	8	8	0.000869	0.354	226
110619_Prevotella	Uncategorized Sample	Box 1	hypothetical protein PBR_2085 [Prevotella bryantii B14]	EFI71601.1,OYP53517.1,SDL53623.1,SEA17680.1,SEQ85028.1,WP_006282944.1,WP_074548365.1,WP_094449033.1	Prevotellaceae_NCBI_060618.fasta	82842.6	1	3	3	3	0.000326	0.042	738
110619_Prevotella	Uncategorized Sample	Box 1	putative membrane protein [Prevotella bryantii B14]	EFI73384.1,OYP56402.1,SDL90897.1,SDZ85878.1,SEP56523.1,WP_006281220.1	Prevotellaceae_NCBI_060618.fasta	37126.4	0.97	1	1	1	0.000109	0.0334	329
110619_Prevotella	Uncategorized Sample	Box 1	succinate dehydrogenase [Prevotella bryantii B14]	EFI71833.1,OYP55692.1,SDL41491.1,SEA37069.1,SEP98173.1,WP_006282771.1	Prevotellaceae_NCBI_060618.fasta	73576.3	1	29	44	144	0.0156	0.425	659
110619_Prevotella	Uncategorized Sample	Box 1	putative membrane protein [Prevotella bryantii B14]	EFI71405.1,OYP56693.1,SDL65997.1,SDZ79859.1,SEQ30795.1,WP_006283180.1,WP_027452863.1	Prevotellaceae_NCBI_060618.fasta	46777.4	1	3	3	3	0.000326	0.0839	417
110619_Prevotella	Uncategorized Sample	Box 1	putative lipoprotein [Prevotella bryantii B14]	EFI71792.1,SDL39993.1,SEA35880.1,SEP96213.1,WP_006282729.1	Prevotellaceae_NCBI_060618.fasta	44239.1	0.999	1	1	1	0.000109	0.0281	392
110619_Prevotella	Uncategorized Sample	Box 1	hypothetical protein [Prevotella sp. Sc00026]	AGH13943.1,EFI73317.1,OYP56209.1,SDL62120.1,SDZ95538.1,SEP64897.1,WP_006281237.1	Prevotellaceae_NCBI_060618.fasta	23965.2	1	2	3	3	0.000326	0.123	212
110619_Prevotella	Uncategorized Sample	Box 1	hypothetical protein [Prevotella sp. Sc00026]	AGH13960.1,EFI71703.1,OYP55944.1,SDM05371.1,SEA30663.1,SER10110.1,WP_006282912.1,WP_027453055.1,WP_074550300.1,WP_074614363.1	Prevotellaceae_NCBI_060618.fasta	68710.7	1	6	6	6	0.000651	0.127	654
110619_Prevotella	Uncategorized Sample	Box 1	cell well associated RhsD protein [Prevotella bryantii B14]	EFI73445.1,SER00859.1,WP_006281139.1	Prevotellaceae_NCBI_060618.fasta	126385	1	2	2	2	0.000217	0.017	1117
110619_Prevotella	Uncategorized Sample	Box 1	putative tetratricopeptide repeat domain protein [Prevotella bryantii B14]	EFI73344.1,OYP56188.1,SDL61610.1,SDZ96403.1,SEP66121.1,WP_006281264.1	Prevotellaceae_NCBI_060618.fasta	25313.7	1	8	14	19	0.00206	0.446	233
110619_Prevotella	Uncategorized Sample	Box 1	hypothetical protein CIK91_09665 [Prevotella bryantii]	OYP54209.1,SDL64603.1,SDZ78526.1,SEQ46945.1,WP_027452820.1	Prevotellaceae_NCBI_060618.fasta	8236.3	1	4	8	8	0.000869	0.5	72
110619_Prevotella	Uncategorized Sample	Box 1	putative immunoreactive 43 kDa antigen PG32 [Prevotella bryantii B14]	EFI71211.1,OYP57362.1,SDL67859.1,SDZ81653.1,SEQ26612.1,WP_006283386.1,WP_027452903.1	Prevotellaceae_NCBI_060618.fasta	41271.7	1	12	17	20	0.00217	0.328	378
110619_Prevotella	Uncategorized Sample	Box 1	conserved hypothetical protein [Prevotella bryantii B14]	EFI71577.1,OYP54750.1,SDL79872.1,SDZ74424.1,SEQ34497.1,WP_081456340.1	Prevotellaceae_NCBI_060618.fasta	28390.8	0.983	1	1	1	0.000109	0.0325	246
110619_Prevotella	Uncategorized Sample	Box 1	cardiolipin synthetase [Prevotella bryantii B14]	EFI72150.1,OYP56926.1,SDL58886.1,SEA00154.1,SEP72299.1,WP_006282438.1,WP_027454113.1,WP_094448025.1	Prevotellaceae_NCBI_060618.fasta	48744.9	0.999	1	1	1	0.000109	0.0261	422
110619_Prevotella	Uncategorized Sample	Box 1	putative cationic outer membrane protein OmpH [Prevotella bryantii B14]	EFI73407.1,OYP55765.1,SDL43305.1,SEA39413.1,SEP88577.1,WP_006281194.1	Prevotellaceae_NCBI_060618.fasta	19617	1	4	5	5	0.000543	0.251	167
110619_Prevotella	Uncategorized Sample	Box 1	ribosomal protein L20 [Prevotella bryantii B14]	EFI72842.1,OYP55015.1,SDL67181.1,SDZ80947.1,SEQ28164.1,WP_006281736.1,WP_028909164.1	Prevotellaceae_NCBI_060618.fasta	13232.1	1	5	8	8	0.000869	0.386	114
110619_Prevotella	Uncategorized Sample	Box 1	cadmium-exporting ATPase [Prevotella bryantii B14]	EFI72962.1,SDL99928.1,SEQ67009.1,WP_006281687.1,WP_027453657.1	Prevotellaceae_NCBI_060618.fasta	68056.7	1	6	7	7	0.00076	0.119	629
110619_Prevotella	Uncategorized Sample	Box 1	tetratricopeptide repeat domain protein [Prevotella bryantii B14]	EFI71423.1,OYP54039.1,SDL65642.1,SDZ79566.1,SEQ49160.1,WP_006283196.1,WP_027452852.1,WP_074613756.1,WP_094448732.1	Prevotellaceae_NCBI_060618.fasta	62768.5	1	3	3	3	0.000326	0.0628	557
110619_Prevotella	Uncategorized Sample	Box 1	rRNA pseudouridine synthase [Prevotella bryantii]	OYP53227.1,SDM04065.1,SDZ88762.1,SEP54760.1,WP_027453614.1	Prevotellaceae_NCBI_060618.fasta	52050.9	1	3	4	4	0.000434	0.0687	466
110619_Prevotella	Uncategorized Sample	Box 1	putative protein-export membrane protein SecD [Prevotella bryantii B14]	EFI73390.1,SDL43654.1,SEA39964.1,SEP87892.1,WP_006281177.1,WP_027453272.1,WP_074548099.1,WP_074614421.1	Prevotellaceae_NCBI_060618.fasta	110224	1	29	32	32	0.00347	0.283	1014
110619_Prevotella	Uncategorized Sample	Box 1	melibiase [Prevotella sp. Sc00026]	AGH13971.1,EFI71690.1,OYP55934.1,SDM05159.1,SEA30369.1,SEP80466.1,WP_006282899.1,WP_027453063.1,WP_074614360.1,WP_094448359.1	Prevotellaceae_NCBI_060618.fasta	82835	1	8	8	8	0.000869	0.121	729
110619_Prevotella	Uncategorized Sample	Box 1	L-fucose isomerase-like protein [Prevotella bryantii B14]	EFI73451.1,OYP54882.1,SDL87959.1,SEQ72616.1,WP_006281131.1,WP_074549525.1,WP_094448585.1	Prevotellaceae_NCBI_060618.fasta	55023.2	1	6	6	6	0.000651	0.123	494
110619_Prevotella	Uncategorized Sample	Box 1	polysaccharide export protein, BexD/CtrA/VexA family [Prevotella bryantii B14]	EFI72239.1,OYP53459.1,SDL51904.1,SEA19513.1,SEQ09447.1,WP_027453455.1	Prevotellaceae_NCBI_060618.fasta	26707.4	1	2	3	3	0.000326	0.142	246
110619_Prevotella	Uncategorized Sample	Box 1	ribosomal protein S18 [Prevotella ruminicola 23]	ADE82779.1,CDA66629.1,CUP79815.1,EFB35782.1,EFB92144.1,EFI71364.1,EIM31827.1,ERK38346.1,KGF24056.1,KGF38621.1,KGF45223.1,KGI59685.1,KXB83523.1,KXO17839.1,KXU59087.1,OXL44490.1,OYP55001.1,PTL25663.1,SDG99029.1,SDL66844.1,SDO46377.1,SDQ61376.1,SDZ80592.1,SEA67607.1,SEE60801.1,SEG00614.1,SEI00687.1,SEN24629.1,SEQ28953.1,SET08286.1,SEW18559.1,SEW18607.1,SFC52897.1,SHK94360.1,SHN07413.1,SNU10969.1,WP_…	Prevotellaceae_NCBI_060618.fasta	10415.3	1	3	3	3	0.000326	0.386	88
110619_Prevotella	Uncategorized Sample	Box 1	penicillin-binding protein 1 [Prevotella bryantii B14]	EFI72065.1,OYP56877.1,SDL57747.1,SEA02010.1,SEP75055.1,WP_006282497.1,WP_027454077.1	Prevotellaceae_NCBI_060618.fasta	97037.4	1	24	29	30	0.00326	0.3	851
110619_Prevotella	Uncategorized Sample	Box 1	glyceraldehyde-3-phosphate dehydrogenase, type I [Prevotella bryantii B14]	EFI71076.1,OYP56991.1,SDL60333.1,SDZ98056.1,SEP68872.1,WP_006283436.1,WP_074613998.1	Prevotellaceae_NCBI_060618.fasta	36345	1	7	11	11	0.00119	0.26	342
110619_Prevotella	Uncategorized Sample	Box 1	putative acyltransferase family [Prevotella bryantii B14]	EFI73262.1,SEP83426.1,WP_006281313.1	Prevotellaceae_NCBI_060618.fasta	41261	0.974	1	1	1	0.000109	0.0253	356
110619_Prevotella	Uncategorized Sample	Box 1	NADH dehydrogenase I, d subunit [Prevotella bryantii B14]	EFI72143.1,OYP56919.1,SDL58743.1,SEA00344.1,SEP72604.1,WP_006282431.1	Prevotellaceae_NCBI_060618.fasta	60427.7	1	4	4	4	0.000434	0.103	524
110619_Prevotella	Uncategorized Sample	Box 1	putative membrane protein [Prevotella bryantii B14]	EFI71600.1,OYP53516.1,SDL53593.1,SEA17701.1,SEQ85083.1,WP_006282943.1,WP_027453420.1,WP_074548363.1	Prevotellaceae_NCBI_060618.fasta	77462.1	1	5	5	5	0.000543	0.085	682
110619_Prevotella	Uncategorized Sample	Box 1	conserved hypothetical protein [Prevotella bryantii B14]	EFI72483.1,SDL82702.1,SEA51647.1,SEQ62265.1,WP_006282066.1,WP_074549347.1	Prevotellaceae_NCBI_060618.fasta	39246.6	0.974	1	1	1	0.000109	0.0448	357
110619_Prevotella	Uncategorized Sample	Box 1	succinate dehydrogenase/fumarate reductase iron-sulfur subunit [Prevotella disiens FB035-09AN]	EFL44867.1,EGQ13705.1,EGQ22386.1,ELX67018.1,ERJ75325.1,ETD24647.1,KGF49798.1,KXA42365.1,OWP31114.1,WP_004358456.1,WP_004363853.1,WP_006043997.1,WP_028901488.1	Prevotellaceae_NCBI_060618.fasta	27460.3	0.956	1	1	1	0.000109	0.299	251
110619_Prevotella	Uncategorized Sample	Box 1	sugar transporter [Prevotella bryantii B14]	EFI71382.1,OYP54983.1,SDL66454.1,SDZ80238.1,SEQ29814.1,WP_006283157.1,WP_027452875.1	Prevotellaceae_NCBI_060618.fasta	47076.7	1	2	3	3	0.000326	0.0476	441
110619_Prevotella	Uncategorized Sample	Box 1	hypothetical protein PBR_0209 [Prevotella bryantii B14]	EFI72700.1,OYP55331.1,SDL97182.1,SEQ77930.1,WP_006281895.1,WP_074549933.1,WP_094448518.1	Prevotellaceae_NCBI_060618.fasta	25754.6	1	3	3	3	0.000326	0.15	220
110619_Prevotella	Uncategorized Sample	Box 1	LicD-related protein [Prevotella bryantii B14]	EFI73253.1,OYP55884.1,SDL46054.1,SEA28775.1,SEP83032.1,WP_006281304.1	Prevotellaceae_NCBI_060618.fasta	31697.1	1	3	3	3	0.000326	0.121	272
110619_Prevotella	Uncategorized Sample	Box 1	galacitol PTS, EIIc [Prevotella bryantii B14]	EFI72511.1,OYP53958.1,SDL83066.1,SEA52134.1,SEQ61085.1,WP_006282094.1	Prevotellaceae_NCBI_060618.fasta	49832.9	1	3	4	4	0.000434	0.0542	461
110619_Prevotella	Uncategorized Sample	Box 1	conserved hypothetical protein [Prevotella bryantii B14]	EFI72210.1,OYP53432.1,SDL51151.1,SEA20487.1,SEQ08146.1,WP_006282339.1,WP_081657102.1	Prevotellaceae_NCBI_060618.fasta	49652	1	4	5	5	0.000543	0.111	440
110619_Prevotella	Uncategorized Sample	Box 1	Ser/Thr protein phosphatase family [Prevotella bryantii B14]	EFI72775.1,OYP56331.1,SDM02288.1,SDZ83956.1,SEP59246.1,WP_027452972.1,WP_039869854.1,WP_074550176.1,WP_074613805.1	Prevotellaceae_NCBI_060618.fasta	44197.3	0.974	1	1	1	0.000109	0.0363	386
110619_Prevotella	Uncategorized Sample	Box 1	hypothetical protein PBR_0282 [Prevotella bryantii B14]	EFI72733.1,OYP55255.1,SDL74027.1,SEA05301.1,SER02348.1,WP_006281852.1,WP_027454065.1,WP_074549076.1,WP_074614079.1,WP_094448459.1	Prevotellaceae_NCBI_060618.fasta	52122.8	1	3	3	3	0.000326	0.0637	471
110619_Prevotella	Uncategorized Sample	Box 1	hypothetical protein SAMN04487902_11046 [Prevotella sp. ne3005]	SEN27125.1,WP_091843462.1	Prevotellaceae_NCBI_060618.fasta	81507.5	0.96	1	1	1	0.000109	0.0131	687
110619_Prevotella	Uncategorized Sample	Box 1	D-alanyl-D-alanine dipeptidase [Prevotella bryantii B14]	EFI71291.1,OYP55298.1,SDL92983.1,SEQ52996.1,WP_006283294.1,WP_094448495.1	Prevotellaceae_NCBI_060618.fasta	30825.2	1	3	4	4	0.000434	0.127	267
110619_Prevotella	Uncategorized Sample	Box 1	chaperone protein DnaJ [Prevotella bryantii B14]	EFI71385.1,OYP54980.1,SDL66378.1,SDZ80177.1,SEQ29936.1,WP_006283160.1	Prevotellaceae_NCBI_060618.fasta	41427.5	1	4	4	4	0.000434	0.131	382
110619_Prevotella	Uncategorized Sample	Box 1	conserved hypothetical protein [Prevotella bryantii B14]	EFI73341.1,OYP56222.1,SDL61665.1,SDZ96312.1,SEP65979.1,WP_006281261.1,WP_083331693.1	Prevotellaceae_NCBI_060618.fasta	20868.2	1	3	4	4	0.000434	0.178	185
110619_Prevotella	Uncategorized Sample	Box 1	undecaprenyl-diphosphate phosphatase [Prevotella sp. oral taxon 820]	PTL26170.1,WP_107581257.1	Prevotellaceae_NCBI_060618.fasta	34262.3	0.974	1	1	1	0.000109	0.0392	306
110619_Prevotella	Uncategorized Sample	Box 1	putative lipoprotein [Prevotella bryantii B14]	EFI70735.1,SEA45088.1,SER09187.1,WP_006283870.1,WP_074614476.1	Prevotellaceae_NCBI_060618.fasta	26584.7	1	2	2	2	0.000217	0.0812	234
110619_Prevotella	Uncategorized Sample	Box 1	pyrophosphate-energized proton pump [Prevotella bryantii B14]	EFI73174.1,OYP54897.1,SDL87650.1,SEA63497.1,SEQ72053.1,WP_006281464.1	Prevotellaceae_NCBI_060618.fasta	87478.4	1	14	21	21	0.00228	0.176	811
110619_Prevotella	Uncategorized Sample	Box 1	polyribonucleotide nucleotidyltransferase [Prevotella bryantii]	OYP55653.1,SDL39975.1,SEA35853.1,SEP96163.1,WP_027453188.1	Prevotellaceae_NCBI_060618.fasta	83099.7	1	21	26	27	0.00293	0.317	748
110619_Prevotella	Uncategorized Sample	Box 1	spoOJ protein [Prevotella bryantii B14]	EFI73373.1,OYP56413.1,SDL91161.1,SDZ86147.1,SEP56264.1,WP_006281209.1	Prevotellaceae_NCBI_060618.fasta	34182.1	0.994	1	1	1	0.000109	0.0429	303
110619_Prevotella	Uncategorized Sample	Box 1	putative lipoprotein [Prevotella bryantii B14]	EFI72785.1,OYP56323.1,SDM02151.1,SEP59647.1,WP_006281793.1	Prevotellaceae_NCBI_060618.fasta	30721.1	1	6	6	6	0.000651	0.303	284
110619_Prevotella	Uncategorized Sample	Box 1	TonB-dependent siderophore receptor [Prevotella bryantii B14]	EFI72933.1,SDM00577.1,SEA59234.1,SEQ65938.1,WP_006281658.1,WP_074550093.1	Prevotellaceae_NCBI_060618.fasta	82060	1	18	26	27	0.00293	0.301	728
110619_Prevotella	Uncategorized Sample	Box 1	efflux transporter periplasmic adaptor subunit [Prevotella bryantii]	OYP55907.1,SDL46607.1,SEA29606.1,WP_027453082.1,WP_074548200.1,WP_094448346.1	Prevotellaceae_NCBI_060618.fasta	40461.4	1	9	9	10	0.00109	0.3	373
110619_Prevotella	Uncategorized Sample	Box 1	putative lipoprotein [Prevotella bryantii B14]	EFI72616.1,OYP54873.1,SEA62924.1,SEQ73135.1,WP_006281959.1	Prevotellaceae_NCBI_060618.fasta	73720	1	13	18	19	0.00206	0.245	642
110619_Prevotella	Uncategorized Sample	Box 1	6-phosphofructokinase [Prevotella bryantii B14]	EFI72338.1,OYP53572.1,SDL55047.1,SEA16069.1,SEQ82701.1,WP_006282235.1	Prevotellaceae_NCBI_060618.fasta	35065.1	0.995	1	1	1	0.000109	0.0431	325
110619_Prevotella	Uncategorized Sample	Box 1	NucB [Prevotella bryantii B14]	ABO93187.1,EFI72782.1,SEP59526.1,WP_039869858.1	Prevotellaceae_NCBI_060618.fasta	33499.2	0.998	1	1	1	0.000109	0.03	300
110619_Prevotella	Uncategorized Sample	Box 1	putative sensor histidine kinase [Prevotella bryantii B14]	EFI71361.1,OYP55004.1,SDL66915.1,SDZ80679.1,SEQ28767.1,WP_006283136.1	Prevotellaceae_NCBI_060618.fasta	58260.5	1	1	1	1	0.000109	0.0197	507
110619_Prevotella	Uncategorized Sample	Box 1	GH3 auxin-responsive promoter superfamily [Prevotella bryantii B14]	EFI71860.1,SDL42117.1,SEA37785.1,SEP99288.1,WP_006282798.1,WP_027453228.1	Prevotellaceae_NCBI_060618.fasta	57659.8	0.999	2	2	2	0.000217	0.0417	503
110619_Prevotella	Uncategorized Sample	Box 1	putative L-asparaginase [Prevotella bryantii B14]	EFI72649.1,SER01059.1,WP_006281946.1,WP_027454046.1	Prevotellaceae_NCBI_060618.fasta	37590.5	1	4	4	4	0.000434	0.14	350
110619_Prevotella	Uncategorized Sample	Box 1	putative immunoreactive 42kD antigen PG33 [Prevotella bryantii B14]	EFI72284.1,SDL53007.1,SEA18247.1,SEQ11279.1,WP_006282416.1,WP_027453436.1	Prevotellaceae_NCBI_060618.fasta	41957.4	1	7	8	8	0.000869	0.194	382
110619_Prevotella	Uncategorized Sample	Box 1	rubredoxin/rubrerythrin [Prevotella bryantii B14]	EFI73240.1,OYP53710.1,SDL78237.1,SDZ75637.1,SEQ37739.1,WP_006281395.1	Prevotellaceae_NCBI_060618.fasta	20804.7	0.998	1	1	1	0.000109	0.0703	185
110619_Prevotella	Uncategorized Sample	Box 1	permease, YjgP/YjgQ family [Prevotella bryantii B14]	EFI70940.1,OYP56537.1,SEA53438.1,SEQ94028.1,WP_006283603.1,WP_094448073.1	Prevotellaceae_NCBI_060618.fasta	72079.3	1	9	9	9	0.000977	0.149	631
110619_Prevotella	Uncategorized Sample	Box 1	pyruvate:ferredoxin (flavodoxin) oxidoreductase [Prevotella bryantii B14]	EFI72250.1,OYP53469.1,SDL52186.1,SEA19215.1,SEQ09929.1,WP_006282379.1	Prevotellaceae_NCBI_060618.fasta	131755	1	15	15	15	0.00163	0.149	1196
110619_Prevotella	Uncategorized Sample	Box 1	ABC transporter, ATP-binding protein [Prevotella bryantii B14]	EFI70765.1,SEA10886.1,WP_006283789.1,WP_074614200.1	Prevotellaceae_NCBI_060618.fasta	83823	1	7	7	8	0.000869	0.0917	731
110619_Prevotella	Uncategorized Sample	Box 1	TonB-dependent receptor, plug [Prevotella bryantii B14]	EFI71700.1,OYP55941.1,SEA30581.1,SER09975.1,WP_027453058.1,WP_039870788.1,WP_094448364.1	Prevotellaceae_NCBI_060618.fasta	118098	1	19	21	21	0.00228	0.224	1084
110619_Prevotella	Uncategorized Sample	Box 1	conserved hypothetical protein [Prevotella bryantii B14]	EFI72645.1,SEA05862.1,SER01209.1,WP_006281942.1,WP_051214728.1,WP_074614096.1	Prevotellaceae_NCBI_060618.fasta	97844.1	1	13	14	14	0.00152	0.157	840
110619_Prevotella	Uncategorized Sample	Box 1	hypothetical protein CIK91_07675 [Prevotella bryantii]	OYP55372.1,SDL96403.1,SEA42673.1,SEQ79721.1,WP_051214753.1,WP_074549891.1,WP_074614428.1,WP_074803272.1,WP_094448539.1	Prevotellaceae_NCBI_060618.fasta	121053	0.974	1	1	1	0.000109	0.017	1058
110619_Prevotella	Uncategorized Sample	Box 1	ribonuclease Y [Prevotella bryantii]	OYP56934.1,SDL59047.1,SDZ99948.1,SEP71751.1,WP_027454121.1,WP_074614020.1,WP_074802916.1,WP_094448030.1	Prevotellaceae_NCBI_060618.fasta	56768.4	1	14	18	19	0.00206	0.286	510
110619_Prevotella	Uncategorized Sample	Box 1	Nitrogen regulatory protein P-II [Prevotella copri]	CUQ45607.1,EFB34851.1,EFI73278.1,OXL42605.1,OYP55862.1,SDL45559.1,SEA28035.1,SEP84105.1,WP_006281329.1,WP_006848366.1,WP_089545297.1	Prevotellaceae_NCBI_060618.fasta	13627	1	3	3	3	0.000326	0.254	118
110619_Prevotella	Uncategorized Sample	Box 1	periplasmic binding protein [Prevotella bryantii B14]	EFI71249.1,OYP53197.1,SDM03481.1,SDZ88004.1,SEP55011.1,WP_006283338.1,WP_027453594.1,WP_074550242.1,WP_074613880.1	Prevotellaceae_NCBI_060618.fasta	42112.9	0.999	1	1	1	0.000109	0.0372	376
110619_Prevotella	Uncategorized Sample	Box 1	ABC transporter, ATP-binding protein [Prevotella bryantii B14]	EFI71033.1,OYP53238.1,SDM04240.1,SDZ89035.1,SEP54690.1,WP_006283556.1,WP_074613896.1	Prevotellaceae_NCBI_060618.fasta	29776.6	1	3	3	3	0.000326	0.153	262
110619_Prevotella	Uncategorized Sample	Box 1	outer membrane protein [Prevotella bryantii B14]	EFI71669.1,SEP81434.1,WP_006282878.1	Prevotellaceae_NCBI_060618.fasta	114267	1	31	40	44	0.00478	0.366	1030
110619_Prevotella	Uncategorized Sample	Box 1	peptidyl-prolyl cis-trans isomerase, cyclophilin-type [Prevotella bryantii B14]	EFI71447.1,OYP54061.1,SDL65168.1,SEQ48221.1,WP_006283220.1,WP_027452838.1,WP_074548740.1,WP_094448738.1	Prevotellaceae_NCBI_060618.fasta	28355.7	0.974	1	1	1	0.000109	0.0769	247
110619_Prevotella	Uncategorized Sample	Box 1	SusC/RagA family protein [Prevotella bryantii]	OYP55835.1,SEA27193.1,SEP85329.1,WP_027453117.1,WP_074614328.1,WP_074802941.1,WP_094448321.1	Prevotellaceae_NCBI_060618.fasta	121634	1	10	12	12	0.0013	0.103	1103
110619_Prevotella	Uncategorized Sample	Box 1	conserved hypothetical protein [Prevotella bryantii B14]	EFI71187.1,OYP57341.1,SDL68376.1,SDZ82170.1,SEQ25439.1,WP_006283362.1	Prevotellaceae_NCBI_060618.fasta	36396.9	1	6	7	7	0.00076	0.18	338
110619_Prevotella	Uncategorized Sample	Box 1	cobalt-zinc-cadmium resistance protein CzcD [Prevotella bryantii B14]	EFI71243.1,OYP53191.1,SDM03378.1,SDZ87864.1,SEP55061.1,WP_006283332.1,WP_027453588.1,WP_074550234.1	Prevotellaceae_NCBI_060618.fasta	40716.9	0.971	1	1	1	0.000109	0.0272	367
110619_Prevotella	Uncategorized Sample	Box 1	glycosyl hydrolase, family 25 [Prevotella bryantii B14]	EFI72133.1,OYP54739.1,SDL79642.1,SDZ74571.1,SEQ34913.1,WP_006282457.1,WP_027453537.1	Prevotellaceae_NCBI_060618.fasta	26756	0.96	1	1	1	0.000109	0.0307	228
110619_Prevotella	Uncategorized Sample	Box 1	macrophage infectivity potentiator [Prevotella bryantii B14]	EFI71050.1,OYP55752.1,SDL42980.1,SEA38937.1,SEQ01003.1,WP_006283528.1	Prevotellaceae_NCBI_060618.fasta	31672.3	1	12	18	22	0.00239	0.37	292
110619_Prevotella	Uncategorized Sample	Box 1	putative 3-deoxy-D-manno-octulosonic-acid transferase [Prevotella bryantii B14]	EFI72979.1,OYP56610.1,SDL85650.1,SEA55324.1,SEQ91321.1,WP_006281534.1	Prevotellaceae_NCBI_060618.fasta	47289.5	0.998	1	1	1	0.000109	0.022	410
110619_Prevotella	Uncategorized Sample	Box 1	hypothetical protein CIK91_12350 [Prevotella bryantii]	OYP53445.1,SDL51553.1,SEA19964.1,SEQ08836.1,WP_036858182.1,WP_083382188.1	Prevotellaceae_NCBI_060618.fasta	47541.8	0.999	1	1	1	0.000109	0.0248	404
110619_Prevotella	Uncategorized Sample	Box 1	conserved hypothetical protein [Prevotella bryantii B14]	EFI72863.1,OYP53861.1,SDL70675.1,SEA11902.1,SER04526.1,WP_036858246.1,WP_039869793.1,WP_074548840.1,WP_094448903.1	Prevotellaceae_NCBI_060618.fasta	47305.2	1	5	7	7	0.00076	0.142	430
110619_Prevotella	Uncategorized Sample	Box 1	DNA-directed RNA polymerase subunit beta [Prevotellaceae bacterium MN60]	SNU05411.1,WP_094152522.1	Prevotellaceae_NCBI_060618.fasta	142348	0.974	1	1	1	0.000109	0.118	1270
110619_Prevotella	Uncategorized Sample	Box 1	putative lipoprotein [Prevotella bryantii B14]	EFI73058.1,OYP55636.1,SEP95321.1,WP_006281613.1,WP_094448257.1	Prevotellaceae_NCBI_060618.fasta	54703.6	1	9	12	12	0.0013	0.187	497
110619_Prevotella	Uncategorized Sample	Box 1	TonB-linked outer membrane protein, SusC/RagA family [Prevotella bryantii B14]	SER09484.1,WP_083382197.1	Prevotellaceae_NCBI_060618.fasta	124664	1	16	17	17	0.00185	0.174	1113
110619_Prevotella	Uncategorized Sample	Box 1	phosphate acetyltransferase [Prevotella bryantii B14]	EFI73016.1,OYP55595.1,SDL38737.1,SEA34219.1,SEP93572.1,WP_006281571.1	Prevotellaceae_NCBI_060618.fasta	36558.7	1	3	3	3	0.000326	0.092	348
110619_Prevotella	Uncategorized Sample	Box 1	ATP synthase F0, B subunit [Prevotella bryantii B14]	EFI72332.1,OYP53567.1,SDL54880.1,SEA16334.1,SEQ82965.1,WP_006282229.1	Prevotellaceae_NCBI_060618.fasta	19117.1	1	16	19	20	0.00217	0.554	168
110619_Prevotella	Uncategorized Sample	Box 1	transcriptional regulator, AraC family [Prevotella bryantii B14]	EFI73180.1,OYP54891.1,SEQ72308.1,WP_039869559.1,WP_083382194.1,WP_094448590.1	Prevotellaceae_NCBI_060618.fasta	60616.9	1	4	5	5	0.000543	0.0851	529
110619_Prevotella	Uncategorized Sample	Box 1	hypothetical protein PBR_0730 [Prevotella bryantii B14]	EFI73366.1,SEP56117.1,WP_006281202.1	Prevotellaceae_NCBI_060618.fasta	32194	1	5	7	7	0.00076	0.19	306
110619_Prevotella	Uncategorized Sample	Box 1	putative cell division protein FtsW [Prevotella bryantii B14]	EFI73043.1,OYP55621.1,SEA34996.1,SEP94697.1,WP_006281598.1	Prevotellaceae_NCBI_060618.fasta	45836.1	0.974	1	1	1	0.000109	0.0263	419
110619_Prevotella	Uncategorized Sample	Box 1	protein kinase family protein [Prevotella bryantii]	WP_050787894.1	Prevotellaceae_NCBI_060618.fasta	43440	1	3	3	3	0.000326	0.0808	396
110619_Prevotella	Uncategorized Sample	Box 1	putative membrane protein [Prevotella bryantii B14]	EFI73399.1,OYP55772.1,SDL43479.1,SEA39703.1,SEP88242.1,WP_006281186.1,WP_027453264.1	Prevotellaceae_NCBI_060618.fasta	38599	1	2	3	3	0.000326	0.0706	340
110619_Prevotella	Uncategorized Sample	Box 1	hypothetical protein PBR_1494 [Prevotella bryantii B14]	EFI73120.1,SER06136.1,WP_006281410.1	Prevotellaceae_NCBI_060618.fasta	65482.1	1	6	6	6	0.000651	0.114	607
110619_Prevotella	Uncategorized Sample	Box 1	fumarate reductase, iron-sulfur protein [Prevotella bryantii B14]	EFI71832.1,OYP55691.1,SDL41471.1,SEA37041.1,SEP98108.1,WP_006282770.1	Prevotellaceae_NCBI_060618.fasta	27614.2	1	14	26	61	0.00662	0.556	252
110619_Prevotella	Uncategorized Sample	Box 1	ribosomal protein S4 [Prevotella bryantii B14]	EFI70966.1,OYP56563.1,SDL84727.1,SEA54071.1,SEQ93092.1,WP_006283629.1	Prevotellaceae_NCBI_060618.fasta	22884.7	1	5	5	5	0.000543	0.243	202
110619_Prevotella	Uncategorized Sample	Box 1	putative polysaccharide biosynthesis protein [Prevotella bryantii B14]	EFI72873.1,OYP57184.1,SDL99179.1,SEA57079.1,SEQ99806.1,WP_006281719.1,WP_027453869.1,WP_074550110.1,WP_094447999.1	Prevotellaceae_NCBI_060618.fasta	89784.3	1	6	6	6	0.000651	0.093	817
110619_Prevotella	Uncategorized Sample	Box 1	cation efflux system protein CzcB [Prevotella bryantii B14]	EFI71725.1,OYP54698.1,SDL78702.1,SEQ36749.1,WP_006282842.1,WP_074549275.1,WP_094448621.1	Prevotellaceae_NCBI_060618.fasta	41663.3	1	5	8	8	0.000869	0.163	369
110619_Prevotella	Uncategorized Sample	Box 1	ATP synthase F0, A subunit [Prevotella bryantii B14]	EFI72334.1,OYP53569.1,SDL54929.1,SEA16193.1,SEQ82876.1,WP_006282231.1,WP_074548409.1	Prevotellaceae_NCBI_060618.fasta	40560.1	1	2	4	4	0.000434	0.0803	361
110619_Prevotella	Uncategorized Sample	Box 1	ATP synthase F1, delta subunit [Prevotella bryantii B14]	EFI72331.1,OYP53566.1,SDL54862.1,SEA16358.1,SEQ83016.1,WP_006282228.1,WP_027453394.1,WP_094449050.1	Prevotellaceae_NCBI_060618.fasta	20114	1	4	6	6	0.000651	0.246	178
110619_Prevotella	Uncategorized Sample	Box 1	TonB-dependent receptor domain protein [Prevotella bryantii B14]	EFI72163.1,OYP53393.1,SEQ06085.1,WP_006282292.1,WP_094449008.1	Prevotellaceae_NCBI_060618.fasta	91556.6	1	9	10	10	0.00109	0.128	797
110619_Prevotella	Uncategorized Sample	Box 1	hypothetical protein CIK91_08340 [Prevotella bryantii]	OYP54930.1,WP_039869577.1,WP_074549560.1	Prevotellaceae_NCBI_060618.fasta	11348.8	1	3	3	4	0.000434	0.34	106
110619_Prevotella	Uncategorized Sample	Box 1	polysaccharide biosynthesis-related protein [Prevotella bryantii B14]	EFI71808.1,SDL40994.1,SEP97004.1,WP_006282746.1	Prevotellaceae_NCBI_060618.fasta	56028.1	1	2	2	2	0.000217	0.0466	494
110619_Prevotella	Uncategorized Sample	Box 1	ABC-type amino acid transport/signal transduction system [Prevotella bryantii B14]	EFI71419.1,OYP54035.1,SDL65726.1,SDZ79640.1,SEQ49306.1,WP_006283192.1,WP_027452854.1,WP_074548760.1,WP_094448731.1	Prevotellaceae_NCBI_060618.fasta	54852.5	1	7	7	7	0.00076	0.153	496
110619_Prevotella	Uncategorized Sample	Box 1	multidrug resistance protein, AcrA/AcrE family [Prevotella bryantii B14]	EFI72529.1,OYP53975.1,SEA52488.1,SEQ60385.1,WP_006282113.1	Prevotellaceae_NCBI_060618.fasta	42742.7	1	16	20	22	0.00239	0.509	399
110619_Prevotella	Uncategorized Sample	Box 1	chain length determinant protein family [Prevotella bryantii B14]	EFI72874.1,OYP57183.1,SDL99197.1,SEA57102.1,SEQ99765.1,WP_006281720.1,WP_027453868.1,WP_074550021.1,WP_074614629.1	Prevotellaceae_NCBI_060618.fasta	40143.5	0.999	1	1	1	0.000109	0.0472	360
110619_Prevotella	Uncategorized Sample	Box 1	conserved hypothetical protein [Prevotella bryantii B14]	EFI72288.1,OYP53501.1,SDL53127.1,SEA18137.1,SEQ11530.1,WP_027453432.1,WP_074548344.1	Prevotellaceae_NCBI_060618.fasta	33950	0.986	1	1	1	0.000109	0.0342	292
110619_Prevotella	Uncategorized Sample	Box 1	conserved hypothetical protein [Prevotella bryantii B14]	EFI71219.1,OYP57369.1,SEQ26966.1,WP_006283394.1,WP_027452899.1	Prevotellaceae_NCBI_060618.fasta	45295.4	1	4	5	5	0.000543	0.122	402
110619_Prevotella	Uncategorized Sample	Box 1	carboxyl- protease [Prevotella bryantii B14]	EFI73348.1,SEP66316.1,WP_050787888.1	Prevotellaceae_NCBI_060618.fasta	61093	0.999	2	2	2	0.000217	0.0276	544
110619_Prevotella	Uncategorized Sample	Box 1	putative membrane protein [Prevotella bryantii B14]	EFI73321.1,OYP56205.1,SDZ95641.1,SEP65103.1,WP_027454194.1,WP_094448208.1	Prevotellaceae_NCBI_060618.fasta	126014	1	19	27	28	0.00304	0.186	1105
110619_Prevotella	Uncategorized Sample	Box 1	glycosyltransferase, group 2 family [Prevotella bryantii B14]	EFI72232.1,OYP53453.1,SDL51745.1,SEA19724.1,SEQ09164.1,WP_006282361.1,WP_027453459.1,WP_094449026.1	Prevotellaceae_NCBI_060618.fasta	40106.7	0.969	1	1	1	0.000109	0.0292	342
110619_Prevotella	Uncategorized Sample	Box 1	hypothetical protein PBR_1379 [Prevotella bryantii B14]	EFI73464.1,SDL98141.1,SER08372.1,WP_039869263.1,WP_074549995.1	Prevotellaceae_NCBI_060618.fasta	57941	1	3	3	3	0.000326	0.0769	507
110619_Prevotella	Uncategorized Sample	Box 1	NADH:ubiquinone oxidoreductase, F subunit [Prevotella bryantii B14]	EFI72176.1,OYP53405.1,SDL50391.1,SEA21620.1,SEQ06663.1,WP_006282305.1	Prevotellaceae_NCBI_060618.fasta	47127.8	1	7	10	10	0.00109	0.185	422
110619_Prevotella	Uncategorized Sample	Box 1	exo-poly-alpha-D-galacturonosidase [Prevotella bryantii B14]	EFI70901.1,OYP56165.1,SDL61086.1,SDZ97274.1,SEP67616.1,WP_006283690.1,WP_027454163.1,WP_074548622.1,WP_074802902.1	Prevotellaceae_NCBI_060618.fasta	50964.1	0.995	1	1	1	0.000109	0.015	466
110619_Prevotella	Uncategorized Sample	Box 1	biopolymer transport protein, ExbD/TolR family [Prevotella bryantii B14]	EFI70944.1,OYP56541.1,SDL84331.1,SEA53533.1,SEQ93898.1,WP_027453340.1	Prevotellaceae_NCBI_060618.fasta	21299.8	1	2	3	3	0.000326	0.109	193
110619_Prevotella	Uncategorized Sample	Box 1	succinate dehydrogenase/fumarate reductase cytochrome b subunit, b558 family [Prevotella dentalis DSM 3688]	AGB28776.1,CCY03419.1,EFI71834.1,EFN91839.1,EGN56006.1,EHO66933.1,EIM32480.1,KGF17833.1,KGF23914.1,KGF38296.1,KGF45894.1,KGF51538.1,KXB81735.1,OYP55693.1,PTL33649.1,PVX57952.1,SDL41516.1,SEA37093.1,SEP98199.1,SFF83480.1,WP_004339468.1,WP_006282772.1,WP_006953457.1,WP_007572896.1,WP_008447333.1,WP_015298604.1,WP_024990155.1,WP_024992664.1,WP_027453212.1,WP_028910455.1,WP_036856052.1,WP_036892944.1…	Prevotellaceae_NCBI_060618.fasta	25271.6	0.999	1	2	4	0.000434	0.0441	227
110619_Prevotella	Uncategorized Sample	Box 1	formate C-acetyltransferase [Prevotella bryantii B14]	EFI70895.1	Prevotellaceae_NCBI_060618.fasta	84577.2	1	17	20	20	0.00217	0.276	750
110619_Prevotella	Uncategorized Sample	Box 1	cell division protein FtsH [Prevotella bryantii B14]	EFI73378.1,OYP56408.1,SDL91064.1,SDZ86028.1,SEP56385.1,WP_006281214.1	Prevotellaceae_NCBI_060618.fasta	77286.2	1	11	15	15	0.00163	0.186	695
110619_Prevotella	Uncategorized Sample	Box 1	Cap5D [Prevotella bryantii B14]	EFI71134.1,OYP56942.1,SDL59205.1,SDZ99745.1,SEP71400.1,WP_006283494.1,WP_027454123.1,WP_074548528.1	Prevotellaceae_NCBI_060618.fasta	71009.9	1	7	7	7	0.00076	0.116	632
110619_Prevotella	Uncategorized Sample	Box 1	conserved hypothetical protein [Prevotella bryantii B14]	EFI72748.1,OYP56352.1,SEP58298.1,WP_006281756.1	Prevotellaceae_NCBI_060618.fasta	37561.1	1	3	4	4	0.000434	0.111	325
110619_Prevotella	Uncategorized Sample	Box 1	conserved hypothetical protein [Prevotella bryantii B14]	EFI72475.1,OYP53934.1,SDL82541.1,SEA51420.1,SEQ62604.1,WP_006282058.1,WP_027453295.1,WP_074549346.1	Prevotellaceae_NCBI_060618.fasta	19940.6	0.974	1	1	1	0.000109	0.0686	175
110619_Prevotella	Uncategorized Sample	Box 1	elongation factor Tu [Prevotella bryantii]	OYP56602.1,SDL85451.1,SEA55082.1,SEQ91629.1,WP_027453360.1,WP_074803322.1	Prevotellaceae_NCBI_060618.fasta	44947.5	1	6	6	6	0.000651	0.148	405
110619_Prevotella	Uncategorized Sample	Box 1	conserved hypothetical protein [Prevotella bryantii B14]	EFI72621.1,SEQ73342.1,WP_006281964.1	Prevotellaceae_NCBI_060618.fasta	65414.4	1	7	8	8	0.000869	0.137	575
110619_Prevotella	Uncategorized Sample	Box 1	TonB-dependent receptor [Prevotella bryantii B14]	EFI73063.1,SEQ21178.1,WP_006281505.1	Prevotellaceae_NCBI_060618.fasta	124560	1	20	24	24	0.00261	0.218	1103
110619_Prevotella	Uncategorized Sample	Box 1	putative lipoprotein [Prevotella bryantii B14]	EFI72194.1,SEQ07332.1,WP_006282323.1	Prevotellaceae_NCBI_060618.fasta	68753.4	1	16	20	24	0.00261	0.286	637
110619_Prevotella	Uncategorized Sample	Box 1	ribosomal protein L28-related protein [Prevotella bryantii B14]	EFI71748.1,OYP54720.1,SDL79196.1,SDZ74904.1,SEQ35778.1,WP_006282865.1	Prevotellaceae_NCBI_060618.fasta	9722.7	1	2	2	2	0.000217	0.253	87
110619_Prevotella	Uncategorized Sample	Box 1	glycosyltransferase, group 2 family [Prevotella bryantii B14]	EFI73355.1,OYP56178.1,SDL61408.1,SDZ96741.1,SEP66695.1,WP_006281275.1	Prevotellaceae_NCBI_060618.fasta	36915.6	1	3	4	4	0.000434	0.0938	320
110619_Prevotella	Uncategorized Sample	Box 1	outer membrane antigen OMA87 [Prevotella sp. Sc00026]	AGH13947.1,OYP56213.1,SDL62204.1,SDZ95425.1,SEP64717.1,WP_051214741.1,WP_074548664.1,WP_074613972.1	Prevotellaceae_NCBI_060618.fasta	88674	0.998	1	1	1	0.000109	0.0128	783
110619_Prevotella	Uncategorized Sample	Box 1	hypothetical protein PBR_0808 [Prevotella bryantii B14]	EFI70772.1,OYP53837.1,SEQ14815.1,WP_036858251.1,WP_039871288.1	Prevotellaceae_NCBI_060618.fasta	86841.5	1	6	6	6	0.000651	0.0825	764
110619_Prevotella	Uncategorized Sample	Box 1	ribosomal protein L18 [Prevotella bryantii B14]	EFI70976.1,OYP56573.1,SDL84907.1,SEA54328.1,SEQ92712.1,WP_006283640.1	Prevotellaceae_NCBI_060618.fasta	12585.9	1	2	2	2	0.000217	0.202	114
110619_Prevotella	Uncategorized Sample	Box 1	ferredoxin [Prevotella bryantii B14]	EFI71735.1,OYP54708.1,SDL78913.1,SDZ75170.1,SEQ36318.1,WP_006282852.1,WP_027453519.1,WP_074549281.1	Prevotellaceae_NCBI_060618.fasta	31894.3	1	3	3	3	0.000326	0.148	305
110619_Prevotella	Uncategorized Sample	Box 1	putative lipoprotein [Prevotella bryantii B14]	EFI72848.1,SEQ27796.1,WP_006281742.1	Prevotellaceae_NCBI_060618.fasta	17519.9	1	7	9	10	0.00109	0.605	162
110619_Prevotella	Uncategorized Sample	Box 1	conserved hypothetical protein [Prevotella bryantii B14]	EFI71005.1,OYP55980.1,SDL46319.1,SEA29152.1,SEP82411.1,WP_006283576.1	Prevotellaceae_NCBI_060618.fasta	43348.2	1	4	4	4	0.000434	0.111	388
110619_Prevotella	Uncategorized Sample	Box 1	conserved hypothetical protein [Prevotella bryantii B14]	EFI72281.1,OYP53493.1,SDL52940.1,SEA18330.1,SEQ11143.1,WP_006282413.1,WP_083331682.1	Prevotellaceae_NCBI_060618.fasta	41298.1	1	3	4	4	0.000434	0.1	359
110619_Prevotella	Uncategorized Sample	Box 1	30S ribosomal protein S2 [Prevotella bryantii]	OYP55893.1,SDL46233.1,SEP82581.1,WP_027453091.1,WP_074548190.1	Prevotellaceae_NCBI_060618.fasta	29706.5	1	10	12	12	0.0013	0.388	268
110619_Prevotella	Uncategorized Sample	Box 1	putative DNA-binding response regulator/sensor histidine kinase [Prevotella bryantii B14]	EFI72860.1,SEA11819.1,SER04409.1,WP_006281706.1,WP_074614224.1	Prevotellaceae_NCBI_060618.fasta	87933.4	1	2	2	2	0.000217	0.0296	778
110619_Prevotella	Uncategorized Sample	Box 1	ribosomal protein L19 [Prevotella bryantii B14]	EFI70953.1,OYP56550.1,SDL84509.1,SEA53756.1,SEQ93573.1,WP_006283616.1	Prevotellaceae_NCBI_060618.fasta	13499.5	1	3	3	3	0.000326	0.225	120
110619_Prevotella	Uncategorized Sample	Box 1	Uncharacterized conserved protein YbjQ, UPF0145 family [Prevotella bryantii]	SDL87235.1,SEQ71310.1	Prevotellaceae_NCBI_060618.fasta	11835.4	0.974	1	2	2	0.000217	0.373	110
110619_Prevotella	Uncategorized Sample	Box 1	putative lipoprotein [Prevotella bryantii B14]	EFI72784.1,SEP59610.1,WP_006281792.1	Prevotellaceae_NCBI_060618.fasta	46449.4	1	6	9	9	0.000977	0.158	438
110619_Prevotella	Uncategorized Sample	Box 1	acyl-(acyl-carrier-protein)-UDP-N-acetylglucosamine O-acyltransferase [Prevotella bryantii B14]	EFI72526.1,SEQ60496.1,WP_006282109.1	Prevotellaceae_NCBI_060618.fasta	27938.9	1	5	5	6	0.000651	0.315	260
110619_Prevotella	Uncategorized Sample	Box 1	ATP synthase F1, beta subunit [Prevotella bryantii B14]	EFI72337.1,OYP53571.1,SDL55022.1,SEA16099.1,SEQ82750.1,WP_006282234.1	Prevotellaceae_NCBI_060618.fasta	55142.2	1	2	3	3	0.000326	0.061	508
110619_Prevotella	Uncategorized Sample	Box 2	preprotein translocase, YajC subunit [Prevotella bryantii B14]	EFI72747.1,OYP56353.1,SDL89665.1,SEP58260.1,WP_027452993.1	Prevotellaceae_NCBI_060618.fasta	11741.5	1	5	7	7	0.000725	0.419	105
110619_Prevotella	Uncategorized Sample	Box 2	DNA-binding protein HU [Prevotella bryantii B14]	EFI71742.1,WP_006282859.1	Prevotellaceae_NCBI_060618.fasta	57975.1	1	5	6	6	0.000622	0.117	521
110619_Prevotella	Uncategorized Sample	Box 2	membrane protein [Prevotella bryantii B14]	EFI72992.1,OYP55443.1,SDL38187.1,SEA33570.1,SEP92697.1,WP_006281547.1,WP_074547947.1	Prevotellaceae_NCBI_060618.fasta	26179.6	1	2	4	4	0.000414	0.0714	238
110619_Prevotella	Uncategorized Sample	Box 2	NADH dehydrogenase [Prevotella denticola F0289]	AEA20451.1,EFI72142.1,EGC86173.1,EGW47791.1,ERJ79596.1,KGF42611.1,OYP56918.1,PTL28303.1,SDL58714.1,SEA00374.1,SEP72644.1,WP_004353515.1,WP_006282430.1,WP_009011249.1,WP_021672054.1,WP_107626141.1	Prevotellaceae_NCBI_060618.fasta	40442.8	0.995	1	1	1	0.000104	0.0219	364
110619_Prevotella	Uncategorized Sample	Box 2	glycoside hydrolase, family 43 [Prevotella bryantii B14]	EFI73275.1,OYP55865.1,SDL45628.1,SEA28133.1,SEP83973.1,WP_027453101.1	Prevotellaceae_NCBI_060618.fasta	38547.9	0.999	1	1	1	0.000104	0.0333	330
110619_Prevotella	Uncategorized Sample	Box 2	putative lipoprotein [Prevotella bryantii B14]	EFI71349.1,SEP85363.1,WP_081456345.1	Prevotellaceae_NCBI_060618.fasta	53501.8	0.976	1	1	1	0.000104	0.0545	495
110619_Prevotella	Uncategorized Sample	Box 2	TonB-dependent outer membrane receptor [Prevotella bryantii B14]	EFI71285.1,OYP55292.1,SDL92833.1,SEA47689.1,SEQ52714.1,WP_006283288.1,WP_027454333.1,WP_074549698.1,WP_074614555.1,WP_094448489.1	Prevotellaceae_NCBI_060618.fasta	79982.6	0.997	1	1	1	0.000104	0.0128	702
110619_Prevotella	Uncategorized Sample	Box 2	peptidyl-prolyl cis-trans isomerase [Prevotella sp. CAG:732]	CDD18103.1	Prevotellaceae_NCBI_060618.fasta	79378.7	0.976	1	2	2	0.000207	0.0573	716
110619_Prevotella	Uncategorized Sample	Box 2	hypothetical protein CIK91_00005 [Prevotella bryantii]	OYP57453.1,SDL72473.1,SEA07539.1,SEQ18975.1,WP_027454002.1	Prevotellaceae_NCBI_060618.fasta	10936.1	1	2	4	4	0.000414	0.229	96
110619_Prevotella	Uncategorized Sample	Box 2	conserved hypothetical protein [Prevotella bryantii B14]	EFI73353.1,OYP56180.1,SDL61441.1,SDZ96686.1,SEP66590.1,WP_006281273.1,WP_036858303.1	Prevotellaceae_NCBI_060618.fasta	25715.6	1	2	2	2	0.000207	0.0957	230
110619_Prevotella	Uncategorized Sample	Box 2	conserved hypothetical protein [Prevotella bryantii B14]	EFI73196.1,OYP53672.1,SDL77303.1,SDZ76564.1,SEQ39994.1,WP_006281351.1	Prevotellaceae_NCBI_060618.fasta	44480.7	1	4	4	4	0.000414	0.134	410
110619_Prevotella	Uncategorized Sample	Box 2	carbamoyl-phosphate synthase, large subunit [Prevotella bryantii B14]	EFI72698.1,SEQ77816.1,WP_006281893.1	Prevotellaceae_NCBI_060618.fasta	119236	0.999	1	1	1	0.000104	0.0102	1076
110619_Prevotella	Uncategorized Sample	Box 2	Hsp90 protein [Prevotella bryantii B14]	EFI73490.1,OYP54086.1,SDL64640.1,SDZ78581.1,SEQ47055.1,WP_006281100.1	Prevotellaceae_NCBI_060618.fasta	78388.8	1	2	2	2	0.000207	0.0438	685
110619_Prevotella	Uncategorized Sample	Box 2	negative regulator of murein hydrolase [Prevotella bryantii B14]	EFI72422.1,OYP55347.1,SDL96882.1,SEQ78666.1,WP_006282168.1,WP_074550006.1,WP_094448529.1	Prevotellaceae_NCBI_060618.fasta	25557.6	1	2	4	4	0.000414	0.103	242
110619_Prevotella	Uncategorized Sample	Box 2	outer membrane protein [Prevotella bryantii B14]	EFI71668.1,SEP81481.1,WP_006282877.1	Prevotellaceae_NCBI_060618.fasta	59067.8	1	18	31	51	0.00528	0.436	537
110619_Prevotella	Uncategorized Sample	Box 2	conserved hypothetical protein [Prevotella bryantii B14]	EFI72984.1,OYP56615.1,SDL85746.1,SEA55445.1,SEQ91169.1,WP_006281539.1,WP_027453370.1	Prevotellaceae_NCBI_060618.fasta	22057.9	1	5	6	6	0.000622	0.32	206
110619_Prevotella	Uncategorized Sample	Box 2	chain length determinant protein family [Prevotella bryantii B14]	EFI72800.1,SEP60219.1,WP_006281808.1	Prevotellaceae_NCBI_060618.fasta	39535.8	1	2	2	2	0.000207	0.0538	353
110619_Prevotella	Uncategorized Sample	Box 2	conserved hypothetical protein [Prevotella bryantii B14]	EFI72120.1,OYP54765.1,SDL79379.1,SDZ74740.1,SEQ35412.1,WP_027453529.1,WP_039870417.1	Prevotellaceae_NCBI_060618.fasta	20492.1	1	4	5	8	0.000829	0.13	185
110619_Prevotella	Uncategorized Sample	Box 2	TonB-dependent receptor, plug [Prevotella bryantii B14]	EFI71476.1,SEQ54870.1,WP_006283110.1	Prevotellaceae_NCBI_060618.fasta	113597	1	7	10	11	0.00114	0.1	1036
110619_Prevotella	Uncategorized Sample	Box 2	ribosomal protein L22 [Prevotella bryantii B14]	EFI70987.1,OYP56584.1,SDL85096.1,SEA54613.1,SEQ92326.1,WP_006283652.1	Prevotellaceae_NCBI_060618.fasta	15293.2	1	5	6	6	0.000622	0.284	134
110619_Prevotella	Uncategorized Sample	Box 2	glycosyltransferase, group 2 family [Prevotella bryantii B14]	EFI72232.1,OYP53453.1,SDL51745.1,SEA19724.1,SEQ09164.1,WP_006282361.1,WP_027453459.1,WP_094449026.1	Prevotellaceae_NCBI_060618.fasta	40106.7	0.999	2	2	2	0.000207	0.0614	342
110619_Prevotella	Uncategorized Sample	Box 2	Outer membrane receptor proteins, mostly Fe transport [Prevotella bryantii]	SDL71898.1,SEQ17261.1,WP_074803061.1	Prevotellaceae_NCBI_060618.fasta	87839.2	1	3	3	4	0.000414	0.0571	771
110619_Prevotella	Uncategorized Sample	Box 2	TonB-dependent receptor, plug [Prevotella bryantii B14]	EFI71599.1,OYP53515.1,SDL53569.1,SEA17724.1,SEQ85128.1,WP_006282942.1,WP_074548361.1,WP_094449032.1	Prevotellaceae_NCBI_060618.fasta	120274	1	5	5	6	0.000622	0.069	1087
110619_Prevotella	Uncategorized Sample	Box 2	hypothetical protein PBR_2133 [Prevotella bryantii B14]	EFI71645.1,OYP53561.1,SDL54738.1,SEA16484.1,SEQ83207.1,WP_027453396.1,WP_039870821.1,WP_074548403.1,WP_074614248.1,WP_094449049.1	Prevotellaceae_NCBI_060618.fasta	27214.6	0.962	1	1	2	0.000207	0.0563	231
110619_Prevotella	Uncategorized Sample	Box 2	nucleic acid-binding domain protein [Prevotella bryantii B14]	EFI72047.1,SDL57462.1,SEA02443.1,SEP75869.1,WP_006282479.1	Prevotellaceae_NCBI_060618.fasta	54053	0.976	1	1	1	0.000104	0.02	500
110619_Prevotella	Uncategorized Sample	Box 2	hypothetical protein CIK91_01325 [Prevotella bryantii]	OYP56880.1,SDL57783.1,SEA01937.1,SEP74917.1,WP_074548458.1,WP_074614059.1,WP_094448005.1	Prevotellaceae_NCBI_060618.fasta	45544.3	1	5	8	9	0.000932	0.168	399
110619_Prevotella	Uncategorized Sample	Box 2	hypothetical protein CIK91_02230 [Prevotella bryantii]	OYP56530.1,SEA53259.1,SEQ59216.1,WP_036858049.1	Prevotellaceae_NCBI_060618.fasta	51419	0.998	1	1	1	0.000104	0.0266	451
110619_Prevotella	Uncategorized Sample	Box 2	peptidyl-prolyl cis-trans isomerase, cyclophilin-type [Prevotella bryantii B14]	EFI71447.1,OYP54061.1,SDL65168.1,SEQ48221.1,WP_006283220.1,WP_027452838.1,WP_074548740.1,WP_094448738.1	Prevotellaceae_NCBI_060618.fasta	28355.7	0.976	1	1	1	0.000104	0.0769	247
110619_Prevotella	Uncategorized Sample	Box 2	hypothetical protein PBR_1987 [Prevotella bryantii B14]	EFI72215.1,OYP53436.1,SDL51277.1,SEA20322.1,SEQ08370.1,WP_027453696.1,WP_074548297.1,WP_074614279.1	Prevotellaceae_NCBI_060618.fasta	63218.9	0.999	2	2	2	0.000207	0.038	552
110619_Prevotella	Uncategorized Sample	Box 2	outer membrane protein assembly factor BamA [Prevotella bryantii]	OYP55762.1,SDL43246.1,SEA39321.1,SEP88698.1,WP_027453262.1,WP_074802950.1	Prevotellaceae_NCBI_060618.fasta	99221.8	1	14	19	19	0.00197	0.162	870
110619_Prevotella	Uncategorized Sample	Box 2	conserved domain protein [Prevotella bryantii B14]	EFI72849.1,OYP57395.1,SDL67358.1,SDZ81112.1,SEQ27761.1,WP_006281743.1	Prevotellaceae_NCBI_060618.fasta	7381.1	1	4	5	5	0.000518	0.4	70
110619_Prevotella	Uncategorized Sample	Box 2	3-deoxy-8-phosphooctulonate synthase [Prevotella bryantii B14]	EFI72148.1,OYP56924.1,SDL58847.1,SEA00203.1,SEP72389.1,WP_006282436.1	Prevotellaceae_NCBI_060618.fasta	27909.2	0.976	1	1	1	0.000104	0.0476	252
110619_Prevotella	Uncategorized Sample	Box 2	putative membrane protein [Prevotella bryantii B14]	EFI73404.1,OYP55768.1,SDL43377.1,SEA39493.1,SEP88442.1,WP_006281191.1,WP_027453263.1	Prevotellaceae_NCBI_060618.fasta	45246.5	1	7	9	9	0.000932	0.196	409
110619_Prevotella	Uncategorized Sample	Box 2	NADH:ubiquinone oxidoreductase, Na(+)-translocating, A subunit [Prevotella bryantii B14]	EFI72181.1,OYP53409.1,SDL50495.1,SEA21481.1,SEQ06905.1,WP_006282310.1	Prevotellaceae_NCBI_060618.fasta	49404.5	1	28	43	81	0.00839	0.617	449
110619_Prevotella	Uncategorized Sample	Box 2	chaperonin GroEL [Prevotella albensis]	WP_024989993.1	Prevotellaceae_NCBI_060618.fasta	57564.1	0.976	1	2	2	0.000207	0.278	540
110619_Prevotella	Uncategorized Sample	Box 2	F0F1 ATP synthase subunit alpha [Prevotella bryantii]	OYP53565.1,SDL54832.1,SEA16382.1,SEQ83058.1,WP_074548407.1,WP_074803288.1	Prevotellaceae_NCBI_060618.fasta	57570.4	1	10	16	18	0.00186	0.239	528
110619_Prevotella	Uncategorized Sample	Box 2	putative cytidylate kinase (ck) (cytidine monophosphate kinase) [Prevotella bryantii B14]	EFI72463.1,OYP53922.1,SDL82261.1,SEA51037.1,SEQ63151.1,WP_006282046.1	Prevotellaceae_NCBI_060618.fasta	24138.8	1	2	2	2	0.000207	0.0918	207
110619_Prevotella	Uncategorized Sample	Box 2	outer membrane protein transport protein (ompp1/fadl/todx) [Prevotella bryantii B14]	EFI73199.1,OYP53721.1,SDL77367.1,SDZ76509.1,SEQ39867.1,WP_006281354.1,WP_083331733.1,WP_083350948.1,WP_094448960.1	Prevotellaceae_NCBI_060618.fasta	47329.5	1	2	2	2	0.000207	0.0869	426
110619_Prevotella	Uncategorized Sample	Box 2	DNA-directed RNA polymerase, alpha subunit [Prevotella bryantii B14]	EFI70965.1,OYP56562.1,SDL84718.1,SEA54046.1,SEQ93130.1,WP_006283628.1	Prevotellaceae_NCBI_060618.fasta	37514.3	1	15	20	22	0.00228	0.436	330
110619_Prevotella	Uncategorized Sample	Box 2	conserved hypothetical protein [Prevotella bryantii B14]	EFI72480.1,OYP53938.1,SDL82643.1,SEA51571.1,SEQ62381.1,WP_006282063.1	Prevotellaceae_NCBI_060618.fasta	34658.1	1	1	1	1	0.000104	0.0478	314
110619_Prevotella	Uncategorized Sample	Box 2	ATP-dependent RNA helicase, DEAD/DEAH box family [Prevotella bryantii B14]	EFI71811.1,OYP55672.1,SDL41048.1,SEA36450.1,SEP97133.1,WP_006282749.1,WP_027453199.1	Prevotellaceae_NCBI_060618.fasta	70586.8	1	3	3	3	0.000311	0.0563	622
110619_Prevotella	Uncategorized Sample	Box 2	outer membrane efflux protein [Prevotella bryantii B14]	EFI71986.1,SEQ43830.1,WP_039870600.1	Prevotellaceae_NCBI_060618.fasta	48479.8	1	2	2	2	0.000207	0.0606	429
110619_Prevotella	Uncategorized Sample	Box 2	UDP-3-O-[3-hydroxymyristoyl] glucosamine N-acyltransferase [Prevotella bryantii B14]	EFI72061.1,OYP56873.1,SDL57677.1,SEA02106.1,SEP75245.1,WP_006282493.1,WP_027454075.1,WP_074548450.1	Prevotellaceae_NCBI_060618.fasta	37614.9	0.965	1	1	1	0.000104	0.046	348
110619_Prevotella	Uncategorized Sample	Box 2	trigger factor [Prevotella bryantii B14]	EFI71032.1,OYP53237.1,SDM04226.1,SDZ89015.1,SEP54695.1,WP_006283555.1,WP_074613895.1	Prevotellaceae_NCBI_060618.fasta	51677.8	1	2	2	2	0.000207	0.0466	451
110619_Prevotella	Uncategorized Sample	Box 2	hypothetical protein PBR_0448 [Prevotella bryantii B14]	EFI72943.1,SEQ66251.1,WP_039869743.1	Prevotellaceae_NCBI_060618.fasta	86193.2	1	11	22	23	0.00238	0.2	745
110619_Prevotella	Uncategorized Sample	Box 2	conserved hypothetical protein [Prevotella bryantii B14]	EFI71013.1,SDZ85658.1,SEP56769.1,WP_006283563.1	Prevotellaceae_NCBI_060618.fasta	79452.7	1	28	48	52	0.00539	0.44	714
110619_Prevotella	Uncategorized Sample	Box 2	putative DNA mismatch repair protein MutS [Prevotella bryantii B14]	EFI71717.1,SEQ37133.1,WP_039870744.1	Prevotellaceae_NCBI_060618.fasta	71920.3	1	3	3	3	0.000311	0.0824	631
110619_Prevotella	Uncategorized Sample	Box 2	glutamate racemase [Prevotella bryantii B14]	EFI73406.1,OYP55766.1,SDL43332.1,SEA39441.1,SEP88525.1,WP_006281193.1,WP_074614425.1	Prevotellaceae_NCBI_060618.fasta	31474.7	0.96	1	1	1	0.000104	0.0464	280
110619_Prevotella	Uncategorized Sample	Box 2	30S ribosomal protein S11 [Prevotella intermedia 17]	AFJ08527.1,APW32618.1,APW33981.1,ATV25966.1,ATV27828.1,ATV30035.1,ATV33354.1,ATV37309.1,ATV40241.1,ATV53398.1,ATV54424.1,BAR96405.1,BAU17574.1,CCZ11671.1,CDA66930.1,CDA93085.1,CDC28870.1,CDD05857.1,CDD19150.1,CUP02093.1,EEX54196.1,EFB34412.1,EFB93923.1,EFC68003.1,EFC75982.1,EFI70967.1,EFL45346.1,EFM00898.1,EFU31859.1,EGQ15492.1,EHG17624.1,EIM32723.1,EKX97376.1,ERJ79926.1,GAY26926.1,KDR53287.1,KGF…	Prevotellaceae_NCBI_060618.fasta	13955	1	4	5	5	0.000518	0.194	129
110619_Prevotella	Uncategorized Sample	Box 2	glutamine-dependent NAD+ ligase [Prevotella bryantii B14]	EFI72272.1,OYP53606.1,SDL52751.1,SEQ10769.1,WP_006282404.1,WP_027453443.1,WP_094449068.1	Prevotellaceae_NCBI_060618.fasta	73972	0.976	1	1	1	0.000104	0.018	666
110619_Prevotella	Uncategorized Sample	Box 2	phosphate acetyltransferase [Prevotella bryantii B14]	EFI73016.1,OYP55595.1,SDL38737.1,SEA34219.1,SEP93572.1,WP_006281571.1	Prevotellaceae_NCBI_060618.fasta	36558.7	1	6	6	6	0.000622	0.193	348
110619_Prevotella	Uncategorized Sample	Box 2	conserved hypothetical protein [Prevotella bryantii B14]	EFI71139.1,OYP56937.1,SDL59101.1,SDZ99871.1,SEP71600.1,WP_006283499.1	Prevotellaceae_NCBI_060618.fasta	24883.2	1	4	6	6	0.000622	0.251	215
110619_Prevotella	Uncategorized Sample	Box 2	conserved hypothetical protein [Prevotella bryantii B14]	EFI72109.1,OYP56909.1,SDL58506.1,SEA00631.1,SEP73033.1,WP_006282542.1,WP_074548509.1	Prevotellaceae_NCBI_060618.fasta	25835.7	1	2	2	2	0.000207	0.0823	231
110619_Prevotella	Uncategorized Sample	Box 2	zinc ABC transporter substrate-binding protein [Prevotella bryantii]	OYP56226.1,SDZ95693.1,WP_083350957.1,WP_094448207.1	Prevotellaceae_NCBI_060618.fasta	30528	0.993	1	1	1	0.000104	0.0297	269
110619_Prevotella	Uncategorized Sample	Box 2	glycosyltransferase, family 1 [Prevotella bryantii B14]	EFI72571.1,SEQ68442.1,WP_006282013.1	Prevotellaceae_NCBI_060618.fasta	44259.1	1	6	6	6	0.000622	0.183	387
110619_Prevotella	Uncategorized Sample	Box 2	SusD/RagB family protein [Prevotella bryantii B14]	EFI72862.1,SER04490.1,WP_006281708.1	Prevotellaceae_NCBI_060618.fasta	65709.3	1	4	4	4	0.000414	0.0851	576
110619_Prevotella	Uncategorized Sample	Box 2	OmpA/MotB domain protein [Prevotella multisaccharivorax DSM 17128]	EGN57568.1,WP_007575218.1	Prevotellaceae_NCBI_060618.fasta	31864.9	0.976	1	4	4	0.000414	0.268	284
110619_Prevotella	Uncategorized Sample	Box 2	conserved hypothetical protein [Prevotella bryantii B14]	EFI72759.1,SEP58643.1,WP_039869844.1	Prevotellaceae_NCBI_060618.fasta	104137	1	13	15	15	0.00155	0.163	923
110619_Prevotella	Uncategorized Sample	Box 2	putative outer membrane efflux protein [Prevotella bryantii B14]	EFI72260.1,SEA18874.1,SEQ10354.1,WP_006282391.1,WP_027453450.1,WP_074614272.1	Prevotellaceae_NCBI_060618.fasta	55001.4	1	10	13	13	0.00135	0.24	499
110619_Prevotella	Uncategorized Sample	Box 2	proline--tRNA ligase [Prevotella bryantii B14]	EFI72175.1,OYP53403.1,SDL50369.1,SEA21695.1,SEQ06555.1,WP_006282304.1	Prevotellaceae_NCBI_060618.fasta	57061.9	0.999	1	1	1	0.000104	0.0304	493
110619_Prevotella	Uncategorized Sample	Box 2	multidrug resistance protein, FusA/NodT family [Prevotella bryantii B14]	EFI72527.1,OYP53973.1,SDL83360.1,SEA52444.1,SEQ60457.1,WP_006282111.1	Prevotellaceae_NCBI_060618.fasta	50457.5	1	13	17	17	0.00176	0.308	464
110619_Prevotella	Uncategorized Sample	Box 2	ATP phosphoribosyltransferase [Prevotella bryantii B14]	EFI71432.1,OYP54048.1,SDL65472.1,SDZ79397.1,SEQ48820.1,WP_006283205.1	Prevotellaceae_NCBI_060618.fasta	31587.9	1	3	4	4	0.000414	0.11	283
110619_Prevotella	Uncategorized Sample	Box 2	putative NAD-dependent epimerase/dehydratase [Prevotella bryantii B14]	EFI70862.1,SEQ98644.1,WP_006283747.1	Prevotellaceae_NCBI_060618.fasta	36677.3	1	6	6	6	0.000622	0.201	329
110619_Prevotella	Uncategorized Sample	Box 2	60 kDa chaperonin [Prevotella sp. CAG:279]	CDE39793.1	Prevotellaceae_NCBI_060618.fasta	58176.2	1	2	3	3	0.000311	0.033	545
110619_Prevotella	Uncategorized Sample	Box 2	50S ribosomal protein L11 [Prevotella bryantii]	OYP56600.1,SDL85407.1,SEA55003.1,SEQ91735.1,WP_027453358.1	Prevotellaceae_NCBI_060618.fasta	15550.5	1	7	8	9	0.000932	0.404	146
110619_Prevotella	Uncategorized Sample	Box 2	ketol-acid reductoisomerase [Prevotella bryantii B14]	EFI71216.1,OYP57366.1,SDL67759.1,SDZ81540.1,SEQ26835.1,WP_006283391.1	Prevotellaceae_NCBI_060618.fasta	38165.5	1	3	3	3	0.000311	0.0896	346
110619_Prevotella	Uncategorized Sample	Box 2	choline/glycine/proline betaine transport protein [Prevotella bryantii]	SEA09437.1,WP_074614165.1	Prevotellaceae_NCBI_060618.fasta	75070.5	1	3	3	3	0.000311	0.0451	665
110619_Prevotella	Uncategorized Sample	Box 2	glycosyltransferase, group 2 family [Prevotella bryantii B14]	EFI71644.1,OYP53560.1,SDL54716.1,SEA16513.1,SEQ83240.1,WP_006282987.1,WP_074548401.1	Prevotellaceae_NCBI_060618.fasta	44318.3	1	2	2	2	0.000207	0.0632	380
110619_Prevotella	Uncategorized Sample	Box 2	major outer membrane protein OmpA [Prevotella bryantii B14]	EFI72193.1,OYP53418.1,SDL50748.1,SEA21138.1,SEQ07299.1,WP_006282322.1	Prevotellaceae_NCBI_060618.fasta	41214.9	1	20	27	30	0.00311	0.332	373
110619_Prevotella	Uncategorized Sample	Box 2	ribosomal protein L9 [Prevotella bryantii B14]	EFI71365.1,OYP55000.1,SDL66822.1,SDZ80575.1,SEQ28996.1,WP_006283140.1	Prevotellaceae_NCBI_060618.fasta	17435.5	1	4	5	5	0.000518	0.227	163
110619_Prevotella	Uncategorized Sample	Box 2	pyruvate, phosphate dikinase [Prevotella bryantii B14]	EFI72097.1,SEP73625.1,WP_006282530.1	Prevotellaceae_NCBI_060618.fasta	99416.5	1	20	26	26	0.00269	0.27	906
110619_Prevotella	Uncategorized Sample	Box 2	conserved hypothetical protein [Prevotella bryantii B14]	EFI71010.1,SDZ85729.1,SEP56693.1,WP_006283560.1,WP_074613846.1	Prevotellaceae_NCBI_060618.fasta	48228.8	1	7	7	7	0.000725	0.193	436
110619_Prevotella	Uncategorized Sample	Box 2	chaperonin GroL [Prevotella bryantii B14]	EFI71071.1,OYP56150.1,SDL60715.1,SDZ97813.1,SEP68545.1,WP_006283431.1	Prevotellaceae_NCBI_060618.fasta	57841.8	1	44	77	133	0.0138	0.656	540
110619_Prevotella	Uncategorized Sample	Box 2	putative lipoprotein [Prevotella bryantii B14]	EFI71290.1,OYP55297.1,SEQ52962.1,WP_006283293.1,WP_081657157.1,WP_094448494.1	Prevotellaceae_NCBI_060618.fasta	66004.1	0.999	1	1	1	0.000104	0.0259	579
110619_Prevotella	Uncategorized Sample	Box 2	conserved hypothetical protein [Prevotella bryantii B14]	EFI73311.1,SEP64676.1,WP_006281231.1	Prevotellaceae_NCBI_060618.fasta	172940	0.976	1	1	1	0.000104	0.00581	1548
110619_Prevotella	Uncategorized Sample	Box 2	conserved hypothetical protein [Prevotella bryantii B14]	EFI72211.1,OYP53433.1,SDL51178.1,SEA20452.1,SEQ08198.1,WP_006282340.1	Prevotellaceae_NCBI_060618.fasta	37084.4	1	5	5	5	0.000518	0.155	328
110619_Prevotella	Uncategorized Sample	Box 2	putative ABC transporter [Prevotella bryantii B14]	EFI73301.1,SDL46528.1,SEA29475.1,SEP81950.1,WP_006281286.1,WP_027453084.1,WP_074548196.1,WP_074614349.1	Prevotellaceae_NCBI_060618.fasta	63086.1	0.976	1	1	1	0.000104	0.0197	558
110619_Prevotella	Uncategorized Sample	Box 2	30S ribosomal protein S10 [Prevotella copri CAG:164]	CDA66905.1,CUQ58126.1,EFB34437.1,EFI70993.1,ERK39645.1,OXL44064.1,OYP56590.1,PTL26680.1,SDL85209.1,SEA54751.1,SEQ92084.1,WP_006283658.1	Prevotellaceae_NCBI_060618.fasta	11385.8	1	6	9	9	0.000932	0.475	101
110619_Prevotella	Uncategorized Sample	Box 2	macrolide export ATP-binding/permease protein MacB [Prevotella bryantii B14]	EFI71345.1,OYP54757.1,SDL80048.1,SDZ74314.1,SEQ34124.1,WP_006283241.1	Prevotellaceae_NCBI_060618.fasta	27971.6	0.976	1	1	1	0.000104	0.0827	254
110619_Prevotella	Uncategorized Sample	Box 2	putative lipoprotein [Prevotella bryantii B14]	EFI71861.1,OYP55718.1,SDL42137.1,SEA37822.1,SEP99331.1,WP_006282799.1,WP_027453229.1,WP_074548064.1	Prevotellaceae_NCBI_060618.fasta	73922.2	1	2	2	2	0.000207	0.042	643
110619_Prevotella	Uncategorized Sample	Box 2	ATP synthase F0, B subunit [Prevotella bryantii B14]	EFI72332.1,OYP53567.1,SDL54880.1,SEA16334.1,SEQ82965.1,WP_006282229.1	Prevotellaceae_NCBI_060618.fasta	19117.1	1	11	15	19	0.00197	0.387	168
110619_Prevotella	Uncategorized Sample	Box 2	glutamine cyclotransferase-related protein [Prevotella bryantii B14]	EFI71054.1,OYP55748.1,SEA38806.1,SEQ00821.1,WP_006283532.1	Prevotellaceae_NCBI_060618.fasta	39301	1	5	5	5	0.000518	0.174	351
110619_Prevotella	Uncategorized Sample	Box 2	60 kDa chaperonin [Prevotella sp. CAG:592]	CDD05918.1,KIP55614.1,KIP59794.1,KIP62117.1,WP_022315806.1,WP_044073297.1,WP_044074197.1	Prevotellaceae_NCBI_060618.fasta	58412.2	0.976	1	2	4	0.000414	0.229	542
110619_Prevotella	Uncategorized Sample	Box 2	subtilase family protein [Prevotella bryantii B14]	EFI73463.1,SER08408.1,WP_006281124.1	Prevotellaceae_NCBI_060618.fasta	100163	1	14	15	15	0.00155	0.175	915
110619_Prevotella	Uncategorized Sample	Box 2	threonine--tRNA ligase [Prevotella bryantii B14]	EFI72844.1,OYP55017.1,SDL67245.1,SDZ81006.1,SEQ28009.1,WP_006281738.1,WP_074548780.1	Prevotellaceae_NCBI_060618.fasta	74798.5	1	20	20	21	0.00218	0.347	654
110619_Prevotella	Uncategorized Sample	Box 2	conserved hypothetical protein [Prevotella bryantii B14]	EFI70855.1,SEQ98918.1,WP_006283740.1	Prevotellaceae_NCBI_060618.fasta	43352.2	1	3	3	3	0.000311	0.0894	369
110619_Prevotella	Uncategorized Sample	Box 2	glycine hydroxymethyltransferase [Prevotella bryantii B14]	EFI72052.1,OYP56865.1,SDL57538.1,SEA02318.1,SEP75651.1,WP_006282484.1	Prevotellaceae_NCBI_060618.fasta	46609.5	1	3	3	3	0.000311	0.0845	426
110619_Prevotella	Uncategorized Sample	Box 2	HU family DNA-binding protein [Prevotella bryantii]	OYP55779.1,SDL43603.1,SEA39874.1,SEP88003.1,WP_027453269.1	Prevotellaceae_NCBI_060618.fasta	9689.8	1	3	3	3	0.000311	0.264	91
110619_Prevotella	Uncategorized Sample	Box 2	hypothetical protein PBR_1927 [Prevotella bryantii B14]	EFI72159.1,OYP53389.1,SEQ05919.1,WP_006282288.1	Prevotellaceae_NCBI_060618.fasta	8602.6	1	2	2	2	0.000207	0.442	77
110619_Prevotella	Uncategorized Sample	Box 2	putative lipoprotein [Prevotella bryantii B14]	EFI73125.1,OYP53746.1,SDL86765.1,SEA61079.1,SER05971.1,WP_006281415.1	Prevotellaceae_NCBI_060618.fasta	32271.2	1	12	18	27	0.0028	0.386	290
110619_Prevotella	Uncategorized Sample	Box 2	putative lipoprotein [Prevotella bryantii B14]	EFI72170.1,SDL50278.1,SEA21848.1,SEQ06333.1,WP_006282299.1	Prevotellaceae_NCBI_060618.fasta	57008.5	1	8	9	9	0.000932	0.231	507
110619_Prevotella	Uncategorized Sample	Box 2	chaperone protein DnaK [Prevotella bryantii B14]	EFI71529.1,OYP53169.1,SEP55282.1,WP_006283051.1	Prevotellaceae_NCBI_060618.fasta	68052	1	4	4	4	0.000414	0.0806	633
110619_Prevotella	Uncategorized Sample	Box 2	putative lipoprotein [Prevotella bryantii B14]	EFI72187.1,SDL50627.1,SEA21304.1,SEQ07107.1,WP_006282316.1	Prevotellaceae_NCBI_060618.fasta	31229.1	0.999	1	1	1	0.000104	0.0382	288
110619_Prevotella	Uncategorized Sample	Box 2	ribosomal protein S5 [Prevotella bryantii B14]	EFI70975.1,OYP56572.1,SDL84891.1,SEA54300.1,SEQ92749.1,WP_027453351.1	Prevotellaceae_NCBI_060618.fasta	17361	1	10	13	13	0.00135	0.548	168
110619_Prevotella	Uncategorized Sample	Box 2	OprO/OprP family protein [Prevotella bryantii B14]	EFI72099.1,OYP56901.1,SDL58297.1,SEA00931.1,SEP73511.1,WP_006282532.1,WP_074548499.1,WP_074614033.1	Prevotellaceae_NCBI_060618.fasta	42141.5	1	15	24	33	0.00342	0.573	372
110619_Prevotella	Uncategorized Sample	Box 2	AcrB/AcrD/AcrF family protein [Prevotella bryantii B14]	EFI70793.1,SDL71539.1,SEQ15735.1,WP_006283822.1,WP_083331707.1	Prevotellaceae_NCBI_060618.fasta	46907.7	1	3	3	3	0.000311	0.0685	409
110619_Prevotella	Uncategorized Sample	Box 2	lipid-A-disaccharide synthase [Prevotella bryantii B14]	EFI73376.1,OYP56410.1,SDL91112.1,SDZ86076.1,SEP56334.1,WP_006281212.1,WP_027453036.1	Prevotellaceae_NCBI_060618.fasta	44878.3	1	2	2	2	0.000207	0.0543	387
110619_Prevotella	Uncategorized Sample	Box 2	putative membrane protein [Prevotella bryantii B14]	EFI73263.1,OYP55977.1,SDL45868.1,SEA28488.1,SEP83468.1,WP_006281314.1,WP_027453095.1,WP_074548246.1	Prevotellaceae_NCBI_060618.fasta	72910.2	1	2	2	2	0.000207	0.0416	625
110619_Prevotella	Uncategorized Sample	Box 2	hypothetical protein PBR_1756 [Prevotella bryantii B14]	EFI71560.1,OYP57251.1,SDM06393.1,SDZ86840.1,SEP55652.1,WP_006283030.1,WP_027453563.1,WP_074550348.1,WP_074613857.1,WP_094447918.1	Prevotellaceae_NCBI_060618.fasta	63410.7	0.996	1	1	1	0.000104	0.0163	552
110619_Prevotella	Uncategorized Sample	Box 2	L-ribulose-5-phosphate 4-epimerase UlaF [Prevotella bryantii B14]	EFI71377.1,OYP54988.1,SDL66551.1,SDZ80338.1,SEQ29588.1,WP_006283152.1	Prevotellaceae_NCBI_060618.fasta	26074.5	1	3	3	3	0.000311	0.201	234
110619_Prevotella	Uncategorized Sample	Box 2	long-chain-fatty-acid CoA ligase [Prevotella bryantii B14]	EFI70753.1,SER03794.1,WP_006283777.1	Prevotellaceae_NCBI_060618.fasta	91492.7	0.996	1	1	1	0.000104	0.0159	820
110619_Prevotella	Uncategorized Sample	Box 2	conserved hypothetical protein [Prevotella bryantii B14]	EFI71315.1,SEQ54197.1,WP_006283318.1	Prevotellaceae_NCBI_060618.fasta	95635.3	1	14	16	16	0.00166	0.198	839
110619_Prevotella	Uncategorized Sample	Box 2	conserved hypothetical protein [Prevotella bryantii B14]	EFI73356.1,OYP56177.1,SDL61384.1,SDZ96774.1,SEP66742.1,WP_006281276.1,WP_074613983.1	Prevotellaceae_NCBI_060618.fasta	20197.2	1	3	4	4	0.000414	0.17	176
110619_Prevotella	Uncategorized Sample	Box 2	putative fibronectin, type III domain protein [Prevotella bryantii B14]	EFI71083.1,SEP69159.1,WP_006283443.1	Prevotellaceae_NCBI_060618.fasta	56465.8	1	2	2	2	0.000207	0.0465	516
110619_Prevotella	Uncategorized Sample	Box 2	BNR/Asp-box repeat domain protein [Prevotella bryantii B14]	EFI71039.1,OYP55759.1,SDL43185.1,SEA39233.1,SEP88820.1,WP_027453259.1,WP_074548091.1,WP_094448298.1	Prevotellaceae_NCBI_060618.fasta	47150.5	1	7	8	9	0.000932	0.205	424
110619_Prevotella	Uncategorized Sample	Box 2	IMP dehydrogenase [Prevotella bryantii]	SDM04156.1,SDZ88904.1,SEP54722.1,WP_027453618.1	Prevotellaceae_NCBI_060618.fasta	53098.9	1	16	26	29	0.003	0.385	494
110619_Prevotella	Uncategorized Sample	Box 2	1,2-diacylglycerol 3-alpha-glucosyltransferase [Prevotella bryantii B14]	SEQ68353.1	Prevotellaceae_NCBI_060618.fasta	42917.7	1	4	4	4	0.000414	0.129	371
110619_Prevotella	Uncategorized Sample	Box 2	ribosomal protein S3 [Prevotella bryantii B14]	EFI70986.1,OYP56583.1,SDL85079.1,SEA54589.1,SEQ92366.1,WP_006283651.1	Prevotellaceae_NCBI_060618.fasta	27065.4	1	5	6	6	0.000622	0.224	241
110619_Prevotella	Uncategorized Sample	Box 2	putative TonB protein [Prevotella bryantii B14]	EFI70946.1,OYP56543.1,SDL84373.1,SEA53584.1,SEQ93828.1,WP_006283609.1	Prevotellaceae_NCBI_060618.fasta	31620.8	1	16	22	24	0.00249	0.498	285
110619_Prevotella	Uncategorized Sample	Box 2	DNA gyrase, B subunit [Prevotella bryantii B14]	EFI73051.1,OYP55629.1,SDL39451.1,SEA35209.1,SEP95015.1,WP_006281606.1,WP_027453177.1,WP_094448255.1	Prevotellaceae_NCBI_060618.fasta	73505.9	1	2	2	2	0.000207	0.0304	658
110619_Prevotella	Uncategorized Sample	Box 2	glycosyltransferase, group 2 family [Prevotella bryantii B14]	EFI72577.1,SEQ68290.1,WP_006282019.1	Prevotellaceae_NCBI_060618.fasta	37595.3	1	2	2	2	0.000207	0.0586	324
110619_Prevotella	Uncategorized Sample	Box 2	PepSY-associated TM helix domain protein [Prevotella bryantii B14]	EFI72859.1,SDL70743.1,SER04368.1,WP_006281705.1,WP_027453911.1,WP_074548848.1	Prevotellaceae_NCBI_060618.fasta	41572.7	1	2	2	2	0.000207	0.0784	370
110619_Prevotella	Uncategorized Sample	Box 2	phosphoribosylformylglycinamidine synthase [Prevotella sp. Sc00026]	AGH13978.1,EFI71685.1,OYP55929.1,SDM05053.1,SEA30230.1,SEP80746.1,WP_006282894.1	Prevotellaceae_NCBI_060618.fasta	139236	1	4	4	4	0.000414	0.0321	1248
110619_Prevotella	Uncategorized Sample	Box 2	thiamine biosynthesis lipoprotein ApbE [Prevotella bryantii B14]	EFI73352.1,OYP56221.1,SDL61451.1,SDZ96657.1,SEP66530.1,WP_006281272.1,WP_027454176.1,WP_074613982.1,WP_094448212.1	Prevotellaceae_NCBI_060618.fasta	38011.1	1	4	4	4	0.000414	0.0824	340
110619_Prevotella	Uncategorized Sample	Box 2	putative lipoprotein [Prevotella bryantii B14]	EFI73487.1,OYP54089.1,SDL64588.1,SDZ78494.1,SEQ46915.1,WP_006281096.1	Prevotellaceae_NCBI_060618.fasta	21724.3	1	9	11	11	0.00114	0.403	196
110619_Prevotella	Uncategorized Sample	Box 2	ribosomal protein S15 [Prevotella bryantii B14]	EFI72518.1,OYP53964.1,SDL83176.1,SEA52263.1,SEQ60820.1,WP_006282101.1	Prevotellaceae_NCBI_060618.fasta	10449	1	4	5	5	0.000518	0.36	89
110619_Prevotella	Uncategorized Sample	Box 2	putative adenylate cyclase [Prevotella bryantii B14]	EFI72294.1,OYP53506.1,SDL53264.1,SEA17989.1,SEQ11790.1,WP_027453428.1	Prevotellaceae_NCBI_060618.fasta	39033.7	1	13	16	16	0.00166	0.436	349
110619_Prevotella	Uncategorized Sample	Box 2	carboxy- processing protease [Prevotella bryantii B14]	EFI71789.1,OYP55651.1,SDL39911.1,SEA35777.1,SEP96034.1,WP_006282726.1	Prevotellaceae_NCBI_060618.fasta	63227.5	1	10	10	10	0.00104	0.208	557
110619_Prevotella	Uncategorized Sample	Box 2	electron transport complex protein RnfC [Prevotella bryantii B14]	EFI71734.1,OYP54707.1,SDL78898.1,SDZ75190.1,SEQ36358.1,WP_006282851.1	Prevotellaceae_NCBI_060618.fasta	50512.5	1	14	19	20	0.00207	0.383	472
110619_Prevotella	Uncategorized Sample	Box 2	ribosomal protein L17 [Prevotella bryantii B14]	EFI70964.1,OYP56561.1,SEA54026.1,SEQ93166.1,WP_006283627.1	Prevotellaceae_NCBI_060618.fasta	17637.8	1	4	5	5	0.000518	0.139	158
110619_Prevotella	Uncategorized Sample	Box 2	putative lipoprotein [Prevotella bryantii B14]	EFI71598.1,SEQ85169.1,WP_039870808.1	Prevotellaceae_NCBI_060618.fasta	47968.5	1	2	2	2	0.000207	0.0577	433
110619_Prevotella	Uncategorized Sample	Box 2	signal peptide peptidase SppA, 67K type [Prevotella bryantii B14]	EFI70905.1,OYP56162.1,SDL61003.1,SDZ97402.1,SEP67824.1,WP_006283696.1,WP_027454160.1,WP_074548618.1,WP_074613989.1,WP_094448190.1	Prevotellaceae_NCBI_060618.fasta	66405.8	1	8	9	9	0.000932	0.16	593
110619_Prevotella	Uncategorized Sample	Box 2	putative rod shape-determining protein RodA [Prevotella intermedia 17]	AFJ08643.1,AKU69037.1,APW31800.1,APW34821.1,ATV26671.1,ATV28693.1,ATV30752.1,ATV32589.1,ATV38076.1,ATV41000.1,ATV52672.1,ATV55149.1,AUI54270.1,BAR95439.1,BAU18426.1,EFB92319.1,EFI70922.1,EFL46769.1,EFN92156.1,EFV04745.1,EGQ17839.1,EGQ20123.1,EGV31484.1,EGW46649.1,EHO68762.1,EIM32142.1,ELX67076.1,ERJ71030.1,ERJ79215.1,ERK02242.1,ETD22619.1,KGF21572.1,KGF37149.1,KGF44836.1,KGF50390.1,KGF52882.1,KJJ…	Prevotellaceae_NCBI_060618.fasta	54793.8	0.984	1	1	1	0.000104	0.0183	491
110619_Prevotella	Uncategorized Sample	Box 2	conserved hypothetical protein [Prevotella bryantii B14]	EFI71956.1,SER07374.1,WP_006282579.1	Prevotellaceae_NCBI_060618.fasta	33485.2	1	5	5	5	0.000518	0.209	287
110619_Prevotella	Uncategorized Sample	Box 2	bacterial sugar transferase [Prevotella bryantii B14]	EFI71131.1,SDL59267.1,SDZ99643.1,SEP71250.1,WP_006283491.1,WP_074548532.1	Prevotellaceae_NCBI_060618.fasta	24077.1	0.999	2	2	2	0.000207	0.0952	210
110619_Prevotella	Uncategorized Sample	Box 2	tetraacyldisaccharide 4'-kinase [Prevotella bryantii B14]	EFI70904.1,SDL61023.1,SDZ97379.1,SEP67783.1	Prevotellaceae_NCBI_060618.fasta	45152.7	1	6	6	6	0.000622	0.178	393
110619_Prevotella	Uncategorized Sample	Box 2	adenylosuccinate lyase [Prevotella bryantii B14]	EFI71024.1,OYP53228.1,SDM04074.1,SDZ88783.1,SEP54754.1,WP_006283547.1,WP_074613894.1	Prevotellaceae_NCBI_060618.fasta	51159.5	0.999	1	1	1	0.000104	0.0268	448
110619_Prevotella	Uncategorized Sample	Box 2	electron transfer flavoprotein, beta subunit [Prevotella bryantii B14]	EFI71550.1,OYP56432.1,SDL91592.1,SDZ86640.1,SEP55833.1,WP_006283020.1	Prevotellaceae_NCBI_060618.fasta	31008.7	1	7	7	7	0.000725	0.308	289
110619_Prevotella	Uncategorized Sample	Box 2	NAD(P)H-dependent glutamate dehydrogenase [Prevotella bryantii B14]	AAB40142.1,EFI71609.1,OYP53525.1,P95544.1,SEQ84647.1,WP_006282952.1	Prevotellaceae_NCBI_060618.fasta	48878.5	1	20	31	38	0.00394	0.615	444
110619_Prevotella	Uncategorized Sample	Box 2	hypothetical protein CIK91_02040 [Prevotella bryantii]	OYP56690.1,SDL66050.1,SDZ79913.1,SEQ30655.1,WP_050787950.1	Prevotellaceae_NCBI_060618.fasta	16699.5	1	3	3	3	0.000311	0.237	139
110619_Prevotella	Uncategorized Sample	Box 2	ribosomal protein L24 [Prevotella bryantii B14]	EFI70981.1,OYP56578.1,SDL84993.1,SEA54455.1,SEQ92542.1,WP_006283645.1	Prevotellaceae_NCBI_060618.fasta	11231.6	1	2	2	2	0.000207	0.248	105
110619_Prevotella	Uncategorized Sample	Box 2	hypothetical protein CIK91_02690 [Prevotella bryantii]	OYP56613.1,WP_094448083.1	Prevotellaceae_NCBI_060618.fasta	57170.1	1	5	6	6	0.000622	0.119	519
110619_Prevotella	Uncategorized Sample	Box 2	conserved hypothetical protein [Prevotella bryantii B14]	EFI73422.1,SEQ18751.1,WP_006281154.1	Prevotellaceae_NCBI_060618.fasta	74719.7	0.946	1	1	1	0.000104	0.0107	653
110619_Prevotella	Uncategorized Sample	Box 2	RagB/SusD domain protein [Prevotella bryantii B14]	EFI73367.1,OYP56418.1,SDL91291.1,SEP56138.1,WP_006281203.1,WP_027453038.1,WP_074549652.1,WP_094448166.1	Prevotellaceae_NCBI_060618.fasta	69031.3	1	4	4	4	0.000414	0.078	615
110619_Prevotella	Uncategorized Sample	Box 2	transporter [Prevotella bryantii]	OYP53548.1,SDL54420.1,SEA16825.1,SEQ83692.1,WP_027453403.1	Prevotellaceae_NCBI_060618.fasta	61067.5	1	5	6	6	0.000622	0.0872	562
110619_Prevotella	Uncategorized Sample	Box 2	carbamoyl-phosphate synthase (glutamine-hydrolyzing) large subunit [Prevotella bryantii]	OYP53455.1,SDL51814.1,SEA19631.1,SEQ09280.1,WP_027453457.1,WP_074614277.1,WP_074802986.1	Prevotellaceae_NCBI_060618.fasta	120056	1	15	15	15	0.00155	0.141	1075
110619_Prevotella	Uncategorized Sample	Box 2	putative penicillin-binding protein 2 [Prevotella bryantii B14]	EFI73039.1,OYP55618.1,SDL39249.1,SEA34896.1,SEP94526.1,WP_006281594.1,WP_074614388.1,WP_094448249.1	Prevotellaceae_NCBI_060618.fasta	79487.5	1	3	3	4	0.000414	0.0571	718
110619_Prevotella	Uncategorized Sample	Box 2	NADH dehydrogenase I, b subunit [Prevotella bryantii B14]	EFI72144.1,OYP56920.1,SDL58762.1,SEA00314.1,SEP72561.1,WP_006282432.1	Prevotellaceae_NCBI_060618.fasta	27926	1	5	6	6	0.000622	0.272	254
110619_Prevotella	Uncategorized Sample	Box 2	putative lipoprotein signal peptidase [Prevotella bryantii B14]	EFI72269.1,OYP53605.1,SDL52675.1,SEA18636.1,SEQ10668.1,WP_027453445.1,WP_094449067.1	Prevotellaceae_NCBI_060618.fasta	25083.7	0.976	1	1	1	0.000104	0.0548	219
110619_Prevotella	Uncategorized Sample	Box 2	von Willebrand factor type A domain protein [Prevotella bryantii B14]	EFI72282.1,OYP53494.1,SDL52956.1,SEA18299.1,SEQ11188.1,WP_006282414.1,WP_074548342.1	Prevotellaceae_NCBI_060618.fasta	33606.8	1	4	4	4	0.000414	0.163	289
110619_Prevotella	Uncategorized Sample	Box 2	conserved hypothetical protein [Prevotella bryantii B14]	EFI72786.1,OYP56322.1,SDM02131.1,SDZ83702.1,SEP59680.1,WP_006281794.1,WP_027452963.1,WP_074550164.1,WP_094448123.1	Prevotellaceae_NCBI_060618.fasta	96107.8	1	22	36	40	0.00414	0.323	849
110619_Prevotella	Uncategorized Sample	Box 2	RagB/SusD domain protein [Prevotella bryantii B14]	EFI72391.1,SEP85292.1,WP_039870262.1	Prevotellaceae_NCBI_060618.fasta	80017.4	1	5	5	5	0.000518	0.0825	715
110619_Prevotella	Uncategorized Sample	Box 2	DNA topoisomerase [Prevotella bryantii B14]	EFI71794.1,OYP55656.1,SDL40038.1,SEA35933.1,SEP96295.1,WP_006282731.1,WP_074614397.1	Prevotellaceae_NCBI_060618.fasta	88301	1	3	3	3	0.000311	0.0489	777
110619_Prevotella	Uncategorized Sample	Box 2	NADH-ubiquinone oxidoreductase, Nqo9 subunit (nqo9) [Prevotella bryantii B14]	EFI72141.1,OYP56917.1,SDL58690.1,SEA00396.1,SEP72689.1,WP_006282429.1	Prevotellaceae_NCBI_060618.fasta	21722.8	1	6	8	9	0.000932	0.306	193
110619_Prevotella	Uncategorized Sample	Box 2	putative lipoprotein [Prevotella bryantii B14]	EFI73489.1,OYP54087.1,SDL64628.1,SDZ78561.1,SEQ47015.1,WP_006281099.1,WP_074613743.1,WP_094448748.1	Prevotellaceae_NCBI_060618.fasta	14596.8	0.998	1	1	1	0.000104	0.072	125
110619_Prevotella	Uncategorized Sample	Box 2	OmpA-related protein [Prevotella bryantii B14]	EFI72048.1,SEP75824.1,WP_006282480.1	Prevotellaceae_NCBI_060618.fasta	121008	1	10	11	12	0.00124	0.113	1089
110619_Prevotella	Uncategorized Sample	Box 2	putative TonB dependent receptor [Prevotella bryantii B14]	EFI73239.1,OYP53709.1,SDL78214.1,SDZ75657.1,SEQ37784.1,WP_006281394.1,WP_027453508.1,WP_074549250.1,WP_094448956.1	Prevotellaceae_NCBI_060618.fasta	95441.8	1	6	6	6	0.000622	0.0826	835
110619_Prevotella	Uncategorized Sample	Box 2	NADH:ubiquinone oxidoreductase, Na(+)-translocating, A subunit [Prevotella oris C735]	EFI49622.1,OFO84304.1,OFP34428.1,OFP58699.1,WP_004376440.1,WP_070667372.1,WP_070694661.1	Prevotellaceae_NCBI_060618.fasta	49200.9	0.961	1	1	1	0.000104	0.0423	449
110619_Prevotella	Uncategorized Sample	Box 2	immunogenic 23 kDa lipoprotein PG3 [Prevotella bryantii B14]	EFI72174.1,OYP53402.1,SDL50344.1,SEA21726.1,SEQ06506.1,WP_006282303.1	Prevotellaceae_NCBI_060618.fasta	23138.5	1	4	4	4	0.000414	0.218	229
110619_Prevotella	Uncategorized Sample	Box 2	hypothetical protein SAMN04487899_103202 [Prevotella bryantii]	SDL61291.1,SDZ96928.1,SEP67088.1,WP_027454172.1,WP_074548632.1,WP_074613985.1,WP_074802900.1	Prevotellaceae_NCBI_060618.fasta	59410.6	1	7	7	8	0.000829	0.151	515
110619_Prevotella	Uncategorized Sample	Box 2	preprotein translocase subunit SecG [Prevotella bryantii]	OYP56281.1,SDL69010.1,SDZ82878.1,SEQ24110.1,WP_027452937.1	Prevotellaceae_NCBI_060618.fasta	13387.2	1	3	5	5	0.000518	0.42	131
110619_Prevotella	Uncategorized Sample	Box 2	DNA-directed RNA polymerase, beta' subunit [Prevotella bryantii B14]	EFI70998.1,OYP56595.1,SEQ91899.1,WP_006283663.1	Prevotellaceae_NCBI_060618.fasta	159607	1	39	50	53	0.00549	0.332	1444
110619_Prevotella	Uncategorized Sample	Box 2	bifunctional aspartokinase/homoserine dehydrogenase I [Prevotella bryantii B14]	EFI71393.1,OYP56683.1,SDL66200.1,SDZ80033.1,SEQ30303.1,WP_006283168.1,WP_027452871.1,WP_094448059.1	Prevotellaceae_NCBI_060618.fasta	89588.7	1	3	3	3	0.000311	0.0382	811
110619_Prevotella	Uncategorized Sample	Box 2	SusD family protein [Prevotella buccae D17]	EFC76407.1,EFU30969.1,EJP32766.1,WP_004341171.1	Prevotellaceae_NCBI_060618.fasta	59080.7	0.976	1	1	1	0.000104	0.0541	536
110619_Prevotella	Uncategorized Sample	Box 2	signal peptidase I [Prevotella bryantii B14]	EFI71817.1,SEP97426.1	Prevotellaceae_NCBI_060618.fasta	58604.2	1	15	15	15	0.00155	0.343	499
110619_Prevotella	Uncategorized Sample	Box 2	calcium-translocating P-type ATPase, PMCA-type [Prevotella bryantii B14]	EFI71803.1,OYP55665.1,SDL40219.1,SEA36187.1,SEP96695.1,WP_006282741.1,WP_027453192.1,WP_074547989.1,WP_094448267.1	Prevotellaceae_NCBI_060618.fasta	95004.5	1	4	4	4	0.000414	0.0468	854
110619_Prevotella	Uncategorized Sample	Box 2	outer membrane lipoprotein carrier protein LolA [Prevotella bryantii B14]	EFI73287.1,OYP55856.1,SDL45392.1,SEA27778.1,SEP84452.1,WP_006281338.1	Prevotellaceae_NCBI_060618.fasta	22080.8	1	3	3	3	0.000311	0.18	205
110619_Prevotella	Uncategorized Sample	Box 2	aspartate ammonia-lyase [Prevotella bryantii B14]	EFI72647.1,OYP55235.1,SER01135.1,WP_039870072.1	Prevotellaceae_NCBI_060618.fasta	52207.4	1	2	2	2	0.000207	0.0421	475
110619_Prevotella	Uncategorized Sample	Box 2	conserved hypothetical protein [Prevotella bryantii B14]	EFI72165.1,SEQ06151.1	Prevotellaceae_NCBI_060618.fasta	5549.8	1	2	3	3	0.000311	0.51	49
110619_Prevotella	Uncategorized Sample	Box 2	50S ribosomal protein L1 [Prevotella bryantii]	OYP56599.1,SDL85391.1,SEA54983.1,SEQ91760.1,WP_027453357.1	Prevotellaceae_NCBI_060618.fasta	24655.7	1	10	14	14	0.00145	0.409	230
110619_Prevotella	Uncategorized Sample	Box 2	peptidase, M16 family [Prevotella bryantii B14]	EFI72927.1,SEQ65729.1,WP_039869736.1	Prevotellaceae_NCBI_060618.fasta	106620	1	16	18	18	0.00186	0.16	940
110619_Prevotella	Uncategorized Sample	Box 2	glycine--tRNA ligase [Prevotella bryantii B14]	EFI71259.1,OYP53251.1,WP_006283348.1	Prevotellaceae_NCBI_060618.fasta	60320.7	1	10	14	14	0.00145	0.22	519
110619_Prevotella	Uncategorized Sample	Box 2	CAAX amino protease family protein [Prevotella bryantii B14]	EFI71800.1,OYP55662.1,SDL40168.1,SEA36110.1,SEP96554.1,WP_006282738.1	Prevotellaceae_NCBI_060618.fasta	31252.1	1	4	6	6	0.000622	0.134	277
110619_Prevotella	Uncategorized Sample	Box 2	alpha-L-arabinofuranosidase A [Prevotella bryantii B14]	EFI71206.1,OYP57357.1,SDL67960.1,SEQ26401.1,WP_006283381.1,WP_051214610.1,WP_074548793.1,WP_094447905.1	Prevotellaceae_NCBI_060618.fasta	93457	1	5	5	5	0.000518	0.0673	817
110619_Prevotella	Uncategorized Sample	Box 2	hypothetical protein CIK91_08645 [Prevotella bryantii]	OYP54740.1,SDL79667.1,SDZ74566.1,SEQ34863.1,WP_027453538.1,WP_074549301.1	Prevotellaceae_NCBI_060618.fasta	46552.7	1	13	22	25	0.00259	0.344	410
110619_Prevotella	Uncategorized Sample	Box 2	TonB-dependent receptor, plug [Prevotella bryantii B14]	EFI72617.1,OYP54872.1,SDL88155.1,SEA62901.1,SEQ73176.1,WP_006281960.1,WP_027453805.1,WP_094448576.1	Prevotellaceae_NCBI_060618.fasta	119148	1	4	4	4	0.000414	0.0515	1087
110619_Prevotella	Uncategorized Sample	Box 2	CTP synthase [Prevotella bryantii B14]	EFI72102.1,OYP56903.1,SEA00841.1,SEP73393.1,WP_006282535.1	Prevotellaceae_NCBI_060618.fasta	60277.1	1	19	24	24	0.00249	0.348	534
110619_Prevotella	Uncategorized Sample	Box 2	aldose 1-epimerase (Mutarotase) [Prevotella bryantii B14]	EFI71383.1,OYP54982.1,SDL66432.1,SDZ80217.1,SEQ29852.1,WP_006283158.1	Prevotellaceae_NCBI_060618.fasta	40022.8	1	2	2	2	0.000207	0.0497	362
110619_Prevotella	Uncategorized Sample	Box 2	hypothetical protein SAMN05444375_11279 [Prevotella bryantii B14]	SEQ67994.1,WP_074803213.1	Prevotellaceae_NCBI_060618.fasta	45026.7	1	4	4	4	0.000414	0.114	387
110619_Prevotella	Uncategorized Sample	Box 2	putative thiol:disulfide interchange protein DsbD [Prevotella bryantii B14]	EFI73431.1,OYP55189.1,SDL72638.1,SEQ19344.1,WP_006281163.1,WP_074548974.1,WP_094448408.1	Prevotellaceae_NCBI_060618.fasta	75231.9	1	4	6	6	0.000622	0.0855	690
110619_Prevotella	Uncategorized Sample	Box 2	outer membrane efflux protein [Prevotella bryantii B14]	EFI71343.1,OYP54755.1,SDL80007.1,SDZ74335.1,SEQ34267.1,WP_006283239.1,WP_027453549.1,WP_074549306.1,WP_074613655.1	Prevotellaceae_NCBI_060618.fasta	49641	1	12	17	17	0.00176	0.239	447
110619_Prevotella	Uncategorized Sample	Box 2	hypothetical protein PBR_0147 [Prevotella bryantii B14]	EFI71740.1,OYP54713.1,SDL79014.1,SDZ75074.1,SEQ36119.1,WP_027453523.1,WP_039870755.1	Prevotellaceae_NCBI_060618.fasta	32694.3	1	2	2	2	0.000207	0.127	283
110619_Prevotella	Uncategorized Sample	Box 2	ribosomal protein L3 [Prevotella bryantii B14]	EFI70992.1,OYP56589.1,SDL85190.1,SEA54729.1,SEQ92128.1,WP_006283657.1	Prevotellaceae_NCBI_060618.fasta	21614.7	0.982	1	1	1	0.000104	0.0539	204
110619_Prevotella	Uncategorized Sample	Box 2	putative membrane protein [Prevotella bryantii B14]	EFI73434.1,SEQ19479.1,WP_006281166.1	Prevotellaceae_NCBI_060618.fasta	51769.1	1	7	10	11	0.00114	0.149	464
110619_Prevotella	Uncategorized Sample	Box 2	glycosyltransferases involved in cell wall biogenesis [Prevotella bryantii B14]	EFI71116.1,OYP56958.1,SDL59579.1,SDZ99229.1,SEP70594.1,WP_006283476.1,WP_074614014.1	Prevotellaceae_NCBI_060618.fasta	42210.6	1	2	2	2	0.000207	0.0694	360
110619_Prevotella	Uncategorized Sample	Box 2	chaperonin GroL [Prevotella sp. CAG:1092]	CCZ11315.1	Prevotellaceae_NCBI_060618.fasta	57952	0.976	1	1	3	0.000311	0.286	542
110619_Prevotella	Uncategorized Sample	Box 2	hypothetical protein PBR_1377 [Prevotella bryantii B14]	EFI73462.1,SER08452.1,WP_006281123.1	Prevotellaceae_NCBI_060618.fasta	34062.5	1	5	5	5	0.000518	0.205	312
110619_Prevotella	Uncategorized Sample	Box 2	NADH dehydrogenase I, subunit 3 [Prevotella bryantii B14]	EFI72145.1,KGF16078.1,KGI60700.1,KXB84938.1,OYP56921.1,PTL33157.1,PVX55057.1,SDL58788.1,SEA00285.1,SEP72518.1,SFF91773.1,WP_006282433.1,WP_028910879.1,WP_036894205.1,WP_036897165.1,WP_092109879.1,WP_107619905.1	Prevotellaceae_NCBI_060618.fasta	13068.4	0.976	1	1	1	0.000104	0.147	116
110619_Prevotella	Uncategorized Sample	Box 2	putative membrane bound regulatory protein [Prevotella bryantii B14]	EFI71475.1,OYP54381.1,SDL93419.1,SEA46633.1,SEQ54905.1,WP_006283109.1,WP_027454303.1,WP_074549738.1,WP_074614520.1,WP_094448677.1	Prevotellaceae_NCBI_060618.fasta	39625.7	1	5	5	5	0.000518	0.142	353
110619_Prevotella	Uncategorized Sample	Box 2	NADH:ubiquinone oxidoreductase, Na(+)-translocating, A subunit (plasmid) [Prevotella sp. oral taxon 299 str. F0039]	EFC71622.1,WP_009227470.1	Prevotellaceae_NCBI_060618.fasta	49924.6	0.976	1	1	8	0.000829	0.0245	449
110619_Prevotella	Uncategorized Sample	Box 2	orotate phosphoribosyltransferase [Prevotella bryantii B14]	EFI71910.1,OYP55792.1,SDL43893.1,SEA25547.1,SEP87393.1,WP_006282691.1	Prevotellaceae_NCBI_060618.fasta	23339	0.989	1	1	1	0.000104	0.0667	210
110619_Prevotella	Uncategorized Sample	Box 2	OmpA family protein [Prevotella bergensis DSM 17361]	EFA45039.1,WP_007174910.1	Prevotellaceae_NCBI_060618.fasta	31787.7	0.968	1	1	2	0.000207	0.257	284
110619_Prevotella	Uncategorized Sample	Box 2	conserved hypothetical protein [Prevotella bryantii B14]	EFI72101.1,OYP56996.1,SDL58340.1,SEA00866.1,SEP73434.1,WP_006282534.1,WP_027454103.1,WP_074614032.1	Prevotellaceae_NCBI_060618.fasta	48466.7	1	2	3	3	0.000311	0.0459	414
110619_Prevotella	Uncategorized Sample	Box 2	peptidase, M16 family [Prevotella bryantii B14]	EFI71252.1,SEP54977.1,WP_006283341.1	Prevotellaceae_NCBI_060618.fasta	106747	1	22	31	31	0.00321	0.259	942
110619_Prevotella	Uncategorized Sample	Box 2	putative lipoprotein [Prevotella bryantii B14]	EFI73237.1,SEQ37923.1,WP_006281392.1	Prevotellaceae_NCBI_060618.fasta	60931.9	1	2	2	2	0.000207	0.0598	535
110619_Prevotella	Uncategorized Sample	Box 2	thiol oxidoreductase [Prevotella bryantii B14]	EFI71147.1,OYP56930.1,SDL58969.1,SEA00054.1,SEP71944.1,WP_006283507.1	Prevotellaceae_NCBI_060618.fasta	64633.6	1	5	5	5	0.000518	0.0772	583
110619_Prevotella	Uncategorized Sample	Box 2	putative carboxyl transferase domain protein [Prevotella bryantii B14]	EFI72164.1,OYP53394.1,SDL50165.1,SEA22018.1,SEQ06121.1,WP_006282293.1	Prevotellaceae_NCBI_060618.fasta	56754.9	1	17	30	31	0.00321	0.457	521
110619_Prevotella	Uncategorized Sample	Box 2	conserved hypothetical protein [Prevotella bryantii B14]	EFI71145.1,OYP56932.1,SEP71852.1,WP_006283505.1,WP_094448028.1	Prevotellaceae_NCBI_060618.fasta	49502.2	1	6	6	9	0.000932	0.189	435
110619_Prevotella	Uncategorized Sample	Box 2	outer membrane protein [Prevotella bryantii B14]	EFI71667.1,SEP81533.1,WP_006282876.1,WP_027453078.1	Prevotellaceae_NCBI_060618.fasta	43064.3	1	10	18	21	0.00218	0.316	402
110619_Prevotella	Uncategorized Sample	Box 2	KAP family P-loop domain-containing protein [Prevotella bryantii B14]	SEQ05610.1,WP_074802973.1	Prevotellaceae_NCBI_060618.fasta	105596	1	3	3	3	0.000311	0.0345	899
110619_Prevotella	Uncategorized Sample	Box 2	putative potassium uptake protein TrkA [Prevotella bryantii B14]	EFI71893.1,OYP55806.1,SDL44247.1,SEA26043.1,SEP86708.1,WP_006282674.1,WP_027453140.1,WP_074548121.1	Prevotellaceae_NCBI_060618.fasta	59580.6	1	6	7	7	0.000725	0.118	553
110619_Prevotella	Uncategorized Sample	Box 2	hypothetical protein CIK91_04355 [Prevotella bryantii]	OYP56024.1,WP_094448236.1	Prevotellaceae_NCBI_060618.fasta	43832.1	1	4	5	5	0.000518	0.103	379
110619_Prevotella	Uncategorized Sample	Box 2	TonB-dependent outer membrane receptor [Prevotella bryantii B14]	EFI72861.1,SER04448.1,WP_039869790.1	Prevotellaceae_NCBI_060618.fasta	113571	1	27	39	41	0.00425	0.369	1023
110619_Prevotella	Uncategorized Sample	Box 2	ABC transporter ATP-binding protein [Prevotella bryantii]	OYP53240.1,SDM04275.1,SDZ89077.1,SEP54676.1,WP_074550274.1	Prevotellaceae_NCBI_060618.fasta	28848.4	0.976	1	1	1	0.000104	0.0547	256
110619_Prevotella	Uncategorized Sample	Box 2	LemA protein [Prevotella bryantii B14]	EFI72353.1,OYP54604.1,SDM10158.1,SEA64682.1,SER10862.1,WP_006282208.1	Prevotellaceae_NCBI_060618.fasta	21722.7	1	10	13	13	0.00135	0.407	194
110619_Prevotella	Uncategorized Sample	Box 2	L-arabinose isomerase [Prevotella bryantii B14]	EFI71376.1,OYP54989.1,SDL66576.1,SDZ80363.1,SEQ29546.1,WP_006283151.1	Prevotellaceae_NCBI_060618.fasta	58333.8	1	10	10	10	0.00104	0.214	514
110619_Prevotella	Uncategorized Sample	Box 2	ABC transporter, ATP-binding protein, MsbA family [Prevotella bryantii B14]	EFI71065.1,OYP55739.1,WP_006283543.1,WP_027453243.1	Prevotellaceae_NCBI_060618.fasta	69352.9	1	6	9	9	0.000932	0.119	613
110619_Prevotella	Uncategorized Sample	Box 2	putative lipoprotein [Prevotella bryantii B14]	EFI73466.1,SDL98192.1,SER08288.1,WP_081456307.1,WP_083331767.1	Prevotellaceae_NCBI_060618.fasta	43381.8	0.976	1	1	1	0.000104	0.0281	391
110619_Prevotella	Uncategorized Sample	Box 2	Glycosyltransferase involved in cell wall bisynthesis [Prevotella bryantii]	SDZ99589.1,SEP71161.1,WP_039871150.1	Prevotellaceae_NCBI_060618.fasta	44848.2	1	1	1	1	0.000104	0.0229	393
110619_Prevotella	Uncategorized Sample	Box 2	phosphopyruvate hydratase [Prevotella bryantii B14]	EFI70752.1,OYP53871.1,SDL70984.1,SEA11491.1,SER03827.1,WP_006283776.1	Prevotellaceae_NCBI_060618.fasta	47311.2	1	12	21	22	0.00228	0.393	435
110619_Prevotella	Uncategorized Sample	Box 2	RNA polymerase sigma-70 factor [Prevotella bryantii B14]	EFI72254.1,OYP53474.1,SDL52324.1,SEA19033.1,SEQ10161.1,WP_027453451.1	Prevotellaceae_NCBI_060618.fasta	33902.7	1	3	3	3	0.000311	0.0983	295
110619_Prevotella	Uncategorized Sample	Box 2	macrolide export ATP-binding/permease protein MacB [Prevotella bryantii B14]	EFI73300.1,OYP55904.1,SDL46550.1,SEA29503.1,SEP81917.1,WP_006281285.1	Prevotellaceae_NCBI_060618.fasta	26824.9	0.976	1	1	1	0.000104	0.0705	241
110619_Prevotella	Uncategorized Sample	Box 2	oxidoreductase, aldo/keto reductase family [Prevotella bryantii B14]	EFI71869.1,OYP55720.1,SDL42175.1,SEA37876.1,SEP99426.1,WP_006282707.1	Prevotellaceae_NCBI_060618.fasta	37436.6	1	3	3	3	0.000311	0.11	327
110619_Prevotella	Uncategorized Sample	Box 2	conserved hypothetical protein [Prevotella bryantii B14]	EFI70945.1,OYP56542.1,SDL84356.1,SEA53561.1,SEQ93861.1,WP_006283608.1	Prevotellaceae_NCBI_060618.fasta	24313	1	4	7	7	0.000725	0.19	216
110619_Prevotella	Uncategorized Sample	Box 2	hypothetical protein PBR_0234 [Prevotella bryantii B14]	EFI70850.1,SEQ99147.1,WP_006283733.1	Prevotellaceae_NCBI_060618.fasta	28597.5	1	4	5	5	0.000518	0.221	249
110619_Prevotella	Uncategorized Sample	Box 2	ribosomal protein L25, Ctc-form [Prevotella bryantii B14]	EFI72745.1,OYP56355.1,SDL89706.1,SDZ84684.1,SEP58189.1,WP_006281753.1,WP_074549582.1	Prevotellaceae_NCBI_060618.fasta	21772.6	1	4	6	6	0.000622	0.178	197
110619_Prevotella	Uncategorized Sample	Box 2	NADH:ubiquinone oxidoreductase, B subunit [Prevotella bryantii B14]	EFI72180.1,OYP53408.1,SDL50470.1,SEA21509.1,SEQ06870.1,WP_006282309.1	Prevotellaceae_NCBI_060618.fasta	41685.9	1	3	7	7	0.000725	0.0675	385
110619_Prevotella	Uncategorized Sample	Box 2	NADH-quinone oxidoreductase subunit L [Prevotella bryantii]	OYP56914.1,SDL58614.1,SEA00486.1,SEP72817.1,WP_027454111.1,WP_074548513.1	Prevotellaceae_NCBI_060618.fasta	74481.4	1	2	3	3	0.000311	0.0317	663
110619_Prevotella	Uncategorized Sample	Box 2	NADH dehydrogenase I, m subunit [Prevotella bryantii B14]	EFI72113.1,OYP56913.1,SDL58587.1,SEA00515.1,SEP72865.1,WP_006282546.1,WP_024989953.1,WP_074614026.1	Prevotellaceae_NCBI_060618.fasta	54687.5	0.993	1	1	1	0.000104	0.016	501
110619_Prevotella	Uncategorized Sample	Box 2	putative Na+/H+ antiporter [Prevotella bryantii B14]	EFI71165.1,OYP53221.1,SDM03951.1,SDZ88603.1,SEP54805.1,WP_006283423.1,WP_027453608.1,WP_074613892.1,WP_094449112.1	Prevotellaceae_NCBI_060618.fasta	80085	1	2	2	2	0.000207	0.024	709
110619_Prevotella	Uncategorized Sample	Box 2	na+-transporting NADH:ubiquinone oxidoreductase, electron transport complex protein rnfd [Prevotella bryantii B14]	EFI71733.1,SEQ36399.1,WP_006282850.1	Prevotellaceae_NCBI_060618.fasta	35307.1	1	3	5	5	0.000518	0.133	330
110619_Prevotella	Uncategorized Sample	Box 2	fructose-1,6-bisphosphate aldolase, class II [Prevotella bryantii B14]	EFI70963.1,OYP56560.1,SDL84680.1,SEA54000.1,SEQ93197.1,WP_006283626.1	Prevotellaceae_NCBI_060618.fasta	36826.9	1	5	5	5	0.000518	0.125	337
110619_Prevotella	Uncategorized Sample	Box 2	immunogenic 75 kDa protein PG4 [Prevotella bryantii B14]	EFI72470.1,OYP53929.1,SDL82426.1,SEA51255.1,SEQ62856.1,WP_006282053.1,WP_027453292.1,WP_074549340.1	Prevotellaceae_NCBI_060618.fasta	77534	1	3	3	3	0.000311	0.029	689
110619_Prevotella	Uncategorized Sample	Box 2	glycerol-3-phosphate dehydrogenase [Prevotella bryantii B14]	EFI72317.1,OYP56369.1,SDL90022.1,SDZ85009.1,SEP57650.1,WP_006282269.1,WP_027453005.1,WP_074549598.1,WP_094448147.1	Prevotellaceae_NCBI_060618.fasta	37642.8	0.968	1	1	1	0.000104	0.0271	332
110619_Prevotella	Uncategorized Sample	Box 2	acyl-(acyl-carrier-protein)-UDP-N-acetylglucosamine O-acyltransferase [Prevotella bryantii B14]	EFI72063.1,OYP56875.1,SDL57708.1,SEA02058.1,SEP75156.1,WP_006282495.1	Prevotellaceae_NCBI_060618.fasta	28091.1	1	4	5	5	0.000518	0.223	256
110619_Prevotella	Uncategorized Sample	Box 2	conserved hypothetical protein [Prevotella bryantii B14]	EFI72629.1,SEQ73648.1,WP_074803243.1	Prevotellaceae_NCBI_060618.fasta	21822.2	0.976	1	1	1	0.000104	0.0674	193
110619_Prevotella	Uncategorized Sample	Box 2	transglycosylase [Prevotella bryantii B14]	EFI71433.1,SEQ48776.1,WP_036857810.1	Prevotellaceae_NCBI_060618.fasta	44195.6	1	3	3	3	0.000311	0.0979	388
110619_Prevotella	Uncategorized Sample	Box 2	DNA-directed RNA polymerase subunit beta [Prevotella bryantii B14]	SEQ91860.1,WP_074803326.1	Prevotellaceae_NCBI_060618.fasta	142384	1	34	41	41	0.00425	0.292	1270
110619_Prevotella	Uncategorized Sample	Box 2	GTP cyclohydrolase I [Prevotella bryantii B14]	EFI72535.1,OYP53978.1,SDL83528.1,SEA52632.1,SEQ60159.1,WP_006282119.1	Prevotellaceae_NCBI_060618.fasta	22886.5	1	8	12	12	0.00124	0.399	198
110619_Prevotella	Uncategorized Sample	Box 2	putative lipoprotein [Prevotella bryantii B14]	EFI73067.1,SEQ21016.1,WP_006281509.1	Prevotellaceae_NCBI_060618.fasta	38033.1	1	5	6	6	0.000622	0.207	357
110619_Prevotella	Uncategorized Sample	Box 2	tetratricopeptide repeat domain protein [Prevotella bryantii B14]	EFI73420.1,OYP57458.1,SDL72341.1,SEA07759.1,SEQ18662.1,WP_006281152.1,WP_094447870.1	Prevotellaceae_NCBI_060618.fasta	47456	1	4	5	5	0.000518	0.0978	409
110619_Prevotella	Uncategorized Sample	Box 2	elongation factor G [Prevotella bryantii]	OYP55005.1,WP_094448563.1	Prevotellaceae_NCBI_060618.fasta	80639.6	1	3	4	4	0.000414	0.0612	719
110619_Prevotella	Uncategorized Sample	Box 2	preprotein translocase subunit SecE [Prevotella bryantii]	OYP56623.1,SEA55053.1,SEQ91669.1,WP_036858065.1	Prevotellaceae_NCBI_060618.fasta	7263.6	0.986	1	1	1	0.000104	0.246	65
110619_Prevotella	Uncategorized Sample	Box 2	LPS biosynthesis protein [Prevotella bryantii B14]	EFI71119.1,OYP56955.1,SDL59511.1,SDZ99317.1,SEP70726.1,WP_006283479.1	Prevotellaceae_NCBI_060618.fasta	30614.8	1	4	4	4	0.000414	0.16	257
110619_Prevotella	Uncategorized Sample	Box 2	2-dehydro-3-deoxygluconokinase [Prevotella bryantii B14]	EFI72128.1,OYP54734.1,SDL79540.1,SDZ74634.1,SEQ35088.1,WP_006282452.1	Prevotellaceae_NCBI_060618.fasta	37089.4	1	3	3	3	0.000311	0.0882	340
110619_Prevotella	Uncategorized Sample	Box 2	pyruvate kinase [Prevotella bryantii B14]	EFI71370.1,SDL66698.1,SEQ29269.1,WP_006283145.1	Prevotellaceae_NCBI_060618.fasta	53216.7	1	3	4	4	0.000414	0.0685	482
110619_Prevotella	Uncategorized Sample	Box 2	periplasmic component of efflux system [Prevotella bryantii B14]	EFI71344.1,SDL80028.1,SEQ34161.1,WP_006283240.1,WP_074549307.1	Prevotellaceae_NCBI_060618.fasta	42867.4	1	16	21	23	0.00238	0.482	394
110619_Prevotella	Uncategorized Sample	Box 2	cationic outer membrane protein OmpH [Prevotella bryantii B14]	EFI73409.1,OYP55763.1,SDL43260.1,SEA39351.1,SEP88655.1,WP_006281196.1	Prevotellaceae_NCBI_060618.fasta	19529.5	1	2	2	2	0.000207	0.123	171
110619_Prevotella	Uncategorized Sample	Box 2	inner membrane symporter YgjU [Prevotella bryantii B14]	EFI71337.1,OYP53386.1,SDL49983.1,SEA22235.1,SEQ05452.1,WP_006283258.1,WP_027453733.1,WP_074614297.1,WP_094449005.1	Prevotellaceae_NCBI_060618.fasta	43502.8	0.976	1	1	1	0.000104	0.0244	410
110619_Prevotella	Uncategorized Sample	Box 2	conserved hypothetical protein [Prevotella bryantii B14]	EFI72658.1,SEQ34006.1,WP_006281925.1	Prevotellaceae_NCBI_060618.fasta	39751.1	1	6	11	12	0.00124	0.227	348
110619_Prevotella	Uncategorized Sample	Box 2	preprotein translocase, SecA subunit [Prevotella bryantii B14]	EFI73388.1,OYP56398.1,SDL90820.1,SEP56621.1,WP_006281224.1,WP_074549640.1	Prevotellaceae_NCBI_060618.fasta	128374	1	50	78	86	0.00891	0.466	1119
110619_Prevotella	Uncategorized Sample	Box 2	hypothetical protein CIK91_00275 [Prevotella bryantii]	OYP57342.1,SDL68358.1,SDZ82148.1,SEQ25472.1,WP_027452918.1	Prevotellaceae_NCBI_060618.fasta	25171.3	1	7	9	10	0.00104	0.356	233
110619_Prevotella	Uncategorized Sample	Box 2	hypothetical protein PBR_0433 [Prevotella bryantii B14]	EFI72928.1	Prevotellaceae_NCBI_060618.fasta	60010.1	1	2	2	2	0.000207	0.0361	526
110619_Prevotella	Uncategorized Sample	Box 2	trp-G type glutamine amidotransferase/dipeptidase [Prevotella bryantii B14]	EFI71053.1,OYP55749.1,SDL42917.1,SEA38841.1,SEQ00871.1,WP_006283531.1,WP_074614418.1	Prevotellaceae_NCBI_060618.fasta	67518.3	1	2	2	2	0.000207	0.0315	603
110619_Prevotella	Uncategorized Sample	Box 2	putative lipoprotein [Prevotella bryantii B14]	EFI71633.1,OYP53549.1,SDL54445.1,SEA16798.1,SEQ83659.1,WP_006282976.1,WP_027453402.1	Prevotellaceae_NCBI_060618.fasta	30706.2	0.976	1	1	1	0.000104	0.0752	266
110619_Prevotella	Uncategorized Sample	Box 2	Phosphate-selective porin O and P [Prevotella bryantii]	SDL73588.1,WP_036858256.1,WP_074549034.1	Prevotellaceae_NCBI_060618.fasta	45178.9	1	12	15	19	0.00197	0.314	395
110619_Prevotella	Uncategorized Sample	Box 2	NADH dehydrogenase I, subunit 6 [Prevotella bryantii B14]	EFI72140.1,OYP56916.1,SDL58661.1,SEA00426.1,SEP72728.1,WP_006282428.1	Prevotellaceae_NCBI_060618.fasta	18916.1	1	2	3	3	0.000311	0.156	173
110619_Prevotella	Uncategorized Sample	Box 2	glycosyltransferase [Prevotella bryantii B14]	EFI72569.1,SEQ68506.1,WP_006282011.1	Prevotellaceae_NCBI_060618.fasta	41646.2	1	6	8	10	0.00104	0.228	368
110619_Prevotella	Uncategorized Sample	Box 2	hypothetical protein CIK91_05845 [Prevotella bryantii]	OYP55853.1,SDL45328.1,SEA27694.1,SEP84568.1,WP_027453106.1,WP_094448330.1	Prevotellaceae_NCBI_060618.fasta	93105.1	1	11	15	15	0.00155	0.162	829
110619_Prevotella	Uncategorized Sample	Box 2	chaperonin [Prevotella oulorum F0390]	EGV33800.1,SKA04253.1,WP_004379718.1,WP_025070785.1	Prevotellaceae_NCBI_060618.fasta	57910.8	0.976	1	2	2	0.000207	0.23	543
110619_Prevotella	Uncategorized Sample	Box 2	hypothetical protein PBR_1990 [Prevotella bryantii B14]	EFI72218.1,OYP53439.1,SDL51336.1,SEA20231.1,SEQ08493.1,WP_006282347.1,WP_027453694.1,WP_074548301.1,WP_094449023.1	Prevotellaceae_NCBI_060618.fasta	53741.3	0.994	1	2	2	0.000207	0.0262	458
110619_Prevotella	Uncategorized Sample	Box 2	conserved hypothetical protein [Prevotella bryantii B14]	EFI70764.1,SER03336.1,WP_006283788.1	Prevotellaceae_NCBI_060618.fasta	87234	1	25	31	32	0.00332	0.377	767
110619_Prevotella	Uncategorized Sample	Box 2	putative BatD protein [Prevotella bryantii B14]	EFI72276.1,SEA18439.1,SEQ10952.1,WP_006282408.1,WP_074614270.1	Prevotellaceae_NCBI_060618.fasta	96945.1	1	7	8	8	0.000829	0.101	868
110619_Prevotella	Uncategorized Sample	Box 2	putative SusD/RagB family protein, partial [Prevotella bryantii B14]	EFI73061.1,SEP95465.1,WP_006281616.1,WP_074802961.1	Prevotellaceae_NCBI_060618.fasta	59788	0.967	1	1	1	0.000104	0.0204	538
110619_Prevotella	Uncategorized Sample	Box 2	aerotolerance regulator BatA [Prevotella bryantii]	OYP53492.1,SDL52913.1,SEA18356.1,SEQ11105.1,WP_027453438.1,WP_074802989.1	Prevotellaceae_NCBI_060618.fasta	37362.1	1	3	3	3	0.000311	0.102	332
110619_Prevotella	Uncategorized Sample	Box 2	DUF5116 domain-containing protein [Prevotella bryantii]	OYP55912.1,WP_094448349.1	Prevotellaceae_NCBI_060618.fasta	43104.4	0.976	1	1	1	0.000104	0.284	402
110619_Prevotella	Uncategorized Sample	Box 2	putative TonB dependent receptor [Prevotella bryantii B14]	EFI72490.1,SEA51825.1,SEQ61989.1,WP_006282073.1,WP_074614601.1	Prevotellaceae_NCBI_060618.fasta	89200.5	1	4	4	4	0.000414	0.0509	786
110619_Prevotella	Uncategorized Sample	Box 2	TonB-dependent receptor [Prevotella bryantii B14]	EFI72734.1,SEA05326.1,WP_006281853.1,WP_074614080.1	Prevotellaceae_NCBI_060618.fasta	130020	1	17	24	24	0.00249	0.182	1168
110619_Prevotella	Uncategorized Sample	Box 2	multidrug resistance protein, AcrB/AcrD family [Prevotella bryantii B14]	EFI72528.1,SEQ60422.1,WP_006282112.1	Prevotellaceae_NCBI_060618.fasta	119370	1	12	16	17	0.00176	0.139	1093
110619_Prevotella	Uncategorized Sample	Box 2	putative response regulator [Prevotella bryantii B14]	EFI71713.1,OYP53716.1,SDL78420.1,SDZ75466.1,SEQ37382.1,WP_006282829.1	Prevotellaceae_NCBI_060618.fasta	18845	1	6	7	7	0.000725	0.31	158
110619_Prevotella	Uncategorized Sample	Box 2	3-methyl-2-oxobutanoate hydroxymethyltransferase [Prevotella bryantii B14]	EFI73503.1,OYP54075.1,SDL64868.1,SDZ78834.1,SEQ47579.1,WP_006281114.1,WP_027452829.1	Prevotellaceae_NCBI_060618.fasta	29051.2	1	2	2	2	0.000207	0.0662	272
110619_Prevotella	Uncategorized Sample	Box 2	Na+/H+ antiporter [Prevotella bryantii B14]	EFI72131.1,SDL79604.1,SDZ74605.1,SEQ34977.1,WP_006282455.1,WP_027453535.1,WP_074549300.1	Prevotellaceae_NCBI_060618.fasta	46160.4	0.976	1	1	1	0.000104	0.0321	436
110619_Prevotella	Uncategorized Sample	Box 2	sodium/glucose cotransporter [Prevotella bryantii B14]	EFI71379.1,OYP54986.1,SDL66515.1,SDZ80298.1,SEQ29680.1,WP_006283154.1,WP_074613761.1	Prevotellaceae_NCBI_060618.fasta	70986.6	1	4	7	7	0.000725	0.0673	654
110619_Prevotella	Uncategorized Sample	Box 2	glycosylhydrolase [Prevotella bryantii B14]	EFI72864.1,SER04564.1,WP_039869796.1	Prevotellaceae_NCBI_060618.fasta	59690.3	1	12	16	16	0.00166	0.278	528
110619_Prevotella	Uncategorized Sample	Box 2	putative outer membrane protein, OMP85 family [Prevotella bryantii B14]	EFI72032.1,OYP53585.1,SEQ82091.1,WP_006282464.1	Prevotellaceae_NCBI_060618.fasta	84504.4	1	5	5	5	0.000518	0.0792	732
110619_Prevotella	Uncategorized Sample	Box 2	conserved hypothetical protein [Prevotella bryantii B14]	EFI72321.1,SEP57765.1,WP_039870338.1	Prevotellaceae_NCBI_060618.fasta	28291.7	1	10	10	10	0.00104	0.287	240
110619_Prevotella	Uncategorized Sample	Box 2	SusD/RagB family protein [Prevotella bryantii B14]	EFI72735.1,SEA05356.1,SER02259.1,WP_006281854.1	Prevotellaceae_NCBI_060618.fasta	61699.1	1	10	11	12	0.00124	0.216	541
110619_Prevotella	Uncategorized Sample	Box 2	hypothetical protein CIK91_12350 [Prevotella bryantii]	OYP53445.1,SDL51553.1,SEA19964.1,SEQ08836.1,WP_036858182.1,WP_083382188.1	Prevotellaceae_NCBI_060618.fasta	47541.8	0.99	1	1	1	0.000104	0.0198	404
110619_Prevotella	Uncategorized Sample	Box 2	GldK [Prevotella bryantii B14]	EFI72988.1,OYP56618.1,SDL85813.1,SEA55528.1,SEQ91043.1,WP_006281543.1,WP_027453374.1	Prevotellaceae_NCBI_060618.fasta	55219	1	6	6	7	0.000725	0.164	483
110619_Prevotella	Uncategorized Sample	Box 2	hypothetical protein PBR_2189 [Prevotella bryantii B14]	EFI72071.1,SEP74829.1,WP_006282504.1	Prevotellaceae_NCBI_060618.fasta	48309.3	1	10	13	14	0.00145	0.314	439
110619_Prevotella	Uncategorized Sample	Box 2	conserved hypothetical protein [Prevotella bryantii B14]	EFI73335.1,SEP65684.1,WP_039869398.1	Prevotellaceae_NCBI_060618.fasta	98735.8	1	7	7	7	0.000725	0.0834	851
110619_Prevotella	Uncategorized Sample	Box 2	putative potassium uptake protein TrkA [Prevotella bryantii B14]	EFI73433.1,OYP55190.1,SDL72679.1,SEA07221.1,SEQ19439.1,WP_006281165.1	Prevotellaceae_NCBI_060618.fasta	61195.9	1	4	6	6	0.000622	0.0819	562
110619_Prevotella	Uncategorized Sample	Box 2	ATP-binding protein, Mrp/Nbp35 family [Prevotella bryantii B14]	EFI72454.1,OYP53915.1,SDL82096.1,SEA50788.1,SEQ63458.1,WP_006282036.1	Prevotellaceae_NCBI_060618.fasta	39881.7	0.976	1	1	1	0.000104	0.0405	370
110619_Prevotella	Uncategorized Sample	Box 2	putative lipoprotein [Prevotella bryantii B14]	EFI71230.1,OYP57380.1,SDL67471.1,SDZ81226.1,SEQ27520.1,WP_006283405.1	Prevotellaceae_NCBI_060618.fasta	32651.3	0.976	1	1	1	0.000104	0.0493	284
110619_Prevotella	Uncategorized Sample	Box 2	glutamate--ammonia ligase [Prevotella bryantii B14]	EFI72379.1,OYP55848.1,SDL45198.1,SEA27521.1,SEP84816.1,WP_006282191.1	Prevotellaceae_NCBI_060618.fasta	82631	1	12	14	14	0.00145	0.181	729
110619_Prevotella	Uncategorized Sample	Box 2	Na+/Pi-cotransporter [Prevotella bryantii]	OYP55963.1,SDL43086.1,SEA39084.1,SEP89025.1,WP_027453256.1,WP_074548228.1	Prevotellaceae_NCBI_060618.fasta	62773.6	1	5	5	8	0.000829	0.0891	561
110619_Prevotella	Uncategorized Sample	Box 2	UDP-N-acetylmuramoyl-L-alanine--D-glutamate ligase [Prevotella melaninogenica ATCC 25845]	ADK96317.1,AFJ08607.1,AKU69229.1,APW31584.1,APW33398.1,ASE16836.1,ATV26467.1,ATV28927.1,ATV30533.1,ATV32806.1,ATV37849.1,ATV40780.1,ATV52875.1,ATV54914.1,BAR95165.1,BAU18143.1,BBA28331.1,CDD06150.1,EEX18643.1,EFC74079.1,EFL47071.1,EGC19999.1,EHG15670.1,EID33671.1,ERJ75272.1,ERJ77155.1,ETT02208.1,KGF48809.1,KGF50903.1,KIP56197.1,KIP56299.1,KIP61380.1,KIP64040.1,KIP64143.1,KJJ87176.1,OWP33532.1,PDP…	Prevotellaceae_NCBI_060618.fasta	49549.7	0.995	1	1	1	0.000104	0.0226	443
110619_Prevotella	Uncategorized Sample	Box 2	AMP-binding family protein [Prevotella bryantii B14]	EFI73026.1,SDL39001.1,SEA34537.1,SEP94016.1,WP_006281581.1	Prevotellaceae_NCBI_060618.fasta	68830.1	1	6	6	6	0.000622	0.0997	602
110619_Prevotella	Uncategorized Sample	Box 2	large conductance mechanosensitive channel protein [Prevotella bryantii B14]	EFI71075.1,OYP56992.1,SDL60353.1,SDZ98027.1,SEP68833.1,WP_006283435.1,WP_094448051.1	Prevotellaceae_NCBI_060618.fasta	15458.3	1	3	3	4	0.000414	0.338	142
110619_Prevotella	Uncategorized Sample	Box 2	acyl-CoA dehydrogenase [Prevotella bryantii]	OYP56434.1,SDL91635.1,SDZ86679.1,SEP55791.1,WP_074549670.1	Prevotellaceae_NCBI_060618.fasta	64851.8	1	3	3	3	0.000311	0.0575	574
110619_Prevotella	Uncategorized Sample	Box 2	conserved hypothetical protein [Prevotella bryantii B14]	EFI71739.1,SEQ36162.1,WP_006282856.1	Prevotellaceae_NCBI_060618.fasta	58897.2	1	12	13	13	0.00135	0.247	531
110619_Prevotella	Uncategorized Sample	Box 2	conserved hypothetical protein [Prevotella bryantii B14]	EFI72484.1,OYP53942.1,SDL82722.1,SEA51675.1,SEQ62234.1,WP_006282067.1,WP_094448841.1	Prevotellaceae_NCBI_060618.fasta	55423.1	1	3	3	3	0.000311	0.0996	472
110619_Prevotella	Uncategorized Sample	Box 2	phosphoglycerate kinase [Prevotella bryantii B14]	EFI71630.1,OYP53547.1,SDL54400.1,SEA16851.1,SEQ83729.1,WP_006282973.1	Prevotellaceae_NCBI_060618.fasta	44473.8	1	3	3	3	0.000311	0.0671	417
110619_Prevotella	Uncategorized Sample	Box 2	tRNA-guanine transglycosylase [Prevotella bryantii B14]	EFI71606.1,OYP53522.1,SDL53756.1,SEA17525.1,SEQ84772.1,WP_006282949.1,WP_074548371.1	Prevotellaceae_NCBI_060618.fasta	42656.2	0.999	1	2	2	0.000207	0.0373	375
110619_Prevotella	Uncategorized Sample	Box 2	ribosomal protein S13p/S18e [Prevotella bryantii B14]	EFI70968.1,OYP56565.1,SDL84766.1,SEA54124.1,SEQ93008.1,WP_006283631.1	Prevotellaceae_NCBI_060618.fasta	14009.1	1	4	4	4	0.000414	0.294	126
110619_Prevotella	Uncategorized Sample	Box 2	cytochrome c biogenesis protein CcsA [Prevotella bryantii B14]	EFI71148.1,OYP56929.1,SEA00080.1,SEP71987.1,WP_006283508.1,WP_074614024.1,WP_094448027.1	Prevotellaceae_NCBI_060618.fasta	85947	1	5	6	6	0.000622	0.0883	759
110619_Prevotella	Uncategorized Sample	Box 2	aspartyl aminopeptidase [Prevotella bryantii B14]	EFI72306.1,OYP56377.1,SDL90242.1,SEP57328.1,WP_006282258.1,WP_074549614.1,WP_094448152.1	Prevotellaceae_NCBI_060618.fasta	46487.3	1	12	18	19	0.00197	0.376	428
110619_Prevotella	Uncategorized Sample	Box 2	putative oxaloacetate decarboxylase [Prevotella bryantii B14]	EFI72757.1,OYP56345.1,SDZ84429.1,SEP58582.1,WP_006281765.1	Prevotellaceae_NCBI_060618.fasta	65853.1	1	2	2	2	0.000207	0.0372	592
110619_Prevotella	Uncategorized Sample	Box 2	glutamine ABC transporter, ATP-binding protein GlnQ [Prevotella bryantii B14]	EFI71420.1,OYP54036.1,SDZ79621.1,SEQ49273.1,WP_006283193.1	Prevotellaceae_NCBI_060618.fasta	27650.5	1	10	15	15	0.00155	0.403	248
110619_Prevotella	Uncategorized Sample	Box 2	methyltransferase FkbM [Prevotella bryantii B14]	EFI73255.1,SEP83131.1,WP_006281306.1	Prevotellaceae_NCBI_060618.fasta	40226	1	5	6	6	0.000622	0.168	340
110619_Prevotella	Uncategorized Sample	Box 2	conserved hypothetical protein [Prevotella bryantii B14]	EFI73483.1,SDL64514.1,SDZ78282.1,SEQ46760.1,WP_006281092.1,WP_051214607.1,WP_083331700.1,WP_083350938.1	Prevotellaceae_NCBI_060618.fasta	40346.5	0.976	1	2	2	0.000207	0.0347	346
110619_Prevotella	Uncategorized Sample	Box 2	starch phosphorylase [Prevotella bryantii B14]	SEQ81581.1,WP_074803282.1	Prevotellaceae_NCBI_060618.fasta	98852.7	1	3	3	3	0.000311	0.0457	853
110619_Prevotella	Uncategorized Sample	Box 2	DnaJ domain protein [Prevotella bryantii B14]	EFI73380.1,OYP56406.1,SDL91017.1,SEP56444.1,WP_006281216.1,WP_027453034.1,WP_074549646.1	Prevotellaceae_NCBI_060618.fasta	31391.3	1	3	3	3	0.000311	0.12	284
110619_Prevotella	Uncategorized Sample	Box 2	ATPase, MoxR family [Prevotella bryantii B14]	EFI72283.1,SEQ11239.1,WP_006282415.1	Prevotellaceae_NCBI_060618.fasta	37369.1	1	2	2	2	0.000207	0.0604	331
110619_Prevotella	Uncategorized Sample	Box 2	outer membrane protein, cobalt-zinc-cadmium efflux system [Prevotella bryantii B14]	SEQ36780.1,WP_039870748.1	Prevotellaceae_NCBI_060618.fasta	49855.7	1	13	18	18	0.00186	0.345	432
110619_Prevotella	Uncategorized Sample	Box 2	TonB-dependent receptor domain protein [Prevotella bryantii B14]	EFI73465.1,SDL98163.1,SER08332.1,WP_006281126.1,WP_083331766.1	Prevotellaceae_NCBI_060618.fasta	104089	1	18	26	29	0.003	0.223	910
110619_Prevotella	Uncategorized Sample	Box 2	putative ABC transporter permease [Prevotella bryantii B14]	EFI73299.1,SEA29534.1,SEP81848.1,WP_006281284.1	Prevotellaceae_NCBI_060618.fasta	46181.3	1	3	3	3	0.000311	0.0857	420
110619_Prevotella	Uncategorized Sample	Box 2	conserved hypothetical protein [Prevotella bryantii B14]	EFI71047.1,OYP55755.1,SDL43041.1,SEA39026.1,SEQ01157.1,WP_006283525.1,WP_027453254.1,WP_094448296.1	Prevotellaceae_NCBI_060618.fasta	26095.9	1	2	2	2	0.000207	0.0886	237
110619_Prevotella	Uncategorized Sample	Box 2	Glycosyltransferase involved in cell wall bisynthesis [Prevotella bryantii B14]	SEQ67960.1,WP_039870830.1	Prevotellaceae_NCBI_060618.fasta	45335.4	1	8	9	9	0.000932	0.177	385
110619_Prevotella	Uncategorized Sample	Box 2	putative lipoprotein [Prevotella bryantii B14]	EFI70823.1,OYP53794.1,SDL71884.1,SEA08965.1,SEQ17218.1,WP_006283855.1,WP_027453979.1,WP_074548932.1	Prevotellaceae_NCBI_060618.fasta	27544	0.999	1	1	1	0.000104	0.0381	236
110619_Prevotella	Uncategorized Sample	Box 2	hypothetical protein HMPREF2137_11490 [Prevotella buccalis DNF00853]	KGF33044.1,OYP53090.1,OYP61333.1,SDL95274.1,SER08091.1,WP_036874606.1,WP_036891094.1,WP_074549872.1,WP_074803393.1,WP_094384339.1	Prevotellaceae_NCBI_060618.fasta	22903.2	0.976	1	1	1	0.000104	0.0573	192
110619_Prevotella	Uncategorized Sample	Box 2	putative colanic acid biosysnthesis UDP-glucose lipid carrier transferase [Prevotella bryantii]	SEA57153.1,SEQ99668.1,WP_039869813.1,WP_074614631.1	Prevotellaceae_NCBI_060618.fasta	56011.2	1	3	3	3	0.000311	0.0798	476
110619_Prevotella	Uncategorized Sample	Box 2	putative glycogen synthase [Prevotella bryantii B14]	EFI72044.1,WP_006282476.1	Prevotellaceae_NCBI_060618.fasta	63501.3	0.998	2	2	2	0.000207	0.038	553
110619_Prevotella	Uncategorized Sample	Box 2	NADH:ubiquinone oxidoreductase, Na(+)-translocating, C subunit [Prevotella bryantii B14]	EFI72179.1,SDL50461.1,SEQ06785.1,WP_006282308.1	Prevotellaceae_NCBI_060618.fasta	23180	1	11	14	19	0.00197	0.4	210
110619_Prevotella	Uncategorized Sample	Box 2	Putative porin [Prevotella bryantii]	SDL79915.1,SEQ34428.1,WP_027453546.1,WP_074549304.1,WP_074803077.1	Prevotellaceae_NCBI_060618.fasta	89556.4	1	11	14	14	0.00145	0.153	780
110619_Prevotella	Uncategorized Sample	Box 2	TonB-dependent receptor domain protein [Prevotella bryantii B14]	EFI70769.1,SER12161.1,WP_006283793.1	Prevotellaceae_NCBI_060618.fasta	97171.7	1	25	28	28	0.0029	0.329	849
110619_Prevotella	Uncategorized Sample	Box 2	putative chloride channel [Prevotella bryantii B14]	EFI71104.1,SDL59825.1,SDZ98892.1,SEP70067.1	Prevotellaceae_NCBI_060618.fasta	65952.7	1	4	6	6	0.000622	0.0836	598
110619_Prevotella	Uncategorized Sample	Box 2	TonB-dependent receptor domain protein [Prevotella bryantii B14]	EFI71296.1,EGN57045.1,OYP55306.1,SEA47398.1,SEQ53285.1,WP_007574403.1,WP_039871025.1,WP_074614546.1,WP_094448501.1	Prevotellaceae_NCBI_060618.fasta	85944.7	1	6	7	7	0.000725	0.0819	757
110619_Prevotella	Uncategorized Sample	Box 2	ribose-phosphate pyrophosphokinase [Prevotella bryantii B14]	EFI72042.1,OYP53619.1,SDL55594.1,SEA15385.1,SEQ81627.1,WP_006282474.1,WP_027453380.1,WP_074803285.1	Prevotellaceae_NCBI_060618.fasta	34376.2	1	4	5	6	0.000622	0.185	313
110619_Prevotella	Uncategorized Sample	Box 2	type I restriction-modification system methyltransferase subunit [Prevotella bryantii B14]	EFI71583.1,SEQ55697.1,WP_006283000.1	Prevotellaceae_NCBI_060618.fasta	57795.2	0.976	1	1	1	0.000104	0.0234	513
110619_Prevotella	Uncategorized Sample	Box 2	conserved hypothetical protein [Prevotella bryantii B14]	EFI72053.1,OYP56866.1,SDL57554.1,SEA02294.1,SEP75600.1,WP_006282485.1,WP_036858281.1,WP_074548448.1	Prevotellaceae_NCBI_060618.fasta	30938.1	1	2	2	2	0.000207	0.0691	275
110619_Prevotella	Uncategorized Sample	Box 2	putative membrane protein [Prevotella bryantii B14]	EFI71807.1,OYP55669.1,SDL40960.1,SEA36345.1,SEP96950.1,WP_006282745.1,WP_027453196.1	Prevotellaceae_NCBI_060618.fasta	43823.3	1	7	7	8	0.000829	0.161	409
110619_Prevotella	Uncategorized Sample	Box 2	conserved hypothetical protein [Prevotella bryantii B14]	EFI73381.1,OYP56405.1,SDL90998.1,SDZ85948.1,SEP56463.1,WP_006281217.1	Prevotellaceae_NCBI_060618.fasta	72419.8	1	14	20	21	0.00218	0.243	617
110619_Prevotella	Uncategorized Sample	Box 2	TonB-dependent outer membrane receptor [Prevotella bryantii B14]	EFI71677.1,OYP55921.1,SDM04917.1,SEA30032.1,SEP81084.1,WP_027453069.1,WP_039870779.1,WP_074550285.1,WP_094448354.1	Prevotellaceae_NCBI_060618.fasta	117066	1	2	2	2	0.000207	0.0208	1060
110619_Prevotella	Uncategorized Sample	Box 2	protein TonB [Prevotella sp. tf2-5]	SFO61056.1,WP_092069041.1	Prevotellaceae_NCBI_060618.fasta	30539.2	0.976	1	1	2	0.000207	0.0469	277
110619_Prevotella	Uncategorized Sample	Box 2	putative permease [Prevotella bryantii B14]	EFI72244.1,OYP53464.1,SDL52050.1,SEA19369.1,SEQ09653.1,WP_006282373.1,WP_074548322.1	Prevotellaceae_NCBI_060618.fasta	35487.6	0.976	1	2	2	0.000207	0.0478	314
110619_Prevotella	Uncategorized Sample	Box 2	ATP synthase F1, gamma subunit [Prevotella bryantii B14]	EFI71648.1,OYP53564.1,SDL54807.1,SEA16407.1,SEQ83094.1,WP_006282991.1,WP_074548405.1	Prevotellaceae_NCBI_060618.fasta	35751	1	3	7	8	0.000829	0.152	323
110619_Prevotella	Uncategorized Sample	Box 2	keto-hydroxyglutarate-aldolase/keto-deoxy- phosphogluconate aldolase [Prevotella bryantii B14]	EFI72127.1,OYP54733.1,WP_006282451.1	Prevotellaceae_NCBI_060618.fasta	23921.3	1	3	3	3	0.000311	0.143	223
110619_Prevotella	Uncategorized Sample	Box 2	conserved hypothetical protein [Prevotella bryantii B14]	EFI72833.1,OYP56268.1,SDL68699.1,SDZ82551.1,SEQ24737.1,WP_006281841.1	Prevotellaceae_NCBI_060618.fasta	32132.4	1	2	2	2	0.000207	0.0794	277
110619_Prevotella	Uncategorized Sample	Box 2	DNA gyrase, A subunit [Prevotella bryantii B14]	EFI71336.1,OYP53385.1,SDL49965.1,SEA22262.1,SEQ05413.1,WP_006283257.1,WP_027453734.1,WP_074548271.1,WP_094449004.1	Prevotellaceae_NCBI_060618.fasta	98197.4	1	4	4	4	0.000414	0.0468	876
110619_Prevotella	Uncategorized Sample	Box 2	putative lipoprotein [Prevotella bryantii B14]	EFI70935.1,SEQ94221.1,WP_081456354.1	Prevotellaceae_NCBI_060618.fasta	24271.3	1	5	6	6	0.000622	0.282	216
110619_Prevotella	Uncategorized Sample	Box 2	ribosomal protein S14p/S29e [Prevotella bryantii B14]	EFI70979.1,OYP56576.1,SDL84960.1,SEA54409.1,SEQ92611.1,WP_006283643.1	Prevotellaceae_NCBI_060618.fasta	11342	0.976	1	1	1	0.000104	0.16	100
110619_Prevotella	Uncategorized Sample	Box 2	glycosyltransferase, family 2 [Prevotella bryantii B14]	EFI72217.1,SEQ08454.1,WP_039870361.1,WP_074802984.1	Prevotellaceae_NCBI_060618.fasta	52355.9	0.998	1	1	1	0.000104	0.0175	457
110619_Prevotella	Uncategorized Sample	Box 2	putative lipoprotein [Prevotella bryantii B14]	EFI70937.1,SEQ94148.1,WP_006283600.1	Prevotellaceae_NCBI_060618.fasta	53504.9	1	14	18	18	0.00186	0.311	479
110619_Prevotella	Uncategorized Sample	Box 2	hypothetical protein PBR_0939 [Prevotella bryantii B14]	EFI73444.1,SEA09929.1,SEA10340.1,SER00803.1,SER00828.1,WP_006281138.1,WP_050787883.1,WP_051214715.1,WP_083350972.1	Prevotellaceae_NCBI_060618.fasta	16401.9	1	2	2	2	0.000207	0.135	133
110619_Prevotella	Uncategorized Sample	Box 2	triose-phosphate isomerase [Prevotella bryantii B14]	EFI72532.1,SEQ60277.1	Prevotellaceae_NCBI_060618.fasta	51794.8	1	4	4	4	0.000414	0.122	452
110619_Prevotella	Uncategorized Sample	Box 2	conserved hypothetical protein [Prevotella bryantii B14]	EFI72610.1,OYP54927.1,SEA63084.1,SEQ72886.1,WP_006281953.1,WP_027453810.1,WP_083351036.1,WP_094448580.1	Prevotellaceae_NCBI_060618.fasta	86365.7	1	2	2	2	0.000207	0.0275	763
110619_Prevotella	Uncategorized Sample	Box 2	putative tetratricopeptide repeat domain protein [Prevotella bryantii B14]	EFI71335.1,OYP53591.1,SDL49946.1,SEA22293.1,SEQ05363.1,WP_006283256.1	Prevotellaceae_NCBI_060618.fasta	44761.2	1	3	3	3	0.000311	0.0993	403
110619_Prevotella	Uncategorized Sample	Box 2	sodium-dependent transporter (huNaDC-1) [Prevotella bryantii B14]	EFI71227.1,OYP57377.1,SDL67522.1,SDZ81296.1,SEQ27374.1,WP_006283402.1,WP_027452895.1	Prevotellaceae_NCBI_060618.fasta	51968.1	1	2	2	2	0.000207	0.035	486
110619_Prevotella	Uncategorized Sample	Box 2	ABC transporter, ATP-binding protein [Prevotella bryantii B14]	EFI71387.1,SDL66340.1,SDZ80137.1,SEQ30017.1,WP_006283162.1	Prevotellaceae_NCBI_060618.fasta	61459.4	1	2	2	2	0.000207	0.0409	538
110619_Prevotella	Uncategorized Sample	Box 2	putative cell shape-determining protein MreC [Prevotella bryantii B14]	EFI70925.1,SDL84174.1,SEA53368.1,SEQ59034.1,WP_027453337.1	Prevotellaceae_NCBI_060618.fasta	29364.1	1	3	4	5	0.000518	0.137	262
110619_Prevotella	Uncategorized Sample	Box 2	ribosomal protein S9 [Prevotella bryantii B14]	EFI73245.1,OYP55892.1,SDL46212.1,SEA29012.1,SEP82624.1,WP_006281296.1	Prevotellaceae_NCBI_060618.fasta	14266.4	1	7	9	9	0.000932	0.469	128
110619_Prevotella	Uncategorized Sample	Box 2	conserved hypothetical protein [Prevotella bryantii B14]	EFI71454.1,OYP54068.1,SDL65008.1,SDZ78970.1,SEQ47903.1,WP_006283227.1	Prevotellaceae_NCBI_060618.fasta	19816.5	0.976	1	1	1	0.000104	0.0989	182
110619_Prevotella	Uncategorized Sample	Box 2	putative glucose/galactose transporter [Prevotella bryantii B14]	EFI72866.1,OYP53867.1,SDL70603.1,SEA11984.1,SER04652.1,WP_006281712.1,WP_027453904.1,WP_074614227.1	Prevotellaceae_NCBI_060618.fasta	42602	0.976	1	1	1	0.000104	0.0357	392
110619_Prevotella	Uncategorized Sample	Box 2	cation efflux system protein CzcA [Prevotella bryantii B14]	EFI71726.1,SEQ36695.1,WP_006282843.1	Prevotellaceae_NCBI_060618.fasta	115756	1	21	24	26	0.00269	0.247	1041
110619_Prevotella	Uncategorized Sample	Box 2	conserved hypothetical protein [Prevotella bryantii B14]	EFI72821.1,OYP56279.1,SDL68965.1,SDZ82836.1,SEQ24202.1,WP_027452935.1	Prevotellaceae_NCBI_060618.fasta	16964.9	1	2	2	2	0.000207	0.141	149
110619_Prevotella	Uncategorized Sample	Box 2	putative lipoprotein [Prevotella bryantii B14]	EFI71666.1,OYP55911.1,SDL46686.1,SEA29718.1,SEP81575.1,WP_006282875.1,WP_051214629.1,WP_074548206.1,WP_074614352.1	Prevotellaceae_NCBI_060618.fasta	36810.1	0.999	1	2	2	0.000207	0.0324	339
110619_Prevotella	Uncategorized Sample	Box 2	TonB-linked outer membrane protein, SusC/RagA family [Prevotella bryantii B14]	SEQ19836.1,WP_074803028.1	Prevotellaceae_NCBI_060618.fasta	122691	1	17	18	18	0.00186	0.193	1091
110619_Prevotella	Uncategorized Sample	Box 2	Outer membrane protein beta-barrel family protein [Prevotella bryantii B14]	SEP58072.1,WP_074802877.1	Prevotellaceae_NCBI_060618.fasta	110896	1	22	27	27	0.0028	0.267	989
110619_Prevotella	Uncategorized Sample	Box 2	glycosyltransferase, group 2 family [Prevotella bryantii B14]	EFI73355.1,OYP56178.1,SDL61408.1,SDZ96741.1,SEP66695.1,WP_006281275.1	Prevotellaceae_NCBI_060618.fasta	36915.6	1	5	5	5	0.000518	0.159	320
110619_Prevotella	Uncategorized Sample	Box 2	beta-ketoacyl-acyl-carrier-protein synthase III [Prevotella bryantii B14]	EFI72447.1,OYP53244.1,SDM04329.1,SDZ89166.1,SEP54655.1,WP_006282029.1	Prevotellaceae_NCBI_060618.fasta	37184.6	1	7	9	9	0.000932	0.224	340
110619_Prevotella	Uncategorized Sample	Box 2	mannanase [Prevotella bryantii B14]	AAC97597.1,AGH13957.1,EFI71706.1,OYP55947.1,SEA30753.1,WP_006282916.1,WP_083350990.1	Prevotellaceae_NCBI_060618.fasta	39933.5	1	3	3	3	0.000311	0.0974	349
110619_Prevotella	Uncategorized Sample	Box 2	putative TonB-dependent outer membrane receptor protein [Prevotella bryantii B14]	EFI70934.1,SEQ94254.1,WP_006283597.1	Prevotellaceae_NCBI_060618.fasta	89219.9	1	26	41	45	0.00466	0.381	784
110619_Prevotella	Uncategorized Sample	Box 2	ribosomal protein S6 [Prevotella bryantii B14]	EFI71363.1,OYP55002.1,SDL66860.1,SDZ80621.1,SEQ28906.1,WP_006283138.1	Prevotellaceae_NCBI_060618.fasta	13118.8	0.966	1	2	2	0.000207	0.0973	113
110619_Prevotella	Uncategorized Sample	Box 2	50S ribosomal protein L7/L12 [Prevotella bryantii]	OYP56597.1,SDL85354.1,SEA54932.1,SEQ91827.1,WP_027453355.1	Prevotellaceae_NCBI_060618.fasta	12627.3	0.998	1	1	1	0.000104	0.0968	124
110619_Prevotella	Uncategorized Sample	Box 2	1-deoxy-D-xylulose-5-phosphate synthase [Prevotella bryantii B14]	EFI71567.1,SDM06267.1,SDZ86977.1,SEP55540.1,WP_006283037.1,WP_074550343.1	Prevotellaceae_NCBI_060618.fasta	70781.9	1	4	4	4	0.000414	0.082	634
110619_Prevotella	Uncategorized Sample	Box 2	hdig domain protein [Prevotella bryantii B14]	EFI72981.1,OYP56612.1,SDL85685.1,SEA55370.1,SEQ91264.1,WP_006281536.1,WP_027453368.1,WP_074549413.1,WP_074614619.1	Prevotellaceae_NCBI_060618.fasta	79742.5	1	7	7	8	0.000829	0.109	689
110619_Prevotella	Uncategorized Sample	Box 2	hypothetical protein [Prevotella sp. Sc00026]	AGH13961.1,EFI71702.1,OYP55943.1,SDM05345.1,SEA30635.1,SER10070.1,WP_006282911.1,WP_027453056.1,WP_074550298.1,WP_074614362.1,WP_094448366.1	Prevotellaceae_NCBI_060618.fasta	50773.3	0.958	1	1	1	0.000104	0.0304	460
110619_Prevotella	Uncategorized Sample	Box 2	phosphatidylserine decarboxylase-like protein [Prevotella bryantii B14]	EFI72547.1,OYP56517.1,SDL83819.1,SEA52967.1,SEQ59724.1,WP_027453326.1,WP_039870200.1	Prevotellaceae_NCBI_060618.fasta	23710.9	1	3	4	5	0.000518	0.163	209
110619_Prevotella	Uncategorized Sample	Box 2	GldL family protein [Prevotella bryantii B14]	EFI72987.1,OYP56617.1,SDL85783.1,SEA55509.1,SEQ91073.1,WP_006281542.1,WP_027453373.1	Prevotellaceae_NCBI_060618.fasta	30025	1	4	5	5	0.000518	0.181	271
110619_Prevotella	Uncategorized Sample	Box 2	YitT family protein [Prevotella bryantii B14]	EFI72196.1,OYP53421.1,SDL50798.1,SEA21052.1,SEQ07396.1,WP_006282325.1,WP_074614285.1,WP_094449016.1	Prevotellaceae_NCBI_060618.fasta	33672.4	1	4	6	6	0.000622	0.103	301
110619_Prevotella	Uncategorized Sample	Box 2	hypothetical protein PBR_1703 [Prevotella bryantii B14]	EFI72639.1,SER01551.1,WP_006281936.1	Prevotellaceae_NCBI_060618.fasta	44614.1	1	9	11	11	0.00114	0.281	392
110619_Prevotella	Uncategorized Sample	Box 2	signal recognition particle protein [Prevotella bryantii B14]	EFI71204.1,OYP57355.1,SDL68000.1,SDZ81788.1,SEQ26310.1,WP_006283379.1	Prevotellaceae_NCBI_060618.fasta	49837.1	1	2	2	2	0.000207	0.0535	449
110619_Prevotella	Uncategorized Sample	Box 2	1-acyl-sn-glycerol-3-phosphate acyltransferase [Prevotella bryantii B14]	EFI72776.1,OYP56444.1,SDM02281.1,SDZ83935.1,SEP59288.1,WP_027452971.1	Prevotellaceae_NCBI_060618.fasta	29385.8	1	4	5	5	0.000518	0.186	253
110619_Prevotella	Uncategorized Sample	Box 2	multidrug ABC transporter substrate-binding protein [Prevotella bryantii]	OYP54758.1,SDZ74298.1,SEQ34087.1,WP_074613653.1	Prevotellaceae_NCBI_060618.fasta	44697.7	1	3	3	3	0.000311	0.068	412
110619_Prevotella	Uncategorized Sample	Box 2	nifU-related domain containing protein [Prevotella sp. CAG:474]	CDC97262.1,GAY27255.1,OYP61772.1,OYP69354.1,OYP74698.1,OYP74872.1,SDG98325.1,SDO46754.1,WP_027450376.1,WP_094386141.1,WP_104368691.1	Prevotellaceae_NCBI_060618.fasta	24128	1	2	3	3	0.000311	0.125	224
110619_Prevotella	Uncategorized Sample	Box 2	putative lipoprotein [Prevotella bryantii B14]	EFI73078.1,ERJ74516.1,SEQ20530.1,WP_021670382.1,WP_039869643.1,WP_040555875.1	Prevotellaceae_NCBI_060618.fasta	23345.1	1	5	7	7	0.000725	0.205	200
110619_Prevotella	Uncategorized Sample	Box 2	di-tripeptide ABC transporter [Prevotella bryantii B14]	EFI72105.1,OYP56906.1,SDL58429.1,SEA00751.1,SEP73249.1,WP_006282538.1,WP_027454106.1	Prevotellaceae_NCBI_060618.fasta	58751.8	1	4	5	5	0.000518	0.0686	539
110619_Prevotella	Uncategorized Sample	Box 2	phenylalanyl-tRNA synthetase, alpha subunit [Prevotella bryantii B14]	EFI71229.1,OYP57379.1,SDL67488.1,SDZ81253.1,SEQ27463.1,WP_006283404.1	Prevotellaceae_NCBI_060618.fasta	39108.5	1	6	8	8	0.000829	0.228	346
110619_Prevotella	Uncategorized Sample	Box 2	hypothetical protein HMPREF9332_00457 [Alloprevotella rava F0323]	EHG24256.1,WP_009346868.1	Prevotellaceae_NCBI_060618.fasta	26710.5	0.976	1	1	1	0.000104	0.0415	241
110619_Prevotella	Uncategorized Sample	Box 2	DUF4876 domain-containing protein [Prevotella bryantii]	OYP56173.1,SDL61276.1,SDZ96958.1,SEP67140.1,WP_051214739.1	Prevotellaceae_NCBI_060618.fasta	43248	1	3	3	3	0.000311	0.0977	389
110619_Prevotella	Uncategorized Sample	Box 2	NADP-dependent malic enzyme [Prevotella bryantii B14]	EFI71519.1,SDL77025.1,SER06956.1,WP_006283091.1	Prevotellaceae_NCBI_060618.fasta	84527.3	0.976	1	1	1	0.000104	0.0183	764
110619_Prevotella	Uncategorized Sample	Box 2	outer membrane protein [Prevotella bryantii B14]	EFI73368.1,SDZ86262.1,SEP56157.1,WP_006281204.1	Prevotellaceae_NCBI_060618.fasta	122216	1	21	25	26	0.00269	0.223	1106
110619_Prevotella	Uncategorized Sample	Box 2	peptide chain release factor 3 [Prevotella bryantii B14]	EFI71099.1,OYP56974.1,SDL59912.1,SDZ98739.1,SEP69861.1,WP_006283459.1,WP_027454137.1,WP_074548560.1	Prevotellaceae_NCBI_060618.fasta	59947.1	0.95	1	1	1	0.000104	0.0211	521
110619_Prevotella	Uncategorized Sample	Box 2	RagB/SusD domain protein [Prevotella bryantii B14]	EFI71477.1,OYP54379.1,SDL93383.1,SEA46676.1,SEQ54828.1,WP_006283111.1,WP_074549734.1,WP_074614522.1,WP_094448675.1	Prevotellaceae_NCBI_060618.fasta	73742	1	1	1	1	0.000104	0.0197	661
110619_Prevotella	Uncategorized Sample	Box 2	penicillin-binding protein 1 [Prevotella bryantii B14]	EFI72049.1,OYP56862.1,SDL57493.1,SEP75783.1,WP_006282481.1	Prevotellaceae_NCBI_060618.fasta	87212.5	1	9	9	9	0.000932	0.148	769
110619_Prevotella	Uncategorized Sample	Box 2	putative membrane protein [Prevotella bryantii B14]	EFI72580.1,SEQ68148.1,WP_006282022.1	Prevotellaceae_NCBI_060618.fasta	50503.6	0.999	1	1	1	0.000104	0.0293	444
110619_Prevotella	Uncategorized Sample	Box 2	putative polysaccharide biosynthesis protein [Prevotella bryantii B14]	EFI73248.1,OYP55889.1,SDL46157.1,SEA28928.1,SEP82791.1,WP_006281299.1,WP_074548188.1,WP_074614346.1,WP_094448341.1	Prevotellaceae_NCBI_060618.fasta	54613.8	0.976	1	1	1	0.000104	0.0249	481
110619_Prevotella	Uncategorized Sample	Box 2	ATP synthase F0, C subunit [Prevotella bryantii B14]	EFI72333.1,OYP53568.1,SDL54907.1,SEA16247.1,SEQ82926.1,WP_006282230.1	Prevotellaceae_NCBI_060618.fasta	7949.1	1	3	8	20	0.00207	0.543	81
110619_Prevotella	Uncategorized Sample	Box 2	ferrous iron transport protein B [Prevotella bryantii B14]	EFI73386.1,OYP56400.1,SDL90856.1,SDZ85835.1,SEP56572.1,WP_006281222.1,WP_027453031.1	Prevotellaceae_NCBI_060618.fasta	92769.4	1	8	12	14	0.00145	0.112	824
110619_Prevotella	Uncategorized Sample	Box 2	YitT family protein [Prevotella bryantii]	OYP55706.1,SDL41867.1,SEA37469.1,SEP98829.1,WP_027453223.1	Prevotellaceae_NCBI_060618.fasta	35540.4	0.969	1	1	1	0.000104	0.0282	319
110619_Prevotella	Uncategorized Sample	Box 2	RagB/SusD domain protein [Prevotella bryantii B14]	EFI70743.1,SER09438.1,WP_006283881.1	Prevotellaceae_NCBI_060618.fasta	63596.6	1	2	2	2	0.000207	0.0531	546
110619_Prevotella	Uncategorized Sample	Box 2	preprotein translocase subunit SecY [Prevotella sp. P5-92]	OYP58083.1,WP_094380569.1	Prevotellaceae_NCBI_060618.fasta	48871.3	0.976	1	2	2	0.000207	0.0537	447
110619_Prevotella	Uncategorized Sample	Box 2	putative polysaccharide biosynthesis protein [Prevotella bryantii B14]	EFI72875.1,SEQ99705.1,WP_039869810.1	Prevotellaceae_NCBI_060618.fasta	82148.5	1	8	8	8	0.000829	0.131	750
110619_Prevotella	Uncategorized Sample	Box 2	TPR domain protein [Prevotella bryantii B14]	EFI70948.1,OYP56545.1,SDL84412.1,SEA53640.1,SEQ93758.1,WP_027453342.1,WP_074549397.1	Prevotellaceae_NCBI_060618.fasta	52182	1	2	2	2	0.000207	0.0451	466
110619_Prevotella	Uncategorized Sample	Box 2	NCS2 family permease [Prevotella bryantii]	WP_074803122.1	Prevotellaceae_NCBI_060618.fasta	46183.3	0.976	1	1	1	0.000104	0.0255	431
110619_Prevotella	Uncategorized Sample	Box 2	sodium:solute symporter family protein [Prevotella bryantii B14]	EFI72818.1,OYP56294.1,SDL69034.1,SEQ24045.1,WP_036857820.1,WP_039869866.1,WP_074548821.1,WP_094448109.1	Prevotellaceae_NCBI_060618.fasta	55041.8	0.976	1	1	1	0.000104	0.0183	492
110619_Prevotella	Uncategorized Sample	Box 2	putative membrane protein [Prevotella bryantii B14]	EFI72932.1,OYP53055.1,SDM00604.1,SEA59257.1,SEQ65909.1,WP_027453637.1,WP_039869740.1,WP_074550095.1,WP_074614701.1,WP_094449135.1	Prevotellaceae_NCBI_060618.fasta	108486	1	22	26	26	0.00269	0.257	969
110619_Prevotella	Uncategorized Sample	Box 2	sulfate permease family protein [Prevotella bryantii B14]	EFI70833.1,OYP57118.1,WP_006283708.1,WP_027453667.1,WP_074550047.1	Prevotellaceae_NCBI_060618.fasta	60377.1	0.95	1	1	1	0.000104	0.0196	560
110619_Prevotella	Uncategorized Sample	Box 2	conserved hypothetical protein [Prevotella bryantii B14]	EFI72473.1,SEA51366.1,SEQ62675.1,WP_039870205.1	Prevotellaceae_NCBI_060618.fasta	17695.2	1	2	3	3	0.000311	0.162	154
110619_Prevotella	Uncategorized Sample	Box 2	conserved hypothetical protein [Prevotella bryantii B14]	EFI72281.1,OYP53493.1,SDL52940.1,SEA18330.1,SEQ11143.1,WP_006282413.1,WP_083331682.1	Prevotellaceae_NCBI_060618.fasta	41298.1	1	5	7	7	0.000725	0.153	359
110619_Prevotella	Uncategorized Sample	Box 2	hypothetical protein PBR_1817 [Prevotella bryantii B14]	EFI72756.1,OYP56346.1,SDL89481.1,SDZ84452.1,SEP58545.1,WP_006281764.1,WP_027452987.1	Prevotellaceae_NCBI_060618.fasta	31689.9	1	6	6	6	0.000622	0.206	277
110619_Prevotella	Uncategorized Sample	Box 2	conserved hypothetical protein [Prevotella bryantii B14]	EFI71121.1,OYP56953.1,SDL59468.1,SDZ99373.1,SEP70812.1,WP_006283481.1	Prevotellaceae_NCBI_060618.fasta	44046.5	0.972	1	1	1	0.000104	0.027	371
110619_Prevotella	Uncategorized Sample	Box 2	conserved hypothetical protein [Prevotella bryantii B14]	EFI71542.1,OYP56425.1,SDZ86458.1,SEP55990.1,WP_006283012.1,WP_074613855.1	Prevotellaceae_NCBI_060618.fasta	18245.4	1	2	2	2	0.000207	0.175	160
110619_Prevotella	Uncategorized Sample	Box 2	FtsX family membrane protein [Prevotella bryantii B14]	EFI73298.1,SEP81806.1,WP_006281283.1	Prevotellaceae_NCBI_060618.fasta	45517.8	1	6	7	7	0.000725	0.188	414
110619_Prevotella	Uncategorized Sample	Box 2	MotA/TolQ/ExbB proton channel family protein [Prevotella bryantii B14]	EFI72476.1,OYP53935.1,SDL82556.1,SEA51453.1,SEQ62560.1,WP_006282059.1	Prevotellaceae_NCBI_060618.fasta	30282.6	1	3	3	3	0.000311	0.0996	281
110619_Prevotella	Uncategorized Sample	Box 2	TonB-dependent receptor [Prevotella bryantii B14]	EFI73187.1,SEA63210.1,SEQ72531.1,WP_006281477.1,WP_074614756.1	Prevotellaceae_NCBI_060618.fasta	85308.4	1	22	35	38	0.00394	0.308	756
110619_Prevotella	Uncategorized Sample	Box 2	efflux transporter periplasmic adaptor subunit [Prevotella sp. P2-180]	OYP64073.1,WP_094384255.1	Prevotellaceae_NCBI_060618.fasta	42459.4	0.976	1	1	1	0.000104	0.0349	401
110619_Prevotella	Uncategorized Sample	Box 2	MotA/TolQ/ExbB proton channel family protein [Prevotella bryantii B14]	EFI70943.1,OYP56540.1,SDL84322.1,SEA53511.1,SEQ93930.1,WP_006283606.1	Prevotellaceae_NCBI_060618.fasta	29575.6	1	5	10	13	0.00135	0.219	278
110619_Prevotella	Uncategorized Sample	Box 2	immunoreactive 36 kDa antigen PG14 [Prevotella bryantii B14]	EFI72261.1,OYP53480.1,SEA18846.1,SEQ10395.1,WP_006282392.1	Prevotellaceae_NCBI_060618.fasta	35608.3	1	6	7	8	0.000829	0.223	328
110619_Prevotella	Uncategorized Sample	Box 2	undecaprenyldiphospho-muramoylpentapeptide beta-N-acetylglucosaminyltransferase [Prevotella bryantii B14]	EFI73044.1,OYP55622.1,SDL39336.1,SEA35021.1,SEP94736.1,WP_006281599.1,WP_094448252.1	Prevotellaceae_NCBI_060618.fasta	40001.9	1	9	11	11	0.00114	0.274	368
110619_Prevotella	Uncategorized Sample	Box 2	putative membrane-associated zinc metalloprotease [Prevotella bryantii B14]	EFI73272.1,SEP83847.1,WP_006281323.1	Prevotellaceae_NCBI_060618.fasta	52809.2	1	5	6	7	0.000725	0.117	463
110619_Prevotella	Uncategorized Sample	Box 2	putative glycosyltransferase [Prevotella bryantii B14]	EFI72574.1,SEQ68407.1,WP_006282016.1	Prevotellaceae_NCBI_060618.fasta	40298.1	1	5	8	8	0.000829	0.111	341
110619_Prevotella	Uncategorized Sample	Box 2	phenylalanine--tRNA ligase subunit beta [Prevotella bryantii]	OYP56686.1,SDL66137.1,SDZ79984.1,SEQ30458.1,WP_027452869.1,WP_074548762.1	Prevotellaceae_NCBI_060618.fasta	91651.9	1	20	23	23	0.00238	0.281	822
110619_Prevotella	Uncategorized Sample	Box 2	YceG family protein [Prevotella baroniae F0067]	ERK39195.1,OZT02802.1,WP_021589740.1,WP_094881798.1	Prevotellaceae_NCBI_060618.fasta	40000.8	0.976	1	2	2	0.000207	0.0805	348
110619_Prevotella	Uncategorized Sample	Box 2	putative transport-related membrane protein [Prevotella bryantii B14]	EFI73502.1,OYP54076.1,SDL64851.1,SDZ78814.1,SEQ47546.1,WP_006281112.1,WP_027452828.1,WP_074613748.1	Prevotellaceae_NCBI_060618.fasta	43648.7	0.976	1	1	1	0.000104	0.0333	390
110619_Prevotella	Uncategorized Sample	Box 2	conserved hypothetical protein [Prevotella bryantii B14]	EFI73339.1,OYP56192.1,SDL61699.1,SDZ96252.1,SEP65879.1,WP_006281259.1	Prevotellaceae_NCBI_060618.fasta	24274.2	1	2	3	3	0.000311	0.125	208
110619_Prevotella	Uncategorized Sample	Box 2	putative TonB-dependent outer membrane hemin receptor [Prevotella sp. CAG:474]	CDD01052.1,OYP67250.1,OYP76105.1,OYP77330.1,WP_094387764.1,WP_094421672.1,WP_094466083.1	Prevotellaceae_NCBI_060618.fasta	79538.8	0.976	1	1	1	0.000104	0.0126	717
110619_Prevotella	Uncategorized Sample	Box 2	putative phosphate-binding protein [Prevotella bryantii B14]	EFI70947.1,OYP56544.1,SEA53618.1,SEQ93798.1,WP_006283610.1,WP_027453341.1,WP_074614611.1,WP_094448075.1	Prevotellaceae_NCBI_060618.fasta	35841.6	1	10	11	11	0.00114	0.279	319
110619_Prevotella	Uncategorized Sample	Box 2	Phosphoglycerol transferase MdoB [Prevotella bryantii]	SDL42820.1,SEA38692.1,SEQ00642.1	Prevotellaceae_NCBI_060618.fasta	69791.6	1	5	8	8	0.000829	0.104	613
110619_Prevotella	Uncategorized Sample	Box 2	putative lipoprotein [Prevotella bryantii B14]	EFI71146.1,OYP56931.1,SEP71905.1,WP_006283506.1	Prevotellaceae_NCBI_060618.fasta	46904.9	1	10	13	14	0.00145	0.318	434
110619_Prevotella	Uncategorized Sample	Box 2	ribosomal protein S16 [Prevotella bryantii B14]	EFI72345.1,OYP53580.1,SDL55239.1,SEA15831.1,SEQ82329.1,WP_006282242.1	Prevotellaceae_NCBI_060618.fasta	19219.1	1	8	9	9	0.000932	0.461	178
110619_Prevotella	Uncategorized Sample	Box 2	phosphoenolpyruvate carboxykinase (ATP) [Prevotella bryantii B14]	EFI71040.1,SDL43138.1,SEA39173.1,SEP88902.1,WP_006283519.1	Prevotellaceae_NCBI_060618.fasta	59249.5	0.978	1	1	1	0.000104	0.0224	536
110619_Prevotella	Uncategorized Sample	Box 2	ribonuclease, Rne/Rng family [Prevotella bryantii B14]	EFI71368.1,OYP54997.1,SDL66763.1,SDZ80515.1,SEQ29130.1,WP_006283143.1	Prevotellaceae_NCBI_060618.fasta	59851.7	1	2	2	2	0.000207	0.0421	523
110619_Prevotella	Uncategorized Sample	Box 2	putative membrane protein [Prevotella bryantii B14]	EFI71064.1,OYP55740.1,SDL42681.1,SEA38492.1,SEQ00363.1,WP_006283542.1	Prevotellaceae_NCBI_060618.fasta	76062.6	1	5	5	5	0.000518	0.0753	664
110619_Prevotella	Uncategorized Sample	Box 2	outer membrane protein [Prevotella bryantii B14]	EFI71085.1,SEP69247.1,WP_039871142.1	Prevotellaceae_NCBI_060618.fasta	117475	1	3	3	3	0.000311	0.0385	1066
110619_Prevotella	Uncategorized Sample	Box 2	putative lipoprotein [Prevotella bryantii B14]	EFI71627.1,OYP53544.1,SDL54330.1,SEA16937.1,SEQ83844.1,WP_006282970.1,WP_027453405.1,WP_074548393.1,WP_074614250.1	Prevotellaceae_NCBI_060618.fasta	34846.3	1	8	10	10	0.00104	0.289	301
110619_Prevotella	Uncategorized Sample	Box 2	ribosomal protein S8 [Prevotella bryantii B14]	EFI70978.1,OYP56575.1,WP_006283642.1	Prevotellaceae_NCBI_060618.fasta	14589.2	1	6	8	8	0.000829	0.489	131
110619_Prevotella	Uncategorized Sample	Box 2	Ser/Thr protein phosphatase family protein [Prevotella bryantii B14]	EFI73013.1,OYP55464.1,SDL38673.1,SEA34116.1,SEP93462.1,WP_006281568.1	Prevotellaceae_NCBI_060618.fasta	30244.1	1	2	2	2	0.000207	0.0588	255
110619_Prevotella	Uncategorized Sample	Box 2	glycosyltransferase, group 1 family [Prevotella bryantii B14]	EFI71003.1,OYP55897.1,SDL46365.1,SEA29214.1,SEP82318.1,WP_006283574.1,WP_027453088.1	Prevotellaceae_NCBI_060618.fasta	48378.5	1	2	2	2	0.000207	0.0377	424
110619_Prevotella	Uncategorized Sample	Box 2	conserved hypothetical protein [Prevotella bryantii B14]	EFI72255.1,SDL52351.1,SEA19009.1,SEQ10192.1	Prevotellaceae_NCBI_060618.fasta	19483	1	3	4	4	0.000414	0.207	169
110619_Prevotella	Uncategorized Sample	Box 2	prolipoprotein diacylglyceryl transferase [Prevotella oralis ATCC 33269]	EFZ38090.1,EPH16453.1,ETD18695.1,SHF38894.1,WP_004369155.1,WP_023984176.1	Prevotellaceae_NCBI_060618.fasta	32890.3	0.976	1	2	2	0.000207	0.0424	283
110619_Prevotella	Uncategorized Sample	Box 2	altronate oxidoreductase [Prevotella bryantii B14]	EFI73500.1,OYP54077.1,SDL64815.1,SDZ78777.1,SEQ47463.1,WP_006281110.1,WP_027452826.1,WP_074548725.1	Prevotellaceae_NCBI_060618.fasta	56063.7	1	3	3	3	0.000311	0.0609	493
110619_Prevotella	Uncategorized Sample	Box 2	hypothetical protein CIK91_12620 [Prevotella bryantii]	OYP53491.1,SDL52891.1,SEA18383.1,WP_027453439.1,WP_074548340.1,WP_074614269.1	Prevotellaceae_NCBI_060618.fasta	37907.5	1	2	2	2	0.000207	0.0794	340
110619_Prevotella	Uncategorized Sample	Box 2	pyridoxine biosynthesis protein [Prevotella bryantii B14]	EFI73479.1,OYP54095.1,SDL64459.1,SDZ78203.1,SEQ46585.1,WP_006281087.1	Prevotellaceae_NCBI_060618.fasta	31396.6	1	6	8	8	0.000829	0.224	290
110619_Prevotella	Uncategorized Sample	Box 2	RagB/SusD family nutrient uptake outer membrane protein [Prevotella bryantii]	OYP55198.1,SDL72885.1,SEA06884.1,SEQ19869.1,WP_027454015.1,WP_074548985.1,WP_074614118.1,WP_094448411.1	Prevotellaceae_NCBI_060618.fasta	76550	1	2	2	2	0.000207	0.0387	671
110619_Prevotella	Uncategorized Sample	Box 2	hypothetical protein PBR_2663 [Prevotella bryantii B14]	EFI71960.1,SDZ77105.1,SER07545.1,WP_024989260.1,WP_039870508.1	Prevotellaceae_NCBI_060618.fasta	28753.7	0.997	1	1	1	0.000104	0.037	243
110619_Prevotella	Uncategorized Sample	Box 2	hypothetical protein PBR_1961 [Prevotella bryantii B14]	EFI72191.1,OYP53595.1,SEA21196.1,SEQ07236.1,WP_006282320.1,WP_051214683.1,WP_074614309.1	Prevotellaceae_NCBI_060618.fasta	34946.9	1	2	2	2	0.000207	0.0912	307
110619_Prevotella	Uncategorized Sample	Box 2	ribosomal protein S7 [Prevotella bryantii B14]	EFI70995.1,OYP56592.1,SDL85249.1,SEA54801.1,SEQ92013.1,WP_006283660.1	Prevotellaceae_NCBI_060618.fasta	18107.8	1	8	9	9	0.000932	0.589	158
110619_Prevotella	Uncategorized Sample	Box 2	TonB-dependent receptor, plug [Prevotella bryantii B14]	EFI71018.1,OYP56451.1,SDL90566.1,SEP56923.1,WP_006283568.1,WP_083331746.1,WP_094448181.1	Prevotellaceae_NCBI_060618.fasta	114950	1	5	8	8	0.000829	0.068	1044
110619_Prevotella	Uncategorized Sample	Box 2	electron transfer flavoprotein, alpha subunit [Prevotella bryantii B14]	EFI71551.1,OYP56433.1,SDL91610.1,SDZ86658.1,SEP55806.1,WP_006283021.1,WP_094448174.1	Prevotellaceae_NCBI_060618.fasta	36766.7	0.989	1	1	1	0.000104	0.0441	340
110619_Prevotella	Uncategorized Sample	Box 2	phosphoribosylaminoimidazolesuccinocarboxamide synthase [Prevotella bryantii B14]	EFI72055.1,OYP56868.1,SDL57586.1,SEA02246.1,SEP75514.1,WP_006282487.1	Prevotellaceae_NCBI_060618.fasta	36143.1	0.959	1	1	1	0.000104	0.0316	316
110619_Prevotella	Uncategorized Sample	Box 2	tyrosine--tRNA ligase [Prevotella bryantii B14]	EFI73396.1,OYP55776.1,SDL43538.1,SEP88122.1,WP_006281183.1,WP_027453266.1	Prevotellaceae_NCBI_060618.fasta	49016.3	1	2	2	2	0.000207	0.0648	432
110619_Prevotella	Uncategorized Sample	Box 2	conserved hypothetical protein [Prevotella bryantii B14]	EFI71921.1,OYP55785.1,SDL43730.1,SEA40047.1,SEP87785.1,WP_027453275.1	Prevotellaceae_NCBI_060618.fasta	18073.3	0.976	1	1	1	0.000104	0.0755	159
110619_Prevotella	Uncategorized Sample	Box 2	putative lipoprotein [Prevotella bryantii B14]	EFI71914.1,OYP55788.1,SDL43796.1,SEA25434.1,SEP87574.1,WP_006282695.1	Prevotellaceae_NCBI_060618.fasta	37945.2	0.989	1	1	1	0.000104	0.0418	335
110619_Prevotella	Uncategorized Sample	Box 2	putative Na+/H+ antiporter [Prevotella bryantii B14]	EFI72339.1,OYP53573.1,SDL55071.1,SEA16043.1,SEQ82657.1,WP_006282236.1	Prevotellaceae_NCBI_060618.fasta	49688	1	3	3	3	0.000311	0.0692	448
110619_Prevotella	Uncategorized Sample	Box 2	hypothetical protein AXF23_14800 [Prevotella sp. oral taxon 313]	PTL28176.1,WP_107626018.1	Prevotellaceae_NCBI_060618.fasta	43966.6	0.976	1	2	2	0.000207	0.0274	401
110619_Prevotella	Uncategorized Sample	Box 2	conserved hypothetical protein [Prevotella bryantii B14]	EFI70933.1,SEQ94285.1,WP_006283596.1	Prevotellaceae_NCBI_060618.fasta	35688.8	1	6	6	6	0.000622	0.251	315
110619_Prevotella	Uncategorized Sample	Box 2	peptidylprolyl isomerase [Prevotella sp. P3-122]	OYP60200.1,WP_094401179.1	Prevotellaceae_NCBI_060618.fasta	79387.1	0.976	1	1	1	0.000104	0.0182	713
110619_Prevotella	Uncategorized Sample	Box 2	NADH:ubiquinone oxidoreductase subunit 11 or 4L (chain K) [Prevotella dentalis DSM 3688]	AGB29199.1,CCY02104.1,CDA65410.1,CDC27803.1,CDC99365.1,EFB32448.1,EFB36823.1,EFI49754.1,EFI72139.1,EFV05145.1,EGN57401.1,EGQ13118.1,EHO66081.1,ERK00290.1,OFO71552.1,OFP28959.1,OFP48973.1,OXL45148.1,OYP56915.1,OYP65061.1,OYP65898.1,OYP70842.1,OYP72126.1,PTL33151.1,SDL58641.1,SEA00454.1,SEP72775.1,SET26055.1,SFF91866.1,SNU12424.1,WP_004372602.1,WP_005846842.1,WP_006282427.1,WP_006846356.1,WP_007133…	Prevotellaceae_NCBI_060618.fasta	11516.1	1	2	5	5	0.000518	0.146	103
110619_Prevotella	Uncategorized Sample	Box 2	DNA-directed RNA polymerase subunit beta [Prevotella bryantii]	SDL85326.1,SEA54901.1,WP_027453354.1	Prevotellaceae_NCBI_060618.fasta	142415	0.976	1	1	1	0.000104	0.301	1270
110619_Prevotella	Uncategorized Sample	Box 2	ribosomal protein L5 [Prevotella bryantii B14]	EFI70980.1,OYP56577.1,SEA54434.1,SEQ92577.1,WP_006283644.1	Prevotellaceae_NCBI_060618.fasta	20824.4	1	8	8	8	0.000829	0.364	184
110619_Prevotella	Uncategorized Sample	Box 2	preprotein translocase, SecY subunit [Prevotella bryantii B14]	EFI70972.1,OYP56569.1,SDL84836.1,SEA54222.1,SEQ92874.1,WP_006283636.1	Prevotellaceae_NCBI_060618.fasta	48992	1	5	7	7	0.000725	0.135	445
110619_Prevotella	Uncategorized Sample	Box 2	putative membrane protein [Prevotella bryantii B14]	EFI72514.1,SEA52202.1,SEQ60943.1,WP_006282097.1,WP_027453311.1	Prevotellaceae_NCBI_060618.fasta	93818.2	1	17	27	28	0.0029	0.239	828
110619_Prevotella	Uncategorized Sample	Box 2	ribosomal protein L16 [Prevotella intermedia 17]	AFJ09526.1,APW32634.1,APW33965.1,ATV25983.1,ATV27811.1,ATV30051.1,ATV33338.1,ATV37325.1,ATV40257.1,ATV53381.1,ATV54440.1,BAR96423.1,BAU17591.1,CDB04872.1,CDC28837.1,CDE32514.1,EFB32890.1,EFI48983.1,EFI70985.1,EFL45365.1,EFV04658.1,EGQ15509.1,EHJ39982.1,EHO69774.1,ERJ79943.1,ERK02529.1,KGF49293.1,KGI61028.1,KJJ87378.1,KXA45263.1,KXB84119.1,OFO83089.1,OFP35621.1,OFP54558.1,OWP34040.1,OYP56582.1,OZT…	Prevotellaceae_NCBI_060618.fasta	16126.3	1	2	2	2	0.000207	0.148	142
110619_Prevotella	Uncategorized Sample	Box 2	aldose 1-epimerase (Mutarotase) [Prevotella bryantii B14]	EFI71380.1,OYP54985.1,SDL66490.1,SDZ80279.1,SEQ29722.1,WP_006283155.1	Prevotellaceae_NCBI_060618.fasta	43549.1	1	11	16	16	0.00166	0.295	397
110619_Prevotella	Uncategorized Sample	Box 2	anion transporter [Prevotella bryantii]	OYP53799.1,SDL71809.1,SEA09104.1,SEQ16992.1,WP_036858253.1,WP_039871311.1,WP_074548920.1,WP_074614159.1,WP_094448864.1	Prevotellaceae_NCBI_060618.fasta	55437.6	1	3	5	5	0.000518	0.0543	516
110619_Prevotella	Uncategorized Sample	Box 2	polysaccharide export protein, BexD/CtrA/VexA family [Prevotella bryantii B14]	EFI72239.1,OYP53459.1,SDL51904.1,SEA19513.1,SEQ09447.1,WP_027453455.1	Prevotellaceae_NCBI_060618.fasta	26707.4	1	2	2	2	0.000207	0.142	246
110619_Prevotella	Uncategorized Sample	Box 2	hypothetical protein CIK91_03930 [Prevotella bryantii]	OYP56172.1,SDL61255.1,SDZ96986.1,SEP67185.1,WP_074548630.1,WP_074613986.1	Prevotellaceae_NCBI_060618.fasta	100530	1	24	28	29	0.003	0.319	897
110619_Prevotella	Uncategorized Sample	Box 2	glycosyltransferase, group 2 family [Prevotella bryantii B14]	EFI72777.1,OYP56330.1,SDM02259.1,SDZ83910.1,SEP59329.1,WP_006281785.1,WP_027452970.1	Prevotellaceae_NCBI_060618.fasta	28491.8	1	6	7	7	0.000725	0.294	248
110619_Prevotella	Uncategorized Sample	Box 2	macrophage infectivity potentiator [Prevotella bryantii B14]	EFI71051.1,OYP55751.1,SEQ00962.1,WP_006283529.1	Prevotellaceae_NCBI_060618.fasta	35160.4	0.976	1	1	1	0.000104	0.0346	318
110619_Prevotella	Uncategorized Sample	Box 2	ribosomal protein L2 [Prevotella bryantii B14]	EFI70989.1,OYP56586.1,SDL85137.1,SEA54660.1,SEQ92246.1,WP_006283654.1	Prevotellaceae_NCBI_060618.fasta	29634.8	1	5	6	6	0.000622	0.179	274
110619_Prevotella	Uncategorized Sample	Box 2	putative cell division protein FtsX [Prevotella bryantii B14]	EFI72524.1,OYP53970.1,SDL83301.1,SEA52380.1,SEQ60574.1,WP_006282107.1,WP_027453314.1	Prevotellaceae_NCBI_060618.fasta	32512.9	0.956	1	1	1	0.000104	0.024	292
110619_Prevotella	Uncategorized Sample	Box 2	ftsk/spoiiie family protein [Prevotella bryantii B14]	EFI71443.1,OYP54058.1,SDL65233.1,SDZ79172.1,SEQ48354.1,WP_036857807.1,WP_039870960.1	Prevotellaceae_NCBI_060618.fasta	89431.6	1	12	14	14	0.00145	0.205	810
110619_Prevotella	Uncategorized Sample	Box 2	TonB-dependent receptor [Prevotella multisaccharivorax DSM 17128]	EGN56068.1,WP_007572982.1	Prevotellaceae_NCBI_060618.fasta	114729	0.976	1	1	1	0.000104	0.055	1037
110619_Prevotella	Uncategorized Sample	Box 2	phospho-N-acetylmuramoyl-pentapeptide-transferase [Prevotella bryantii B14]	EFI73041.1,OYP55619.1,SDL39282.1,SEA34947.1,SEP94613.1,WP_006281596.1,WP_027453172.1,WP_094448250.1	Prevotellaceae_NCBI_060618.fasta	47253.8	1	2	3	3	0.000311	0.0569	422
110619_Prevotella	Uncategorized Sample	Box 2	ATP-dependent Clp protease ATP-binding subunit ClpX [Prevotella bryantii]	OYP53235.1,SDM04193.1,SDZ88972.1,SEP54704.1,WP_027453620.1	Prevotellaceae_NCBI_060618.fasta	46188.5	0.976	1	1	1	0.000104	0.0291	412
110619_Prevotella	Uncategorized Sample	Box 2	putative DNA-binding response regulator/sensor histidine kinase [Prevotella bryantii B14]	EFI72625.1,SEQ73534.1,WP_081456322.1	Prevotellaceae_NCBI_060618.fasta	71807.7	0.995	1	2	2	0.000207	0.0175	627
110619_Prevotella	Uncategorized Sample	Box 2	50S ribosomal protein L10 [Prevotella bryantii]	OYP56598.1,SDL85370.1,SEA54956.1,SEQ91786.1,WP_027453356.1	Prevotellaceae_NCBI_060618.fasta	18925.5	1	2	2	2	0.000207	0.145	172
110619_Prevotella	Uncategorized Sample	Box 2	conserved hypothetical protein [Prevotella bryantii B14]	EFI71526.1,SEP55249.1,WP_006283048.1	Prevotellaceae_NCBI_060618.fasta	64980.3	1	5	5	5	0.000518	0.101	557
110619_Prevotella	Uncategorized Sample	Box 2	hypothetical protein PBR_2085 [Prevotella bryantii B14]	EFI71601.1,OYP53517.1,SDL53623.1,SEA17680.1,SEQ85028.1,WP_006282944.1,WP_074548365.1,WP_094449033.1	Prevotellaceae_NCBI_060618.fasta	82842.6	1	4	4	4	0.000414	0.061	738
110619_Prevotella	Uncategorized Sample	Box 2	cell division protein FtsH [Prevotella bryantii B14]	EFI73378.1,OYP56408.1,SDL91064.1,SDZ86028.1,SEP56385.1,WP_006281214.1	Prevotellaceae_NCBI_060618.fasta	77286.2	1	17	19	19	0.00197	0.294	695
110619_Prevotella	Uncategorized Sample	Box 2	succinate dehydrogenase [Prevotella bryantii B14]	EFI71833.1,OYP55692.1,SDL41491.1,SEA37069.1,SEP98173.1,WP_006282771.1	Prevotellaceae_NCBI_060618.fasta	73576.3	1	18	25	25	0.00259	0.296	659
110619_Prevotella	Uncategorized Sample	Box 2	putative membrane protein [Prevotella bryantii B14]	EFI71405.1,OYP56693.1,SDL65997.1,SDZ79859.1,SEQ30795.1,WP_006283180.1,WP_027452863.1	Prevotellaceae_NCBI_060618.fasta	46777.4	1	4	4	4	0.000414	0.113	417
110619_Prevotella	Uncategorized Sample	Box 2	putative lipoprotein [Prevotella bryantii B14]	EFI71792.1,SDL39993.1,SEA35880.1,SEP96213.1,WP_006282729.1	Prevotellaceae_NCBI_060618.fasta	44239.1	1	5	7	7	0.000725	0.135	392
110619_Prevotella	Uncategorized Sample	Box 2	hypothetical protein [Prevotella sp. Sc00026]	AGH13943.1,EFI73317.1,OYP56209.1,SDL62120.1,SDZ95538.1,SEP64897.1,WP_006281237.1	Prevotellaceae_NCBI_060618.fasta	23965.2	1	2	3	3	0.000311	0.123	212
110619_Prevotella	Uncategorized Sample	Box 2	hypothetical protein [Prevotella sp. Sc00026]	AGH13960.1,EFI71703.1,OYP55944.1,SDM05371.1,SEA30663.1,SER10110.1,WP_006282912.1,WP_027453055.1,WP_074550300.1,WP_074614363.1	Prevotellaceae_NCBI_060618.fasta	68710.7	1	11	12	12	0.00124	0.202	654
110619_Prevotella	Uncategorized Sample	Box 2	putative cell division protein FtsW [Prevotella bryantii B14]	EFI73043.1,OYP55621.1,SEA34996.1,SEP94697.1,WP_006281598.1	Prevotellaceae_NCBI_060618.fasta	45836.1	0.976	1	1	1	0.000104	0.0263	419
110619_Prevotella	Uncategorized Sample	Box 2	serine--tRNA ligase [Prevotella bryantii B14]	EFI71516.1,OYP54200.1,SDL76962.1,SDZ76848.1,SER07068.1,WP_006283088.1,WP_027452742.1,WP_074549188.1	Prevotellaceae_NCBI_060618.fasta	48665.1	0.976	1	1	1	0.000104	0.0279	430
110619_Prevotella	Uncategorized Sample	Box 2	glycosyltransferase, group 2 family [Prevotella bryantii B14]	EFI70868.1,SEQ98427.1,WP_006283753.1	Prevotellaceae_NCBI_060618.fasta	39767.3	0.998	1	1	1	0.000104	0.0261	345
110619_Prevotella	Uncategorized Sample	Box 2	putative tetratricopeptide repeat domain protein [Prevotella bryantii B14]	EFI73344.1,OYP56188.1,SDL61610.1,SDZ96403.1,SEP66121.1,WP_006281264.1	Prevotellaceae_NCBI_060618.fasta	25313.7	1	10	15	17	0.00176	0.704	233
110619_Prevotella	Uncategorized Sample	Box 2	hypothetical protein CIK91_09665 [Prevotella bryantii]	OYP54209.1,SDL64603.1,SDZ78526.1,SEQ46945.1,WP_027452820.1	Prevotellaceae_NCBI_060618.fasta	8236.3	1	4	7	7	0.000725	0.5	72
110619_Prevotella	Uncategorized Sample	Box 2	putative immunoreactive 43 kDa antigen PG32 [Prevotella bryantii B14]	EFI71211.1,OYP57362.1,SDL67859.1,SDZ81653.1,SEQ26612.1,WP_006283386.1,WP_027452903.1	Prevotellaceae_NCBI_060618.fasta	41271.7	1	9	10	10	0.00104	0.262	378
110619_Prevotella	Uncategorized Sample	Box 2	f0F1 ATP synthase subunit beta [Prevotella sp. CAG:617]	CDF21252.1	Prevotellaceae_NCBI_060618.fasta	55252.4	0.999	1	1	1	0.000104	0.0492	508
110619_Prevotella	Uncategorized Sample	Box 2	cardiolipin synthetase [Prevotella bryantii B14]	EFI72150.1,OYP56926.1,SDL58886.1,SEA00154.1,SEP72299.1,WP_006282438.1,WP_027454113.1,WP_094448025.1	Prevotellaceae_NCBI_060618.fasta	48744.9	0.999	1	1	1	0.000104	0.0261	422
110619_Prevotella	Uncategorized Sample	Box 2	LicD-related protein [Prevotella bryantii B14]	EFI73253.1,OYP55884.1,SDL46054.1,SEA28775.1,SEP83032.1,WP_006281304.1	Prevotellaceae_NCBI_060618.fasta	31697.1	1	5	5	5	0.000518	0.221	272
110619_Prevotella	Uncategorized Sample	Box 2	type I restriction-modification system, M subunit [Prevotella bryantii B14]	EFI71581.1,SEQ55777.1,WP_006282998.1	Prevotellaceae_NCBI_060618.fasta	57428.6	0.994	1	1	1	0.000104	0.0157	511
110619_Prevotella	Uncategorized Sample	Box 2	putative lipoprotein [Prevotella bryantii B14]	EFI72444.1,OYP53241.1,SDM04285.1,SDZ89099.1,SEP54671.1,WP_027453624.1,WP_074550276.1,WP_074613897.1	Prevotellaceae_NCBI_060618.fasta	12218.2	0.999	2	2	2	0.000207	0.224	107
110619_Prevotella	Uncategorized Sample	Box 2	ribosomal protein L20 [Prevotella bryantii B14]	EFI72842.1,OYP55015.1,SDL67181.1,SDZ80947.1,SEQ28164.1,WP_006281736.1,WP_028909164.1	Prevotellaceae_NCBI_060618.fasta	13232.1	1	5	9	9	0.000932	0.386	114
110619_Prevotella	Uncategorized Sample	Box 2	cadmium-exporting ATPase [Prevotella bryantii B14]	EFI72962.1,SDL99928.1,SEQ67009.1,WP_006281687.1,WP_027453657.1	Prevotellaceae_NCBI_060618.fasta	68056.7	1	10	15	15	0.00155	0.205	629
110619_Prevotella	Uncategorized Sample	Box 2	BatC protein [Prevotella bryantii B14]	EFI72277.1,OYP53607.1,SDL52865.1,SEA18411.1,SEQ11021.1,WP_006282409.1,WP_081657088.1,WP_083331681.1	Prevotellaceae_NCBI_060618.fasta	24413.2	1	3	3	3	0.000311	0.144	208
110619_Prevotella	Uncategorized Sample	Box 2	rRNA pseudouridine synthase [Prevotella bryantii]	OYP53227.1,SDM04065.1,SDZ88762.1,SEP54760.1,WP_027453614.1	Prevotellaceae_NCBI_060618.fasta	52050.9	1	4	4	4	0.000414	0.0966	466
110619_Prevotella	Uncategorized Sample	Box 2	proton/sodium-glutamate symport protein [Prevotella bryantii B14]	EFI73227.1,OYP53695.1,SDL77922.1,SDZ75941.1,SEQ38517.1,WP_006281382.1,WP_027453499.1,WP_074613679.1	Prevotellaceae_NCBI_060618.fasta	44958.2	0.998	2	2	2	0.000207	0.0673	416
110619_Prevotella	Uncategorized Sample	Box 2	putative protein-export membrane protein SecD [Prevotella bryantii B14]	EFI73390.1,SDL43654.1,SEA39964.1,SEP87892.1,WP_006281177.1,WP_027453272.1,WP_074548099.1,WP_074614421.1	Prevotellaceae_NCBI_060618.fasta	110224	1	44	65	75	0.00777	0.417	1014
110619_Prevotella	Uncategorized Sample	Box 2	L-fucose isomerase-like protein [Prevotella bryantii B14]	EFI73451.1,OYP54882.1,SDL87959.1,SEQ72616.1,WP_006281131.1,WP_074549525.1,WP_094448585.1	Prevotellaceae_NCBI_060618.fasta	55023.2	1	9	10	10	0.00104	0.209	494
110619_Prevotella	Uncategorized Sample	Box 2	ribosomal protein S18 [Prevotella ruminicola 23]	ADE82779.1,CDA66629.1,CUP79815.1,EFB35782.1,EFB92144.1,EFI71364.1,EIM31827.1,ERK38346.1,KGF24056.1,KGF38621.1,KGF45223.1,KGI59685.1,KXB83523.1,KXO17839.1,KXU59087.1,OXL44490.1,OYP55001.1,PTL25663.1,SDG99029.1,SDL66844.1,SDO46377.1,SDQ61376.1,SDZ80592.1,SEA67607.1,SEE60801.1,SEG00614.1,SEI00687.1,SEN24629.1,SEQ28953.1,SET08286.1,SEW18559.1,SEW18607.1,SFC52897.1,SHK94360.1,SHN07413.1,SNU10969.1,WP_…	Prevotellaceae_NCBI_060618.fasta	10415.3	0.976	1	1	1	0.000104	0.114	88
110619_Prevotella	Uncategorized Sample	Box 2	penicillin-binding protein 1 [Prevotella bryantii B14]	EFI72065.1,OYP56877.1,SDL57747.1,SEA02010.1,SEP75055.1,WP_006282497.1,WP_027454077.1	Prevotellaceae_NCBI_060618.fasta	97037.4	1	32	43	46	0.00477	0.411	851
110619_Prevotella	Uncategorized Sample	Box 2	glyceraldehyde-3-phosphate dehydrogenase, type I [Prevotella bryantii B14]	EFI71076.1,OYP56991.1,SDL60333.1,SDZ98056.1,SEP68872.1,WP_006283436.1,WP_074613998.1	Prevotellaceae_NCBI_060618.fasta	36345	1	11	16	17	0.00176	0.401	342
110619_Prevotella	Uncategorized Sample	Box 2	core-2/I-Branching enzyme superfamily [Prevotella bryantii B14]	EFI73249.1,SEP82865.1,WP_006281300.1	Prevotellaceae_NCBI_060618.fasta	35805.9	1	3	4	4	0.000414	0.0888	304
110619_Prevotella	Uncategorized Sample	Box 2	NADH:ubiquinone oxidoreductase, E subunit [Prevotella bryantii B14]	EFI72177.1,OYP53406.1,SDL50417.1,SEA21592.1,SEQ06706.1,WP_006282306.1	Prevotellaceae_NCBI_060618.fasta	22540.1	0.946	1	1	1	0.000104	0.0481	208
110619_Prevotella	Uncategorized Sample	Box 2	putative acyltransferase family [Prevotella bryantii B14]	EFI73262.1,SEP83426.1,WP_006281313.1	Prevotellaceae_NCBI_060618.fasta	41261	0.976	1	1	1	0.000104	0.0253	356
110619_Prevotella	Uncategorized Sample	Box 2	NADH:ubiquinone oxidoreductase, D subunit [Prevotella bryantii B14]	EFI71731.1,OYP54704.1,SDL78827.1,SDZ75256.1,SEQ36479.1,WP_006282848.1	Prevotellaceae_NCBI_060618.fasta	20514.4	0.958	1	2	2	0.000207	0.0361	194
110619_Prevotella	Uncategorized Sample	Box 2	NADH dehydrogenase I, d subunit [Prevotella bryantii B14]	EFI72143.1,OYP56919.1,SDL58743.1,SEA00344.1,SEP72604.1,WP_006282431.1	Prevotellaceae_NCBI_060618.fasta	60427.7	1	3	3	3	0.000311	0.0706	524
110619_Prevotella	Uncategorized Sample	Box 2	type III glutamine synthetase [Prevotella bryantii B14]	AAL87245.1,EFI73282.1,OYP55860.1,SDL45485.1,SEA27920.1,SEP84259.1,WP_006281333.1	Prevotellaceae_NCBI_060618.fasta	82202.7	1	10	12	12	0.00124	0.184	729
110619_Prevotella	Uncategorized Sample	Box 2	TonB-linked outer membrane receptor P92 [Prevotella bryantii B14]	EFI73197.1,SEQ39941.1,WP_006281352.1	Prevotellaceae_NCBI_060618.fasta	82196.4	1	4	4	4	0.000414	0.081	728
110619_Prevotella	Uncategorized Sample	Box 2	electron transport complex protein RnfG [Prevotella bryantii B14]	EFI71732.1,OYP54705.1,SDZ75230.1,SEQ36439.1,WP_039870752.1	Prevotellaceae_NCBI_060618.fasta	19700	1	6	9	9	0.000932	0.295	190
110619_Prevotella	Uncategorized Sample	Box 2	putative membrane protein [Prevotella bryantii B14]	EFI71600.1,OYP53516.1,SDL53593.1,SEA17701.1,SEQ85083.1,WP_006282943.1,WP_027453420.1,WP_074548363.1	Prevotellaceae_NCBI_060618.fasta	77462.1	1	2	2	2	0.000207	0.0337	682
110619_Prevotella	Uncategorized Sample	Box 2	putative membrane protein [Prevotella bryantii B14]	EFI71276.1,OYP55280.1,SDM09515.1,SEA48007.1,SEQ52315.1,WP_006283279.1,WP_074550500.1,WP_074614564.1,WP_094448478.1	Prevotellaceae_NCBI_060618.fasta	23067.2	0.974	1	1	1	0.000104	0.0385	208
110619_Prevotella	Uncategorized Sample	Box 2	TonB-linked outer membrane protein, SusC/RagA family [Prevotella bryantii B14]	SEP95510.1,WP_074802964.1	Prevotellaceae_NCBI_060618.fasta	118716	1	2	2	2	0.000207	0.0206	1070
110619_Prevotella	Uncategorized Sample	Box 2	melibiase [Prevotella sp. Sc00026]	AGH13971.1,EFI71690.1,OYP55934.1,SDM05159.1,SEA30369.1,SEP80466.1,WP_006282899.1,WP_027453063.1,WP_074614360.1,WP_094448359.1	Prevotellaceae_NCBI_060618.fasta	82835	1	5	5	5	0.000518	0.0878	729
110619_Prevotella	Uncategorized Sample	Box 2	YngK protein [Prevotella bryantii B14]	EFI71614.1,OYP53530.1,SDL53970.1,SEA17331.1,SEQ84425.1,WP_006282957.1,WP_074548381.1,WP_094449037.1	Prevotellaceae_NCBI_060618.fasta	55644.8	0.974	1	1	1	0.000104	0.0293	478
110619_Prevotella	Uncategorized Sample	Box 2	sugar transporter [Prevotella bryantii B14]	EFI71382.1,OYP54983.1,SDL66454.1,SDZ80238.1,SEQ29814.1,WP_006283157.1,WP_027452875.1	Prevotellaceae_NCBI_060618.fasta	47076.7	1	2	3	3	0.000311	0.0476	441
110619_Prevotella	Uncategorized Sample	Box 2	hypothetical protein PBR_0209 [Prevotella bryantii B14]	EFI72700.1,OYP55331.1,SDL97182.1,SEQ77930.1,WP_006281895.1,WP_074549933.1,WP_094448518.1	Prevotellaceae_NCBI_060618.fasta	25754.6	1	2	2	2	0.000207	0.1	220
110619_Prevotella	Uncategorized Sample	Box 2	hypothetical protein HMPREF0971_00036 [Prevotella oris F0302]	EFB33277.1,EFI49464.1,OFO76181.1,OFP41429.1,OFP50596.1,WP_004370856.1	Prevotellaceae_NCBI_060618.fasta	36084.3	0.966	1	1	1	0.000104	0.223	337
110619_Prevotella	Uncategorized Sample	Box 2	3-phosphoshikimate 1-carboxyvinyltransferase [Prevotella bryantii B14]	EFI72539.1,OYP56510.1,SDL83622.1,SEA52735.1,SEQ60018.1,WP_006282123.1,WP_027453323.1,WP_074614607.1	Prevotellaceae_NCBI_060618.fasta	46416.1	0.952	1	1	1	0.000104	0.0361	416
110619_Prevotella	Uncategorized Sample	Box 2	galacitol PTS, EIIc [Prevotella bryantii B14]	EFI72511.1,OYP53958.1,SDL83066.1,SEA52134.1,SEQ61085.1,WP_006282094.1	Prevotellaceae_NCBI_060618.fasta	49832.9	1	3	6	10	0.00104	0.0803	461
110619_Prevotella	Uncategorized Sample	Box 2	conserved hypothetical protein [Prevotella bryantii B14]	EFI72210.1,OYP53432.1,SDL51151.1,SEA20487.1,SEQ08146.1,WP_006282339.1,WP_081657102.1	Prevotellaceae_NCBI_060618.fasta	49652	1	4	4	4	0.000414	0.111	440
110619_Prevotella	Uncategorized Sample	Box 2	ribosomal protein L6 [Prevotella bryantii B14]	EFI70977.1,OYP56574.1,SDL84927.1,SEA54357.1,SEQ92679.1,WP_006283641.1	Prevotellaceae_NCBI_060618.fasta	21081.8	1	10	14	14	0.00145	0.511	190
110619_Prevotella	Uncategorized Sample	Box 2	putative lipoprotein [Prevotella bryantii B14]	EFI73029.1,OYP55608.1,SDL39066.1,SEA34614.1,SEP94123.1,WP_006281584.1,WP_027453167.1,WP_083331676.1,WP_094448245.1	Prevotellaceae_NCBI_060618.fasta	34847.4	0.976	1	1	1	0.000104	0.0297	303
110619_Prevotella	Uncategorized Sample	Box 2	chaperone protein DnaJ [Prevotella bryantii B14]	EFI71385.1,OYP54980.1,SDL66378.1,SDZ80177.1,SEQ29936.1,WP_006283160.1	Prevotellaceae_NCBI_060618.fasta	41427.5	1	4	4	4	0.000414	0.131	382
110619_Prevotella	Uncategorized Sample	Box 2	conserved hypothetical protein [Prevotella bryantii B14]	EFI73341.1,OYP56222.1,SDL61665.1,SDZ96312.1,SEP65979.1,WP_006281261.1,WP_083331693.1	Prevotellaceae_NCBI_060618.fasta	20868.2	1	3	4	4	0.000414	0.178	185
110619_Prevotella	Uncategorized Sample	Box 2	putative lipoprotein [Prevotella bryantii B14]	EFI70735.1,SEA45088.1,SER09187.1,WP_006283870.1,WP_074614476.1	Prevotellaceae_NCBI_060618.fasta	26584.7	0.997	2	2	2	0.000207	0.0598	234
110619_Prevotella	Uncategorized Sample	Box 2	hypothetical protein CIK91_12890 [Prevotella bryantii]	OYP53535.1,SDL54125.1,SEA17179.1,SEQ84194.1,WP_027453409.1,WP_039870815.1	Prevotellaceae_NCBI_060618.fasta	13374.7	0.981	1	1	1	0.000104	0.0678	118
110619_Prevotella	Uncategorized Sample	Box 2	pyrophosphate-energized proton pump [Prevotella bryantii B14]	EFI73174.1,OYP54897.1,SDL87650.1,SEA63497.1,SEQ72053.1,WP_006281464.1	Prevotellaceae_NCBI_060618.fasta	87478.4	1	14	24	24	0.00249	0.162	811
110619_Prevotella	Uncategorized Sample	Box 2	polyribonucleotide nucleotidyltransferase [Prevotella bryantii]	OYP55653.1,SDL39975.1,SEA35853.1,SEP96163.1,WP_027453188.1	Prevotellaceae_NCBI_060618.fasta	83099.7	1	20	27	27	0.0028	0.309	748
110619_Prevotella	Uncategorized Sample	Box 2	spoOJ protein [Prevotella bryantii B14]	EFI73373.1,OYP56413.1,SDL91161.1,SDZ86147.1,SEP56264.1,WP_006281209.1	Prevotellaceae_NCBI_060618.fasta	34182.1	1	3	3	3	0.000311	0.119	303
110619_Prevotella	Uncategorized Sample	Box 2	putative lipoprotein [Prevotella bryantii B14]	EFI72785.1,OYP56323.1,SDM02151.1,SEP59647.1,WP_006281793.1	Prevotellaceae_NCBI_060618.fasta	30721.1	1	5	6	7	0.000725	0.303	284
110619_Prevotella	Uncategorized Sample	Box 2	TonB-dependent siderophore receptor [Prevotella bryantii B14]	EFI72933.1,SDM00577.1,SEA59234.1,SEQ65938.1,WP_006281658.1,WP_074550093.1	Prevotellaceae_NCBI_060618.fasta	82060	1	12	16	16	0.00166	0.216	728
110619_Prevotella	Uncategorized Sample	Box 2	ribosome-associated GTPase EngA [Prevotella bryantii B14]	EFI72445.1,OYP53242.1,SDM04302.1,SDZ89119.1,SEP54667.1,WP_006282027.1	Prevotellaceae_NCBI_060618.fasta	49571.4	0.969	1	1	1	0.000104	0.0252	437
110619_Prevotella	Uncategorized Sample	Box 2	efflux transporter periplasmic adaptor subunit [Prevotella bryantii]	OYP55907.1,SDL46607.1,SEA29606.1,WP_027453082.1,WP_074548200.1,WP_094448346.1	Prevotellaceae_NCBI_060618.fasta	40461.4	1	11	16	16	0.00166	0.346	373
110619_Prevotella	Uncategorized Sample	Box 2	putative membrane protein [Prevotella bryantii B14]	EFI73065.1,OYP55217.1,SDL73244.1,SEA06388.1,SEQ21090.1,WP_006281507.1,WP_027454028.1,WP_074549012.1,WP_074614105.1,WP_094448429.1	Prevotellaceae_NCBI_060618.fasta	46648	0.998	2	2	2	0.000207	0.0495	404
110619_Prevotella	Uncategorized Sample	Box 2	6-phosphofructokinase [Prevotella bryantii B14]	EFI72338.1,OYP53572.1,SDL55047.1,SEA16069.1,SEQ82701.1,WP_006282235.1	Prevotellaceae_NCBI_060618.fasta	35065.1	1	4	4	4	0.000414	0.163	325
110619_Prevotella	Uncategorized Sample	Box 2	NucB [Prevotella bryantii B14]	ABO93187.1,EFI72782.1,SEP59526.1,WP_039869858.1	Prevotellaceae_NCBI_060618.fasta	33499.2	1	3	3	3	0.000311	0.103	300
110619_Prevotella	Uncategorized Sample	Box 2	rhomboid family protein [Prevotella bryantii B14]	EFI73392.1,OYP55780.1,SDL43610.1,SEA39904.1,SEP87961.1,WP_006281179.1,WP_027453270.1	Prevotellaceae_NCBI_060618.fasta	36526	1	2	3	3	0.000311	0.073	315
110619_Prevotella	Uncategorized Sample	Box 2	putative sensor histidine kinase [Prevotella bryantii B14]	EFI71361.1,OYP55004.1,SDL66915.1,SDZ80679.1,SEQ28767.1,WP_006283136.1	Prevotellaceae_NCBI_060618.fasta	58260.5	1	4	4	4	0.000414	0.0986	507
110619_Prevotella	Uncategorized Sample	Box 2	GH3 auxin-responsive promoter superfamily [Prevotella bryantii B14]	EFI71860.1,SDL42117.1,SEA37785.1,SEP99288.1,WP_006282798.1,WP_027453228.1	Prevotellaceae_NCBI_060618.fasta	57659.8	0.999	2	2	2	0.000207	0.0437	503
110619_Prevotella	Uncategorized Sample	Box 2	putative immunoreactive 42kD antigen PG33 [Prevotella bryantii B14]	EFI72284.1,SDL53007.1,SEA18247.1,SEQ11279.1,WP_006282416.1,WP_027453436.1	Prevotellaceae_NCBI_060618.fasta	41957.4	1	8	8	8	0.000829	0.202	382
110619_Prevotella	Uncategorized Sample	Box 2	rubredoxin/rubrerythrin [Prevotella bryantii B14]	EFI73240.1,OYP53710.1,SDL78237.1,SDZ75637.1,SEQ37739.1,WP_006281395.1	Prevotellaceae_NCBI_060618.fasta	20804.7	1	2	2	2	0.000207	0.157	185
110619_Prevotella	Uncategorized Sample	Box 2	tryptophan--tRNA ligase [Prevotella bryantii B14]	EFI71169.1,OYP53224.1,SDZ88693.1,SEP54779.1,WP_006283427.1	Prevotellaceae_NCBI_060618.fasta	41013	1	2	2	2	0.000207	0.0331	362
110619_Prevotella	Uncategorized Sample	Box 2	formate--tetrahydrofolate ligase [Prevotella bryantii B14]	EFI71195.1,OYP57347.1,SDL68215.1,SEQ25832.1,WP_006283370.1,WP_027452913.1,WP_094447901.1	Prevotellaceae_NCBI_060618.fasta	60289.1	0.999	2	2	2	0.000207	0.0486	555
110619_Prevotella	Uncategorized Sample	Box 2	permease, YjgP/YjgQ family [Prevotella bryantii B14]	EFI70940.1,OYP56537.1,SEA53438.1,SEQ94028.1,WP_006283603.1,WP_094448073.1	Prevotellaceae_NCBI_060618.fasta	72079.3	1	3	3	3	0.000311	0.0666	631
110619_Prevotella	Uncategorized Sample	Box 2	NADH:ubiquinone oxidoreductase, Na(+)-translocating, A subunit [Prevotella dentalis DSM 3688]	AGB27787.1,EGQ17002.1,WP_005843804.1,WP_027951589.1	Prevotellaceae_NCBI_060618.fasta	48425.7	0.976	1	1	1	0.000104	0.0311	450
110619_Prevotella	Uncategorized Sample	Box 2	pyruvate:ferredoxin (flavodoxin) oxidoreductase [Prevotella bryantii B14]	EFI72250.1,OYP53469.1,SDL52186.1,SEA19215.1,SEQ09929.1,WP_006282379.1	Prevotellaceae_NCBI_060618.fasta	131755	1	23	27	27	0.0028	0.233	1196
110619_Prevotella	Uncategorized Sample	Box 2	ABC transporter, ATP-binding protein [Prevotella bryantii B14]	EFI70765.1,SEA10886.1,WP_006283789.1,WP_074614200.1	Prevotellaceae_NCBI_060618.fasta	83823	1	7	8	8	0.000829	0.0985	731
110619_Prevotella	Uncategorized Sample	Box 2	TonB-dependent receptor, plug [Prevotella bryantii B14]	EFI71700.1,OYP55941.1,SEA30581.1,SER09975.1,WP_027453058.1,WP_039870788.1,WP_094448364.1	Prevotellaceae_NCBI_060618.fasta	118098	1	6	7	8	0.000829	0.0655	1084
110619_Prevotella	Uncategorized Sample	Box 2	TonB-dependent receptor [Prevotella bryantii B14]	EFI72417.1,OYP55352.1,SDL96782.1,SEA43310.1,SEQ78849.1,WP_006282163.1,WP_027454264.1,WP_074549910.1,WP_074614440.1,WP_074803264.1,WP_094448530.1	Prevotellaceae_NCBI_060618.fasta	100149	1	4	4	4	0.000414	0.062	903
110619_Prevotella	Uncategorized Sample	Box 2	hypothetical protein CIK91_07675 [Prevotella bryantii]	OYP55372.1,SDL96403.1,SEA42673.1,SEQ79721.1,WP_051214753.1,WP_074549891.1,WP_074614428.1,WP_074803272.1,WP_094448539.1	Prevotellaceae_NCBI_060618.fasta	121053	0.976	1	1	1	0.000104	0.017	1058
110619_Prevotella	Uncategorized Sample	Box 2	putative cytidylate kinase [Prevotella bryantii B14]	EFI72420.1,OYP55349.1,SDL96847.1,SEA43610.1,SEQ78735.1,WP_006282166.1,WP_027454262.1,WP_074549916.1	Prevotellaceae_NCBI_060618.fasta	22304.3	1	2	2	2	0.000207	0.113	194
110619_Prevotella	Uncategorized Sample	Box 2	ribonuclease Y [Prevotella bryantii]	OYP56934.1,SDL59047.1,SDZ99948.1,SEP71751.1,WP_027454121.1,WP_074614020.1,WP_074802916.1,WP_094448030.1	Prevotellaceae_NCBI_060618.fasta	56768.4	1	8	9	9	0.000932	0.192	510
110619_Prevotella	Uncategorized Sample	Box 2	Nitrogen regulatory protein P-II [Prevotella copri]	CUQ45607.1,EFB34851.1,EFI73278.1,OXL42605.1,OYP55862.1,SDL45559.1,SEA28035.1,SEP84105.1,WP_006281329.1,WP_006848366.1,WP_089545297.1	Prevotellaceae_NCBI_060618.fasta	13627	1	3	4	4	0.000414	0.288	118
110619_Prevotella	Uncategorized Sample	Box 2	acyl carrier protein [Prevotella bryantii B14]	EFI71857.1,OYP55714.1,SDL42060.1,SEA37685.1,SEP99155.1,WP_006282795.1	Prevotellaceae_NCBI_060618.fasta	8480.8	0.999	1	1	1	0.000104	0.205	78
110619_Prevotella	Uncategorized Sample	Box 2	putative lipoprotein [Prevotella bryantii B14]	EFI72207.1,OYP53430.1,SDL51085.1,SEQ08007.1,WP_006282336.1	Prevotellaceae_NCBI_060618.fasta	21810.2	0.959	1	1	1	0.000104	0.0508	197
110619_Prevotella	Uncategorized Sample	Box 2	conserved hypothetical protein [Prevotella bryantii B14]	EFI73417.1,OYP57461.1,SDL72296.1,SEA07841.1,SEQ18551.1,WP_050787884.1,WP_074548957.1	Prevotellaceae_NCBI_060618.fasta	43598.6	1	2	2	2	0.000207	0.0714	378
110619_Prevotella	Uncategorized Sample	Box 2	outer membrane protein [Prevotella bryantii B14]	EFI71669.1,SEP81434.1,WP_006282878.1	Prevotellaceae_NCBI_060618.fasta	114267	1	44	63	83	0.0086	0.52	1030
110619_Prevotella	Uncategorized Sample	Box 2	SusC/RagA family protein [Prevotella bryantii]	OYP55835.1,SEA27193.1,SEP85329.1,WP_027453117.1,WP_074614328.1,WP_074802941.1,WP_094448321.1	Prevotellaceae_NCBI_060618.fasta	121634	1	6	6	6	0.000622	0.0662	1103
110619_Prevotella	Uncategorized Sample	Box 2	glucose-1-phosphate thymidylyltransferase [Prevotella bryantii]	SDL99754.1,SEA58332.1,SEQ67253.1,WP_027453664.1	Prevotellaceae_NCBI_060618.fasta	33126.4	0.956	1	1	1	0.000104	0.0367	300
110619_Prevotella	Uncategorized Sample	Box 2	conserved hypothetical protein [Prevotella bryantii B14]	EFI71187.1,OYP57341.1,SDL68376.1,SDZ82170.1,SEQ25439.1,WP_006283362.1	Prevotellaceae_NCBI_060618.fasta	36396.9	1	12	19	23	0.00238	0.417	338
110619_Prevotella	Uncategorized Sample	Box 2	cobalt-zinc-cadmium resistance protein CzcD [Prevotella bryantii B14]	EFI71243.1,OYP53191.1,SDM03378.1,SDZ87864.1,SEP55061.1,WP_006283332.1,WP_027453588.1,WP_074550234.1	Prevotellaceae_NCBI_060618.fasta	40716.9	1	2	2	2	0.000207	0.0572	367
110619_Prevotella	Uncategorized Sample	Box 2	glycosyl hydrolase, family 25 [Prevotella bryantii B14]	EFI72133.1,OYP54739.1,SDL79642.1,SDZ74571.1,SEQ34913.1,WP_006282457.1,WP_027453537.1	Prevotellaceae_NCBI_060618.fasta	26756	1	3	3	3	0.000311	0.136	228
110619_Prevotella	Uncategorized Sample	Box 2	macrophage infectivity potentiator [Prevotella bryantii B14]	EFI71050.1,OYP55752.1,SDL42980.1,SEA38937.1,SEQ01003.1,WP_006283528.1	Prevotellaceae_NCBI_060618.fasta	31672.3	1	14	27	46	0.00477	0.421	292
110619_Prevotella	Uncategorized Sample	Box 2	conserved hypothetical protein [Prevotella bryantii B14]	EFI72863.1,OYP53861.1,SDL70675.1,SEA11902.1,SER04526.1,WP_036858246.1,WP_039869793.1,WP_074548840.1,WP_094448903.1	Prevotellaceae_NCBI_060618.fasta	47305.2	1	8	13	13	0.00135	0.291	430
110619_Prevotella	Uncategorized Sample	Box 2	transcriptional regulator, AraC family [Prevotella bryantii B14]	EFI73180.1,OYP54891.1,SEQ72308.1,WP_039869559.1,WP_083382194.1,WP_094448590.1	Prevotellaceae_NCBI_060618.fasta	60616.9	1	7	7	7	0.000725	0.136	529
110619_Prevotella	Uncategorized Sample	Box 2	hypothetical protein PBR_0692 [Prevotella bryantii B14]	EFI71525.1,SEP55240.1,WP_006283047.1	Prevotellaceae_NCBI_060618.fasta	145544	1	7	8	8	0.000829	0.0585	1264
110619_Prevotella	Uncategorized Sample	Box 2	OmpA family protein [Prevotella bryantii B14]	EFI71687.1,OYP55931.1,SDM05090.1,SEA30274.1,SEP80658.1,WP_006282896.1	Prevotellaceae_NCBI_060618.fasta	32026.2	1	21	31	34	0.00352	0.752	286
110619_Prevotella	Uncategorized Sample	Box 2	protein kinase family protein [Prevotella bryantii]	WP_050787894.1	Prevotellaceae_NCBI_060618.fasta	43440	1	4	4	4	0.000414	0.141	396
110619_Prevotella	Uncategorized Sample	Box 2	putative membrane protein [Prevotella bryantii B14]	EFI73399.1,OYP55772.1,SDL43479.1,SEA39703.1,SEP88242.1,WP_006281186.1,WP_027453264.1	Prevotellaceae_NCBI_060618.fasta	38599	1	2	4	4	0.000414	0.0706	340
110619_Prevotella	Uncategorized Sample	Box 2	hypothetical protein PBR_1494 [Prevotella bryantii B14]	EFI73120.1,SER06136.1,WP_006281410.1	Prevotellaceae_NCBI_060618.fasta	65482.1	1	3	3	4	0.000414	0.0643	607
110619_Prevotella	Uncategorized Sample	Box 2	Ser/Thr protein phosphatase family [Prevotella bryantii B14]	EFI72775.1,OYP56331.1,SDM02288.1,SDZ83956.1,SEP59246.1,WP_027452972.1,WP_039869854.1,WP_074550176.1,WP_074613805.1	Prevotellaceae_NCBI_060618.fasta	44197.3	1	2	3	3	0.000311	0.0648	386
110619_Prevotella	Uncategorized Sample	Box 2	fumarate reductase, iron-sulfur protein [Prevotella bryantii B14]	EFI71832.1,OYP55691.1,SDL41471.1,SEA37041.1,SEP98108.1,WP_006282770.1	Prevotellaceae_NCBI_060618.fasta	27614.2	1	10	12	12	0.00124	0.456	252
110619_Prevotella	Uncategorized Sample	Box 2	conserved hypothetical protein [Prevotella bryantii B14]	EFI71574.1,OYP54747.1,SDL79814.1,SDZ74468.1,SEQ34593.1,WP_006283004.1	Prevotellaceae_NCBI_060618.fasta	12927.1	1	1	1	1	0.000104	0.126	111
110619_Prevotella	Uncategorized Sample	Box 2	ribosomal protein S4 [Prevotella bryantii B14]	EFI70966.1,OYP56563.1,SDL84727.1,SEA54071.1,SEQ93092.1,WP_006283629.1	Prevotellaceae_NCBI_060618.fasta	22884.7	1	7	9	9	0.000932	0.356	202
110619_Prevotella	Uncategorized Sample	Box 2	conserved hypothetical protein [Prevotella bryantii B14]	EFI72645.1,SEA05862.1,SER01209.1,WP_006281942.1,WP_051214728.1,WP_074614096.1	Prevotellaceae_NCBI_060618.fasta	97844.1	1	15	17	17	0.00176	0.19	840
110619_Prevotella	Uncategorized Sample	Box 2	putative polysaccharide biosynthesis protein [Prevotella bryantii B14]	EFI72873.1,OYP57184.1,SDL99179.1,SEA57079.1,SEQ99806.1,WP_006281719.1,WP_027453869.1,WP_074550110.1,WP_094447999.1	Prevotellaceae_NCBI_060618.fasta	89784.3	1	5	5	5	0.000518	0.082	817
110619_Prevotella	Uncategorized Sample	Box 2	putative membrane protein [Prevotella bryantii B14]	EFI71671.1,OYP55916.1,SDL46784.1,SEA29865.1,SEP81358.1,WP_006282880.1,WP_027453074.1	Prevotellaceae_NCBI_060618.fasta	47487.9	1	2	4	4	0.000414	0.0416	433
110619_Prevotella	Uncategorized Sample	Box 2	cation efflux system protein CzcB [Prevotella bryantii B14]	EFI71725.1,OYP54698.1,SDL78702.1,SEQ36749.1,WP_006282842.1,WP_074549275.1,WP_094448621.1	Prevotellaceae_NCBI_060618.fasta	41663.3	1	7	10	10	0.00104	0.236	369
110619_Prevotella	Uncategorized Sample	Box 2	putative immunoreactive 84kD antigen PG93 [Prevotella bryantii B14]	EFI71851.1,OYP55708.1,SDL41915.1,SEA37529.1,SEP98916.1,WP_006282789.1	Prevotellaceae_NCBI_060618.fasta	75101.8	1	2	2	2	0.000207	0.0298	672
110619_Prevotella	Uncategorized Sample	Box 2	ATP synthase F0, A subunit [Prevotella bryantii B14]	EFI72334.1,OYP53569.1,SDL54929.1,SEA16193.1,SEQ82876.1,WP_006282231.1,WP_074548409.1	Prevotellaceae_NCBI_060618.fasta	40560.1	1	2	3	3	0.000311	0.0803	361
110619_Prevotella	Uncategorized Sample	Box 2	methylmalonyl-CoA decarboxylase, gamma subunit [Prevotella bryantii B14]	EFI72166.1,OYP53395.1,SDL50197.1,SEA21963.1,SEQ06192.1,WP_006282295.1,WP_027453724.1	Prevotellaceae_NCBI_060618.fasta	15155.6	1	3	3	3	0.000311	0.447	141
110619_Prevotella	Uncategorized Sample	Box 2	ATP synthase F1, delta subunit [Prevotella bryantii B14]	EFI72331.1,OYP53566.1,SDL54862.1,SEA16358.1,SEQ83016.1,WP_006282228.1,WP_027453394.1,WP_094449050.1	Prevotellaceae_NCBI_060618.fasta	19730.3	1	4	5	5	0.000518	0.229	175
110619_Prevotella	Uncategorized Sample	Box 2	TonB-dependent receptor domain protein [Prevotella bryantii B14]	EFI72163.1,OYP53393.1,SEQ06085.1,WP_006282292.1,WP_094449008.1	Prevotellaceae_NCBI_060618.fasta	91556.6	1	11	14	14	0.00145	0.168	797
110619_Prevotella	Uncategorized Sample	Box 2	anaerobic C4-dicarboxylate membrane transporter [Prevotella bryantii B14]	EFI72650.1,OYP55232.1,SER01016.1,WP_006281947.1,WP_094448440.1	Prevotellaceae_NCBI_060618.fasta	47864.1	1	2	2	2	0.000207	0.0804	448
110619_Prevotella	Uncategorized Sample	Box 2	hypothetical protein CIK91_08340 [Prevotella bryantii]	OYP54930.1,WP_039869577.1,WP_074549560.1	Prevotellaceae_NCBI_060618.fasta	11348.8	1	4	5	5	0.000518	0.349	106
110619_Prevotella	Uncategorized Sample	Box 2	polysaccharide biosynthesis-related protein [Prevotella bryantii B14]	EFI71808.1,SDL40994.1,SEP97004.1,WP_006282746.1	Prevotellaceae_NCBI_060618.fasta	56028.1	1	2	2	2	0.000207	0.0466	494
110619_Prevotella	Uncategorized Sample	Box 2	ABC-type amino acid transport/signal transduction system [Prevotella bryantii B14]	EFI71419.1,OYP54035.1,SDL65726.1,SDZ79640.1,SEQ49306.1,WP_006283192.1,WP_027452854.1,WP_074548760.1,WP_094448731.1	Prevotellaceae_NCBI_060618.fasta	54852.5	1	11	13	13	0.00135	0.252	496
110619_Prevotella	Uncategorized Sample	Box 2	multidrug resistance protein, AcrA/AcrE family [Prevotella bryantii B14]	EFI72529.1,OYP53975.1,SEA52488.1,SEQ60385.1,WP_006282113.1	Prevotellaceae_NCBI_060618.fasta	42742.7	1	16	22	22	0.00228	0.479	399
110619_Prevotella	Uncategorized Sample	Box 2	chain length determinant protein family [Prevotella bryantii B14]	EFI72874.1,OYP57183.1,SDL99197.1,SEA57102.1,SEQ99765.1,WP_006281720.1,WP_027453868.1,WP_074550021.1,WP_074614629.1	Prevotellaceae_NCBI_060618.fasta	40143.5	1	7	9	9	0.000932	0.239	360
110619_Prevotella	Uncategorized Sample	Box 2	conserved hypothetical protein [Prevotella bryantii B14]	EFI72474.1,OYP53933.1,SEA51392.1,SEQ62642.1,WP_006282057.1	Prevotellaceae_NCBI_060618.fasta	20078.9	0.976	1	1	1	0.000104	0.0739	176
110619_Prevotella	Uncategorized Sample	Box 2	conserved hypothetical protein [Prevotella bryantii B14]	EFI73017.1,OYP55596.1,SDL38755.1,SEA34245.1,SEP93609.1,WP_006281572.1	Prevotellaceae_NCBI_060618.fasta	28811.7	1	4	4	4	0.000414	0.196	255
110619_Prevotella	Uncategorized Sample	Box 2	hypothetical protein PBR_0282 [Prevotella bryantii B14]	EFI72733.1,OYP55255.1,SDL74027.1,SEA05301.1,SER02348.1,WP_006281852.1,WP_027454065.1,WP_074549076.1,WP_074614079.1,WP_094448459.1	Prevotellaceae_NCBI_060618.fasta	52122.8	0.946	1	1	1	0.000104	0.0191	471
110619_Prevotella	Uncategorized Sample	Box 2	conserved hypothetical protein [Prevotella bryantii B14]	EFI71219.1,OYP57369.1,SEQ26966.1,WP_006283394.1,WP_027452899.1	Prevotellaceae_NCBI_060618.fasta	45295.4	1	6	8	8	0.000829	0.167	402
110619_Prevotella	Uncategorized Sample	Box 2	putative membrane protein [Prevotella bryantii B14]	EFI73321.1,OYP56205.1,SDZ95641.1,SEP65103.1,WP_027454194.1,WP_094448208.1	Prevotellaceae_NCBI_060618.fasta	126014	1	27	46	52	0.00539	0.279	1105
110619_Prevotella	Uncategorized Sample	Box 2	TonB-linked outer membrane protein, SusC/RagA family [Prevotella bryantii B14]	SER09484.1,WP_083382197.1	Prevotellaceae_NCBI_060618.fasta	124664	1	9	9	9	0.000932	0.103	1113
110619_Prevotella	Uncategorized Sample	Box 2	conserved hypothetical protein [Prevotella bryantii B14]	EFI73114.1,OYP53735.1,SDL86571.1,SEA60715.1,SER06337.1,WP_006281404.1	Prevotellaceae_NCBI_060618.fasta	55099.6	0.976	1	1	1	0.000104	0.0265	490
110619_Prevotella	Uncategorized Sample	Box 2	hypothetical protein PBR_1379 [Prevotella bryantii B14]	EFI73464.1,SDL98141.1,SER08372.1,WP_039869263.1,WP_074549995.1	Prevotellaceae_NCBI_060618.fasta	57941	1	8	9	9	0.000932	0.207	507
110619_Prevotella	Uncategorized Sample	Box 2	NADH:ubiquinone oxidoreductase, F subunit [Prevotella bryantii B14]	EFI72176.1,OYP53405.1,SDL50391.1,SEA21620.1,SEQ06663.1,WP_006282305.1	Prevotellaceae_NCBI_060618.fasta	47127.8	1	12	23	26	0.00269	0.363	422
110619_Prevotella	Uncategorized Sample	Box 2	biopolymer transport protein, ExbD/TolR family [Prevotella bryantii B14]	EFI70944.1,OYP56541.1,SDL84331.1,SEA53533.1,SEQ93898.1,WP_027453340.1	Prevotellaceae_NCBI_060618.fasta	21299.8	1	3	3	3	0.000311	0.192	193
110619_Prevotella	Uncategorized Sample	Box 2	radical SAM domain protein [Prevotella bryantii B14]	EFI72570.1,SEQ68470.1,WP_050787917.1	Prevotellaceae_NCBI_060618.fasta	41597.8	1	6	6	6	0.000622	0.198	363
110619_Prevotella	Uncategorized Sample	Box 2	formate C-acetyltransferase [Prevotella bryantii B14]	EFI70895.1	Prevotellaceae_NCBI_060618.fasta	84577.2	1	19	25	26	0.00269	0.252	750
110619_Prevotella	Uncategorized Sample	Box 2	putative lipoprotein [Prevotella bryantii B14]	EFI73340.1,OYP56191.1,SDL61695.1,SDZ96285.1,SEP65926.1,WP_006281260.1,WP_074548642.1	Prevotellaceae_NCBI_060618.fasta	25662.6	1	6	8	8	0.000829	0.279	226
110619_Prevotella	Uncategorized Sample	Box 2	Cap5D [Prevotella bryantii B14]	EFI71134.1,OYP56942.1,SDL59205.1,SDZ99745.1,SEP71400.1,WP_006283494.1,WP_027454123.1,WP_074548528.1	Prevotellaceae_NCBI_060618.fasta	71009.9	1	5	6	6	0.000622	0.0981	632
110619_Prevotella	Uncategorized Sample	Box 2	conserved hypothetical protein [Prevotella bryantii B14]	EFI72748.1,OYP56352.1,SEP58298.1,WP_006281756.1	Prevotellaceae_NCBI_060618.fasta	37561.1	0.995	1	1	1	0.000104	0.0308	325
110619_Prevotella	Uncategorized Sample	Box 2	conserved hypothetical protein [Prevotella bryantii B14]	EFI72475.1,OYP53934.1,SDL82541.1,SEA51420.1,SEQ62604.1,WP_006282058.1,WP_027453295.1,WP_074549346.1	Prevotellaceae_NCBI_060618.fasta	19940.6	0.976	1	1	1	0.000104	0.0686	175
110619_Prevotella	Uncategorized Sample	Box 2	elongation factor Tu [Prevotella bryantii]	OYP56602.1,SDL85451.1,SEA55082.1,SEQ91629.1,WP_027453360.1,WP_074803322.1	Prevotellaceae_NCBI_060618.fasta	44947.5	1	5	5	5	0.000518	0.123	405
110619_Prevotella	Uncategorized Sample	Box 2	putative lipoprotein [Prevotella bryantii B14]	EFI72194.1,SEQ07332.1,WP_006282323.1	Prevotellaceae_NCBI_060618.fasta	68753.4	1	22	26	29	0.003	0.469	637
110619_Prevotella	Uncategorized Sample	Box 2	outer membrane antigen OMA87 [Prevotella sp. Sc00026]	AGH13947.1,OYP56213.1,SDL62204.1,SDZ95425.1,SEP64717.1,WP_051214741.1,WP_074548664.1,WP_074613972.1	Prevotellaceae_NCBI_060618.fasta	88674	1	2	2	2	0.000207	0.0268	783
110619_Prevotella	Uncategorized Sample	Box 2	hypothetical protein PBR_0808 [Prevotella bryantii B14]	EFI70772.1,OYP53837.1,SEQ14815.1,WP_036858251.1,WP_039871288.1	Prevotellaceae_NCBI_060618.fasta	86841.5	1	14	18	18	0.00186	0.217	764
110619_Prevotella	Uncategorized Sample	Box 2	ribosomal protein L18 [Prevotella bryantii B14]	EFI70976.1,OYP56573.1,SDL84907.1,SEA54328.1,SEQ92712.1,WP_006283640.1	Prevotellaceae_NCBI_060618.fasta	12585.9	1	2	2	2	0.000207	0.202	114
110619_Prevotella	Uncategorized Sample	Box 2	D-alanyl-D-alanine dipeptidase [Prevotella bryantii B14]	EFI71291.1,OYP55298.1,SDL92983.1,SEQ52996.1,WP_006283294.1,WP_094448495.1	Prevotellaceae_NCBI_060618.fasta	30825.2	1	5	7	7	0.000725	0.172	267
110619_Prevotella	Uncategorized Sample	Box 2	ferredoxin [Prevotella bryantii B14]	EFI71735.1,OYP54708.1,SDL78913.1,SDZ75170.1,SEQ36318.1,WP_006282852.1,WP_027453519.1,WP_074549281.1	Prevotellaceae_NCBI_060618.fasta	31894.3	1	6	7	8	0.000829	0.223	305
110619_Prevotella	Uncategorized Sample	Box 2	putative lipoprotein [Prevotella bryantii B14]	EFI72848.1,SEQ27796.1,WP_006281742.1	Prevotellaceae_NCBI_060618.fasta	17519.9	1	5	6	6	0.000622	0.481	162
110619_Prevotella	Uncategorized Sample	Box 2	YitT family protein [Prevotella bryantii B14]	EFI71564.1,OYP57266.1,SDM06322.1,SDZ86922.1,SEP55587.1,WP_006283034.1	Prevotellaceae_NCBI_060618.fasta	34716.5	1	2	2	2	0.000207	0.0319	313
110619_Prevotella	Uncategorized Sample	Box 2	putative membrane protein [Prevotella bryantii B14]	EFI72103.1,SDL58379.1,SEA00809.1,SEP73357.1,WP_006282536.1,WP_074548503.1	Prevotellaceae_NCBI_060618.fasta	74238.9	1	18	31	37	0.00383	0.248	641
110619_Prevotella	Uncategorized Sample	Box 2	conserved hypothetical protein [Prevotella bryantii B14]	EFI71005.1,OYP55980.1,SDL46319.1,SEA29152.1,SEP82411.1,WP_006283576.1	Prevotellaceae_NCBI_060618.fasta	43348.2	1	9	9	10	0.00104	0.312	388
110619_Prevotella	Uncategorized Sample	Box 2	putative membrane protein [Prevotella bryantii B14]	EFI72790.1,SEP59841.1,WP_006281798.1	Prevotellaceae_NCBI_060618.fasta	25159.6	0.997	1	2	2	0.000207	0.106	226
110619_Prevotella	Uncategorized Sample	Box 2	30S ribosomal protein S2 [Prevotella bryantii]	OYP55893.1,SDL46233.1,SEP82581.1,WP_027453091.1,WP_074548190.1	Prevotellaceae_NCBI_060618.fasta	29706.5	1	12	17	17	0.00176	0.41	268
110619_Prevotella	Uncategorized Sample	Box 2	putative DNA-binding response regulator/sensor histidine kinase [Prevotella bryantii B14]	EFI72860.1,SEA11819.1,SER04409.1,WP_006281706.1,WP_074614224.1	Prevotellaceae_NCBI_060618.fasta	87933.4	1	2	2	2	0.000207	0.0296	778
110619_Prevotella	Uncategorized Sample	Box 2	ribosomal protein L19 [Prevotella bryantii B14]	EFI70953.1,OYP56550.1,SDL84509.1,SEA53756.1,SEQ93573.1,WP_006283616.1	Prevotellaceae_NCBI_060618.fasta	13499.5	0.999	1	1	2	0.000207	0.133	120
110619_Prevotella	Uncategorized Sample	Box 2	Uncharacterized conserved protein YbjQ, UPF0145 family [Prevotella bryantii]	SDL87235.1,SEQ71310.1	Prevotellaceae_NCBI_060618.fasta	11835.4	0.976	1	3	4	0.000414	0.373	110
110619_Prevotella	Uncategorized Sample	Box 2	putative lipoprotein [Prevotella bryantii B14]	EFI72784.1,SEP59610.1,WP_006281792.1	Prevotellaceae_NCBI_060618.fasta	46449.4	1	9	11	12	0.00124	0.253	438
110619_Prevotella	Uncategorized Sample	Box 2	putative long-chain-fatty-acid--CoA ligase [Prevotella bryantii B14]	EFI71403.1,SEQ30694.1,WP_006283178.1	Prevotellaceae_NCBI_060618.fasta	62906.7	1	2	3	3	0.000311	0.0576	556
110619_Prevotella	Uncategorized Sample	Box 2	ATP synthase F1, beta subunit [Prevotella bryantii B14]	EFI72337.1,OYP53571.1,SDL55022.1,SEA16099.1,SEQ82750.1,WP_006282234.1	Prevotellaceae_NCBI_060618.fasta	55142.2	1	3	4	4	0.000414	0.0689	508
110619_Prevotella	Uncategorized Sample	Box 2	carboxyl transferase domain protein [Prevotella bergensis DSM 17361]	EFA43443.1,WP_007174224.1	Prevotellaceae_NCBI_060618.fasta	56716.9	0.976	1	1	1	0.000104	0.142	521
110619_Prevotella	Uncategorized Sample	Box 3	preprotein translocase, YajC subunit [Prevotella bryantii B14]	EFI72747.1,OYP56353.1,SDL89665.1,SEP58260.1,WP_027452993.1	Prevotellaceae_NCBI_060618.fasta	11741.5	1	4	4	4	0.000526	0.4	105
110619_Prevotella	Uncategorized Sample	Box 3	DNA-binding protein HU [Prevotella bryantii B14]	EFI71742.1,WP_006282859.1	Prevotellaceae_NCBI_060618.fasta	57975.1	1	3	3	3	0.000394	0.0633	521
110619_Prevotella	Uncategorized Sample	Box 3	NADH dehydrogenase [Prevotella denticola F0289]	AEA20451.1,EFI72142.1,EGC86173.1,EGW47791.1,ERJ79596.1,KGF42611.1,OYP56918.1,PTL28303.1,SDL58714.1,SEA00374.1,SEP72644.1,WP_004353515.1,WP_006282430.1,WP_009011249.1,WP_021672054.1,WP_107626141.1	Prevotellaceae_NCBI_060618.fasta	40603.7	1	2	2	2	0.000263	0.0438	365
110619_Prevotella	Uncategorized Sample	Box 3	ABC transporter, ATP-binding protein [Prevotella bryantii B14]	EFI71254.1,OYP53201.1,SDM03589.1,SDZ88125.1,SEP54960.1,WP_006283343.1	Prevotellaceae_NCBI_060618.fasta	30762.1	1	3	3	3	0.000394	0.103	272
110619_Prevotella	Uncategorized Sample	Box 3	putative lipopolysaccharide biosynthesis protein [Prevotella bryantii B14]	EFI71128.1,OYP56997.1,SDL59334.1,SDZ99564.1,SEP71108.1,WP_027454128.1	Prevotellaceae_NCBI_060618.fasta	42183.4	0.992	1	1	1	0.000131	0.0245	367
110619_Prevotella	Uncategorized Sample	Box 3	putative alkaline phosphatase [Prevotella bryantii B14]	EFI70759.1,OYP53870.1,SEA11324.1,SER03526.1,WP_027453933.1,WP_039871329.1,WP_074614242.1	Prevotellaceae_NCBI_060618.fasta	54795.9	1	2	2	2	0.000263	0.0323	495
110619_Prevotella	Uncategorized Sample	Box 3	putative lipoprotein [Prevotella bryantii B14]	EFI71349.1,SEP85363.1,WP_081456345.1	Prevotellaceae_NCBI_060618.fasta	53501.8	1	4	4	4	0.000526	0.0909	495
110619_Prevotella	Uncategorized Sample	Box 3	hypothetical protein CIK91_00005 [Prevotella bryantii]	OYP57453.1,SDL72473.1,SEA07539.1,SEQ18975.1,WP_027454002.1	Prevotellaceae_NCBI_060618.fasta	10936.1	1	3	6	6	0.000789	0.365	96
110619_Prevotella	Uncategorized Sample	Box 3	conserved hypothetical protein [Prevotella bryantii B14]	EFI72249.1,OYP53468.1,SDL52160.1,SEA19237.1,SEQ09884.1,WP_006282378.1	Prevotellaceae_NCBI_060618.fasta	46220.5	1	3	3	3	0.000394	0.0685	394
110619_Prevotella	Uncategorized Sample	Box 3	carbamoyl-phosphate synthase, large subunit [Prevotella bryantii B14]	EFI72698.1,SEQ77816.1,WP_006281893.1	Prevotellaceae_NCBI_060618.fasta	119236	1	3	3	3	0.000394	0.026	1076
110619_Prevotella	Uncategorized Sample	Box 3	Hsp90 protein [Prevotella bryantii B14]	EFI73490.1,OYP54086.1,SDL64640.1,SDZ78581.1,SEQ47055.1,WP_006281100.1	Prevotellaceae_NCBI_060618.fasta	78388.8	0.985	1	1	1	0.000131	0.0175	685
110619_Prevotella	Uncategorized Sample	Box 3	negative regulator of murein hydrolase [Prevotella bryantii B14]	EFI72422.1,OYP55347.1,SDL96882.1,SEQ78666.1,WP_006282168.1,WP_074550006.1,WP_094448529.1	Prevotellaceae_NCBI_060618.fasta	25557.6	0.998	2	2	2	0.000263	0.103	242
110619_Prevotella	Uncategorized Sample	Box 3	conserved hypothetical protein [Prevotella bryantii B14]	EFI72984.1,OYP56615.1,SDL85746.1,SEA55445.1,SEQ91169.1,WP_006281539.1,WP_027453370.1	Prevotellaceae_NCBI_060618.fasta	22057.9	1	6	7	7	0.00092	0.311	206
110619_Prevotella	Uncategorized Sample	Box 3	chain length determinant protein family [Prevotella bryantii B14]	EFI72800.1,SEP60219.1,WP_006281808.1	Prevotellaceae_NCBI_060618.fasta	39535.8	0.998	1	1	1	0.000131	0.0255	353
110619_Prevotella	Uncategorized Sample	Box 3	conserved hypothetical protein [Prevotella bryantii B14]	EFI72120.1,OYP54765.1,SDL79379.1,SDZ74740.1,SEQ35412.1,WP_027453529.1,WP_039870417.1	Prevotellaceae_NCBI_060618.fasta	20492.1	0.998	1	1	1	0.000131	0.0486	185
110619_Prevotella	Uncategorized Sample	Box 3	endopeptidase La [Prevotella bryantii B14]	EFI71605.1,OYP53521.1,SDL53734.1,SEA17550.1,SEQ84824.1,WP_027453416.1,WP_039870810.1,WP_074614260.1	Prevotellaceae_NCBI_060618.fasta	92108.6	1	2	3	3	0.000394	0.0283	813
110619_Prevotella	Uncategorized Sample	Box 3	ribosomal protein L22 [Prevotella bryantii B14]	EFI70987.1,OYP56584.1,SDL85096.1,SEA54613.1,SEQ92326.1,WP_006283652.1	Prevotellaceae_NCBI_060618.fasta	15293.2	1	6	9	9	0.00118	0.299	134
110619_Prevotella	Uncategorized Sample	Box 3	TonB-dependent receptor, plug [Prevotella bryantii B14]	EFI71599.1,OYP53515.1,SDL53569.1,SEA17724.1,SEQ85128.1,WP_006282942.1,WP_074548361.1,WP_094449032.1	Prevotellaceae_NCBI_060618.fasta	120274	1	5	5	5	0.000657	0.0653	1087
110619_Prevotella	Uncategorized Sample	Box 3	DNA topoisomerase [Prevotella bryantii B14]	EFI71794.1,OYP55656.1,SDL40038.1,SEA35933.1,SEP96295.1,WP_006282731.1,WP_074614397.1	Prevotellaceae_NCBI_060618.fasta	88301	0.998	1	1	1	0.000131	0.0167	777
110619_Prevotella	Uncategorized Sample	Box 3	phosphotransferase enzyme family protein [Prevotella bryantii B14]	EFI71072.1,OYP56148.1,SDL60674.1,SDZ97918.1,SEP68623.1,WP_006283432.1,WP_027454150.1	Prevotellaceae_NCBI_060618.fasta	60077.3	0.964	1	1	1	0.000131	0.0194	515
110619_Prevotella	Uncategorized Sample	Box 3	Na+/H+ antiporter, probable [Prevotella bryantii B14]	EFI71538.1,OYP53160.1,SDM06088.1,SDZ87191.1,SEP55383.1,WP_006283061.1,WP_027453573.1,WP_074550332.1,WP_094449077.1	Prevotellaceae_NCBI_060618.fasta	49226	0.995	2	2	2	0.000263	0.0377	451
110619_Prevotella	Uncategorized Sample	Box 3	hypothetical protein CIK91_01325 [Prevotella bryantii]	OYP56880.1,SDL57783.1,SEA01937.1,SEP74917.1,WP_074548458.1,WP_074614059.1,WP_094448005.1	Prevotellaceae_NCBI_060618.fasta	45544.3	1	3	3	3	0.000394	0.0952	399
110619_Prevotella	Uncategorized Sample	Box 3	outer membrane protein assembly factor BamA [Prevotella bryantii]	OYP55762.1,SDL43246.1,SEA39321.1,SEP88698.1,WP_027453262.1,WP_074802950.1	Prevotellaceae_NCBI_060618.fasta	99221.8	1	4	4	4	0.000526	0.0506	870
110619_Prevotella	Uncategorized Sample	Box 3	transporter, MscS family [Prevotella bryantii B14]	EFI72147.1,OYP56923.1,SDL58832.1,SEA00231.1,SEP72428.1,WP_006282435.1,WP_027454112.1,WP_074548515.1	Prevotellaceae_NCBI_060618.fasta	93128.9	0.985	1	1	1	0.000131	0.0137	801
110619_Prevotella	Uncategorized Sample	Box 3	conserved domain protein [Prevotella bryantii B14]	EFI72849.1,OYP57395.1,SDL67358.1,SDZ81112.1,SEQ27761.1,WP_006281743.1	Prevotellaceae_NCBI_060618.fasta	7381.1	1	6	6	8	0.00105	0.4	70
110619_Prevotella	Uncategorized Sample	Box 3	putative membrane protein [Prevotella bryantii B14]	EFI73404.1,OYP55768.1,SDL43377.1,SEA39493.1,SEP88442.1,WP_006281191.1,WP_027453263.1	Prevotellaceae_NCBI_060618.fasta	45246.5	1	4	4	4	0.000526	0.105	409
110619_Prevotella	Uncategorized Sample	Box 3	putative glycosyltransferase [Prevotella bryantii B14]	EFI72574.1,SEQ68407.1,WP_006282016.1	Prevotellaceae_NCBI_060618.fasta	40298.1	1	5	6	6	0.000789	0.138	341
110619_Prevotella	Uncategorized Sample	Box 3	DNA mismatch repair protein MutL [Prevotella bryantii B14]	EFI71025.1,OYP53229.1,SDM04096.1,SDZ88816.1,SEP54744.1,WP_006283548.1,WP_027453615.1,WP_074550268.1,WP_094449114.1	Prevotellaceae_NCBI_060618.fasta	71159.2	1	2	2	2	0.000263	0.0281	640
110619_Prevotella	Uncategorized Sample	Box 3	ribosome-associated GTPase EngA [Prevotella bryantii B14]	EFI72445.1,OYP53242.1,SDM04302.1,SDZ89119.1,SEP54667.1,WP_006282027.1	Prevotellaceae_NCBI_060618.fasta	49571.4	1	10	10	10	0.00131	0.24	437
110619_Prevotella	Uncategorized Sample	Box 3	NADH:ubiquinone oxidoreductase, Na(+)-translocating, A subunit [Prevotella bryantii B14]	EFI72181.1,OYP53409.1,SDL50495.1,SEA21481.1,SEQ06905.1,WP_006282310.1	Prevotellaceae_NCBI_060618.fasta	49404.5	1	23	27	31	0.00408	0.472	449
110619_Prevotella	Uncategorized Sample	Box 3	F0F1 ATP synthase subunit alpha [Prevotella bryantii]	OYP53565.1,SDL54832.1,SEA16382.1,SEQ83058.1,WP_074548407.1,WP_074803288.1	Prevotellaceae_NCBI_060618.fasta	57570.4	1	7	7	7	0.00092	0.144	528
110619_Prevotella	Uncategorized Sample	Box 3	gTPase Era [Prevotella sp. CAG:1058]	CCX67807.1	Prevotellaceae_NCBI_060618.fasta	33561.1	0.998	2	2	2	0.000263	0.0717	293
110619_Prevotella	Uncategorized Sample	Box 3	transcriptional regulator, AsnC Family [Prevotella bryantii B14]	EFI72472.1,OYP53932.1,SDL82485.1,SEA51336.1,SEQ62729.1,WP_006282055.1	Prevotellaceae_NCBI_060618.fasta	20071.2	1	3	3	3	0.000394	0.171	181
110619_Prevotella	Uncategorized Sample	Box 3	DNA-directed RNA polymerase, alpha subunit [Prevotella bryantii B14]	EFI70965.1,OYP56562.1,SDL84718.1,SEA54046.1,SEQ93130.1,WP_006283628.1	Prevotellaceae_NCBI_060618.fasta	37514.3	1	13	16	19	0.0025	0.33	330
110619_Prevotella	Uncategorized Sample	Box 3	endopeptidase PepO [Prevotella bryantii B14]	EFI71351.1,OYP55013.1,SDZ80905.1,SEQ28256.1,WP_039870934.1	Prevotellaceae_NCBI_060618.fasta	76422.2	1	1	1	1	0.000131	0.0165	668
110619_Prevotella	Uncategorized Sample	Box 3	ATP-dependent RNA helicase, DEAD/DEAH box family [Prevotella bryantii B14]	EFI71811.1,OYP55672.1,SDL41048.1,SEA36450.1,SEP97133.1,WP_006282749.1,WP_027453199.1	Prevotellaceae_NCBI_060618.fasta	70586.8	1	5	5	5	0.000657	0.0932	622
110619_Prevotella	Uncategorized Sample	Box 3	ribonucleoside-diphosphate reductase, adenosylcobalamin-dependent [Prevotella bryantii B14]	EFI72498.1,SEQ61677.1,WP_006282081.1	Prevotellaceae_NCBI_060618.fasta	97821	1	6	6	6	0.000789	0.065	861
110619_Prevotella	Uncategorized Sample	Box 3	alpha-glucosidase [Prevotella bryantii B14]	EFI71673.1,OYP55918.1,SDM04847.1,SEA29927.1,SEP81273.1,WP_006282882.1,WP_027453073.1	Prevotellaceae_NCBI_060618.fasta	80959.7	1	5	5	5	0.000657	0.0831	710
110619_Prevotella	Uncategorized Sample	Box 3	UDP-3-O-[3-hydroxymyristoyl] glucosamine N-acyltransferase [Prevotella bryantii B14]	EFI72061.1,OYP56873.1,SDL57677.1,SEA02106.1,SEP75245.1,WP_006282493.1,WP_027454075.1,WP_074548450.1	Prevotellaceae_NCBI_060618.fasta	37614.9	1	3	3	3	0.000394	0.0977	348
110619_Prevotella	Uncategorized Sample	Box 3	trigger factor [Prevotella bryantii B14]	EFI71032.1,OYP53237.1,SDM04226.1,SDZ89015.1,SEP54695.1,WP_006283555.1,WP_074613895.1	Prevotellaceae_NCBI_060618.fasta	51677.8	1	7	7	7	0.00092	0.171	451
110619_Prevotella	Uncategorized Sample	Box 3	conserved hypothetical protein [Prevotella bryantii B14]	EFI72959.1,OYP57195.1,SDM00011.1,SEA58566.1,SEQ66899.1,WP_006281684.1,WP_027453655.1	Prevotellaceae_NCBI_060618.fasta	17753.7	1	3	4	4	0.000526	0.25	164
110619_Prevotella	Uncategorized Sample	Box 3	putative DNA mismatch repair protein MutS [Prevotella bryantii B14]	EFI71717.1,SEQ37133.1,WP_039870744.1	Prevotellaceae_NCBI_060618.fasta	71920.3	1	8	8	8	0.00105	0.154	631
110619_Prevotella	Uncategorized Sample	Box 3	peptidyl-prolyl cis-trans isomerase, FKBP-type, N-terminal domain protein [Prevotella pleuritidis F0068]	ERK00989.1,WP_021583991.1	Prevotellaceae_NCBI_060618.fasta	35872.1	0.985	1	1	1	0.000131	0.0369	325
110619_Prevotella	Uncategorized Sample	Box 3	DNA gyrase, A subunit [Prevotella bryantii B14]	EFI72651.1,OYP53206.1,SDM03693.1,SDZ88260.1,SEP54913.1,WP_006281930.1,WP_074550254.1,WP_074613886.1,WP_094449106.1	Prevotellaceae_NCBI_060618.fasta	104562	1	5	5	5	0.000657	0.0625	912
110619_Prevotella	Uncategorized Sample	Box 3	30S ribosomal protein S11 [Prevotella intermedia 17]	AFJ08527.1,APW32618.1,APW33981.1,ATV25966.1,ATV27828.1,ATV30035.1,ATV33354.1,ATV37309.1,ATV40241.1,ATV53398.1,ATV54424.1,BAR96405.1,BAU17574.1,CCZ11671.1,CDA66930.1,CDA93085.1,CDC28870.1,CDD05857.1,CDD19150.1,CUP02093.1,EEX54196.1,EFB34412.1,EFB93923.1,EFC68003.1,EFC75982.1,EFI70967.1,EFL45346.1,EFM00898.1,EFU31859.1,EGQ15492.1,EHG17624.1,EIM32723.1,EKX97376.1,ERJ79926.1,GAY26926.1,KDR53287.1,KGF…	Prevotellaceae_NCBI_060618.fasta	13955	1	4	5	5	0.000657	0.194	129
110619_Prevotella	Uncategorized Sample	Box 3	putative membrane protein [Prevotella bryantii B14]	EFI72932.1,OYP53055.1,SDM00604.1,SEA59257.1,SEQ65909.1,WP_027453637.1,WP_039869740.1,WP_074550095.1,WP_074614701.1,WP_094449135.1	Prevotellaceae_NCBI_060618.fasta	108486	0.985	1	1	1	0.000131	0.0114	969
110619_Prevotella	Uncategorized Sample	Box 3	glutamine-dependent NAD+ ligase [Prevotella bryantii B14]	EFI72272.1,OYP53606.1,SDL52751.1,SEQ10769.1,WP_006282404.1,WP_027453443.1,WP_094449068.1	Prevotellaceae_NCBI_060618.fasta	73972	1	9	12	12	0.00158	0.144	666
110619_Prevotella	Uncategorized Sample	Box 3	phosphate acetyltransferase [Prevotella bryantii B14]	EFI73016.1,OYP55595.1,SDL38737.1,SEA34219.1,SEP93572.1,WP_006281571.1	Prevotellaceae_NCBI_060618.fasta	36558.7	1	2	2	2	0.000263	0.0632	348
110619_Prevotella	Uncategorized Sample	Box 3	putative lipoprotein [Prevotella bryantii B14]	EFI72430.1,OYP55339.1,SDL97032.1,SEA43856.1,SEQ78361.1,WP_006282176.1,WP_027454255.1	Prevotellaceae_NCBI_060618.fasta	24837.8	1	2	2	2	0.000263	0.101	228
110619_Prevotella	Uncategorized Sample	Box 3	glycosyltransferase, family 1 [Prevotella bryantii B14]	EFI72571.1,SEQ68442.1,WP_006282013.1	Prevotellaceae_NCBI_060618.fasta	44259.1	1	5	5	5	0.000657	0.14	387
110619_Prevotella	Uncategorized Sample	Box 3	conserved hypothetical protein [Prevotella bryantii B14]	EFI72759.1,SEP58643.1,WP_039869844.1	Prevotellaceae_NCBI_060618.fasta	104137	1	2	2	2	0.000263	0.0238	923
110619_Prevotella	Uncategorized Sample	Box 3	hypothetical protein PBR_1927 [Prevotella bryantii B14]	EFI72159.1,OYP53389.1,SEQ05919.1,WP_006282288.1	Prevotellaceae_NCBI_060618.fasta	8602.6	1	2	2	2	0.000263	0.442	77
110619_Prevotella	Uncategorized Sample	Box 3	proline--tRNA ligase [Prevotella bryantii B14]	EFI72175.1,OYP53403.1,SDL50369.1,SEA21695.1,SEQ06555.1,WP_006282304.1	Prevotellaceae_NCBI_060618.fasta	57061.9	1	3	3	3	0.000394	0.073	493
110619_Prevotella	Uncategorized Sample	Box 3	multidrug resistance protein, AcrA/AcrE family [Prevotella bryantii B14]	EFI72529.1,OYP53975.1,SEA52488.1,SEQ60385.1,WP_006282113.1	Prevotellaceae_NCBI_060618.fasta	42742.7	1	6	6	7	0.00092	0.206	399
110619_Prevotella	Uncategorized Sample	Box 3	RelA/SpoT family protein [Prevotella bryantii B14]	EFI72162.1,OYP53392.1,SDL50125.1,SEA22063.1,SEQ06055.1,WP_006282291.1,WP_074548279.1	Prevotellaceae_NCBI_060618.fasta	84410.3	1	2	2	2	0.000263	0.0244	737
110619_Prevotella	Uncategorized Sample	Box 3	ATP phosphoribosyltransferase [Prevotella bryantii B14]	EFI71432.1,OYP54048.1,SDL65472.1,SDZ79397.1,SEQ48820.1,WP_006283205.1	Prevotellaceae_NCBI_060618.fasta	31587.9	1	4	4	4	0.000526	0.145	283
110619_Prevotella	Uncategorized Sample	Box 3	putative NAD-dependent epimerase/dehydratase [Prevotella bryantii B14]	EFI70862.1,SEQ98644.1,WP_006283747.1	Prevotellaceae_NCBI_060618.fasta	36677.3	0.963	1	1	1	0.000131	0.0243	329
110619_Prevotella	Uncategorized Sample	Box 3	putative membrane protein [Prevotella bryantii B14]	EFI72790.1,SEP59841.1,WP_006281798.1	Prevotellaceae_NCBI_060618.fasta	25159.6	0.995	1	1	1	0.000131	0.0487	226
110619_Prevotella	Uncategorized Sample	Box 3	3-oxoacyl-[acyl-carrier-protein] reductase [Prevotella bryantii B14]	EFI73288.1,OYP55855.1,SDL45380.1,SEA27747.1,SEP84483.1,WP_006281339.1	Prevotellaceae_NCBI_060618.fasta	26092.6	0.999	1	1	1	0.000131	0.0496	242
110619_Prevotella	Uncategorized Sample	Box 3	60 kDa chaperonin [Prevotella sp. CAG:279]	CDE39793.1	Prevotellaceae_NCBI_060618.fasta	58176.2	1	2	3	4	0.000526	0.0202	545
110619_Prevotella	Uncategorized Sample	Box 3	GldE [Prevotella bryantii B14]	EFI72037.1,OYP53612.1,SDL55455.1,SEA15541.1,SEQ81892.1,WP_081456332.1	Prevotellaceae_NCBI_060618.fasta	50457	0.963	1	1	1	0.000131	0.016	438
110619_Prevotella	Uncategorized Sample	Box 3	endopeptidase PepO [Prevotella bryantii B14]	EFI72319.1,SDL89983.1,SEP57707.1,WP_006282271.1,WP_027453003.1,WP_074549596.1	Prevotellaceae_NCBI_060618.fasta	76172.2	1	2	2	2	0.000263	0.0385	676
110619_Prevotella	Uncategorized Sample	Box 3	50S ribosomal protein L11 [Prevotella bryantii]	OYP56600.1,SDL85407.1,SEA55003.1,SEQ91735.1,WP_027453358.1	Prevotellaceae_NCBI_060618.fasta	15550.5	1	3	4	4	0.000526	0.205	146
110619_Prevotella	Uncategorized Sample	Box 3	ketol-acid reductoisomerase [Prevotella bryantii B14]	EFI71216.1,OYP57366.1,SDL67759.1,SDZ81540.1,SEQ26835.1,WP_006283391.1	Prevotellaceae_NCBI_060618.fasta	38165.5	1	2	2	2	0.000263	0.0607	346
110619_Prevotella	Uncategorized Sample	Box 3	major outer membrane protein OmpA [Prevotella bryantii B14]	EFI72193.1,OYP53418.1,SDL50748.1,SEA21138.1,SEQ07299.1,WP_006282322.1	Prevotellaceae_NCBI_060618.fasta	41214.9	1	5	6	6	0.000789	0.129	373
110619_Prevotella	Uncategorized Sample	Box 3	ribosomal protein L9 [Prevotella bryantii B14]	EFI71365.1,OYP55000.1,SDL66822.1,SDZ80575.1,SEQ28996.1,WP_006283140.1	Prevotellaceae_NCBI_060618.fasta	17435.5	1	8	10	10	0.00131	0.368	163
110619_Prevotella	Uncategorized Sample	Box 3	thiol:disulfide interchange protein [[Hallella] seregens]	WP_027951740.1	Prevotellaceae_NCBI_060618.fasta	75964.9	0.985	1	1	1	0.000131	0.044	704
110619_Prevotella	Uncategorized Sample	Box 3	pyruvate, phosphate dikinase [Prevotella bryantii B14]	EFI72097.1,SEP73625.1,WP_006282530.1	Prevotellaceae_NCBI_060618.fasta	99416.5	1	16	18	19	0.0025	0.178	906
110619_Prevotella	Uncategorized Sample	Box 3	conserved hypothetical protein [Prevotella bryantii B14]	EFI71010.1,SDZ85729.1,SEP56693.1,WP_006283560.1,WP_074613846.1	Prevotellaceae_NCBI_060618.fasta	48228.8	0.985	1	1	1	0.000131	0.0252	436
110619_Prevotella	Uncategorized Sample	Box 3	chaperonin GroL [Prevotella bryantii B14]	EFI71071.1,OYP56150.1,SDL60715.1,SDZ97813.1,SEP68545.1,WP_006283431.1	Prevotellaceae_NCBI_060618.fasta	57841.8	1	33	47	53	0.00697	0.511	540
110619_Prevotella	Uncategorized Sample	Box 3	conserved hypothetical protein [Prevotella bryantii B14]	EFI73311.1,SEP64676.1,WP_006281231.1	Prevotellaceae_NCBI_060618.fasta	172940	0.994	1	1	1	0.000131	0.00581	1548
110619_Prevotella	Uncategorized Sample	Box 3	putative membrane protein [Prevotella bryantii B14]	EFI72034.1,OYP53587.1,WP_006282466.1	Prevotellaceae_NCBI_060618.fasta	32092.5	0.964	1	2	2	0.000263	0.0246	285
110619_Prevotella	Uncategorized Sample	Box 3	conserved hypothetical protein [Prevotella bryantii B14]	EFI72211.1,OYP53433.1,SDL51178.1,SEA20452.1,SEQ08198.1,WP_006282340.1	Prevotellaceae_NCBI_060618.fasta	37084.4	1	6	9	9	0.00118	0.226	328
110619_Prevotella	Uncategorized Sample	Box 3	ribosomal protein S20 [Prevotella bryantii B14]	EFI73050.1,OYP55628.1,SDL39446.1,SEA35182.1,SEP94979.1,WP_006281605.1	Prevotellaceae_NCBI_060618.fasta	9622.2	0.99	1	1	1	0.000131	0.107	84
110619_Prevotella	Uncategorized Sample	Box 3	diaminopimelate dehydrogenase [Prevotella bryantii B14]	EFI71563.1,OYP57254.1,SDM06336.1,SEP55603.1,WP_006283033.1	Prevotellaceae_NCBI_060618.fasta	32430.8	0.977	1	1	1	0.000131	0.0301	299
110619_Prevotella	Uncategorized Sample	Box 3	tryptophan--tRNA ligase [Prevotella bryantii B14]	EFI71169.1,OYP53224.1,SDZ88693.1,SEP54779.1,WP_006283427.1	Prevotellaceae_NCBI_060618.fasta	41013	1	1	1	1	0.000131	0.0304	362
110619_Prevotella	Uncategorized Sample	Box 3	putative ABC transporter [Prevotella bryantii B14]	EFI73301.1,SDL46528.1,SEA29475.1,SEP81950.1,WP_006281286.1,WP_027453084.1,WP_074548196.1,WP_074614349.1	Prevotellaceae_NCBI_060618.fasta	63086.1	0.983	1	1	1	0.000131	0.0197	558
110619_Prevotella	Uncategorized Sample	Box 3	excinuclease ABC subunit A [Prevotella aff. ruminicola Tc2-24]	SEV88271.1,WP_091914707.1	Prevotellaceae_NCBI_060618.fasta	107497	0.985	1	1	1	0.000131	0.0157	958
110619_Prevotella	Uncategorized Sample	Box 3	putative lipoprotein [Prevotella bryantii B14]	EFI71861.1,OYP55718.1,SDL42137.1,SEA37822.1,SEP99331.1,WP_006282799.1,WP_027453229.1,WP_074548064.1	Prevotellaceae_NCBI_060618.fasta	73922.2	1	2	2	2	0.000263	0.042	643
110619_Prevotella	Uncategorized Sample	Box 3	putative restriction enzyme related protein [Prevotella bryantii B14]	EFI71237.1,SEP55137.1	Prevotellaceae_NCBI_060618.fasta	80370.7	0.967	1	1	1	0.000131	0.0171	701
110619_Prevotella	Uncategorized Sample	Box 3	ribosomal protein L3 [Prevotella bryantii B14]	EFI70992.1,OYP56589.1,SDL85190.1,SEA54729.1,SEQ92128.1,WP_006283657.1	Prevotellaceae_NCBI_060618.fasta	21614.7	1	9	13	13	0.00171	0.525	204
110619_Prevotella	Uncategorized Sample	Box 3	ATP synthase F0, B subunit [Prevotella bryantii B14]	EFI72332.1,OYP53567.1,SDL54880.1,SEA16334.1,SEQ82965.1,WP_006282229.1	Prevotellaceae_NCBI_060618.fasta	19117.1	1	9	9	9	0.00118	0.298	168
110619_Prevotella	Uncategorized Sample	Box 3	glutamine cyclotransferase-related protein [Prevotella bryantii B14]	EFI71054.1,OYP55748.1,SEA38806.1,SEQ00821.1,WP_006283532.1	Prevotellaceae_NCBI_060618.fasta	39301	1	3	3	3	0.000394	0.0969	351
110619_Prevotella	Uncategorized Sample	Box 3	60 kDa chaperonin [Prevotella sp. CAG:592]	CDD05918.1,KIP55614.1,KIP59794.1,KIP62117.1,WP_022315806.1,WP_044073297.1,WP_044074197.1	Prevotellaceae_NCBI_060618.fasta	58412.2	0.985	1	1	2	0.000263	0.203	542
110619_Prevotella	Uncategorized Sample	Box 3	membrane-bound lytic murein transglycosylase D [Prevotella bryantii B14]	EFI73371.1,OYP56414.1,SDL91210.1,SDZ86191.1,SEP56212.1,WP_006281207.1	Prevotellaceae_NCBI_060618.fasta	51416.4	1	3	3	3	0.000394	0.0735	449
110619_Prevotella	Uncategorized Sample	Box 3	30S ribosomal protein S17 [Prevotella copri CAG:164]	CDA66915.1,CDB04870.1,CDC28843.1,CDC97767.1,CDE32516.1,CUQ07912.1,EFB34427.1,EFI70983.1,EHJ39980.1,OXL44054.1,OYP56580.1,OYP58072.1,OYP65456.1,OYP68047.1,OYP74340.1,OYP79498.1,SDL85024.1,SEA54511.1,SEQ92475.1,SES64814.1,SNU10051.1,WP_006283647.1,WP_006848827.1,WP_007899766.1,WP_091819995.1,WP_094380558.1,WP_094386829.1,WP_094420612.1,WP_106811349.1	Prevotellaceae_NCBI_060618.fasta	9982.8	1	3	4	4	0.000526	0.282	85
110619_Prevotella	Uncategorized Sample	Box 3	putative lipoprotein [Prevotella bryantii B14]	EFI73125.1,OYP53746.1,SDL86765.1,SEA61079.1,SER05971.1,WP_006281415.1	Prevotellaceae_NCBI_060618.fasta	32271.2	1	3	4	4	0.000526	0.114	290
110619_Prevotella	Uncategorized Sample	Box 3	conserved hypothetical protein [Prevotella bryantii B14]	EFI71911.1,OYP55791.1,SDL43865.1,SEA25520.1,SEP87438.1,WP_006282692.1	Prevotellaceae_NCBI_060618.fasta	15871.5	0.997	1	1	1	0.000131	0.0935	139
110619_Prevotella	Uncategorized Sample	Box 3	chaperone protein DnaK [Prevotella bryantii B14]	EFI71529.1,OYP53169.1,SEP55282.1,WP_006283051.1	Prevotellaceae_NCBI_060618.fasta	68052	1	8	9	9	0.00118	0.167	633
110619_Prevotella	Uncategorized Sample	Box 3	putative lipoprotein [Prevotella bryantii B14]	EFI72187.1,SDL50627.1,SEA21304.1,SEQ07107.1,WP_006282316.1	Prevotellaceae_NCBI_060618.fasta	31229.1	0.955	1	1	1	0.000131	0.0382	288
110619_Prevotella	Uncategorized Sample	Box 3	ribosomal protein S5 [Prevotella bryantii B14]	EFI70975.1,OYP56572.1,SDL84891.1,SEA54300.1,SEQ92749.1,WP_027453351.1	Prevotellaceae_NCBI_060618.fasta	17361	1	8	12	12	0.00158	0.464	168
110619_Prevotella	Uncategorized Sample	Box 3	uroporphyrinogen-III synthase [Prevotella bryantii B14]	EFI73398.1,OYP55773.1,SDL43503.1,SEA39734.1,SEP88206.1,WP_006281185.1	Prevotellaceae_NCBI_060618.fasta	28838.9	1	5	5	5	0.000657	0.185	249
110619_Prevotella	Uncategorized Sample	Box 3	YadS protein [Prevotella bryantii B14]	EFI72285.1,OYP53498.1,SDL53056.1,SEA18190.1,SEQ11359.1,WP_006282417.1,WP_027453434.1	Prevotellaceae_NCBI_060618.fasta	23339.4	0.999	2	2	2	0.000263	0.109	211
110619_Prevotella	Uncategorized Sample	Box 3	permease, YjgP/YjgQ family [Prevotella bryantii B14]	EFI71607.1,OYP53523.1,SDL53786.1,SEA17498.1,SEQ84736.1,WP_006282950.1,WP_074548373.1	Prevotellaceae_NCBI_060618.fasta	47548.4	1	2	3	3	0.000394	0.0513	409
110619_Prevotella	Uncategorized Sample	Box 3	conserved hypothetical protein [Prevotella bryantii B14]	EFI72425.1,SDL96937.1,SEA43738.1,SEQ78554.1,WP_006282171.1,WP_074549920.1	Prevotellaceae_NCBI_060618.fasta	52238.9	0.999	3	3	3	0.000394	0.0654	474
110619_Prevotella	Uncategorized Sample	Box 3	Na+/Pi-cotransporter [Prevotella bryantii]	OYP55963.1,SDL43086.1,SEA39084.1,SEP89025.1,WP_027453256.1,WP_074548228.1	Prevotellaceae_NCBI_060618.fasta	62773.6	1	6	6	6	0.000789	0.0927	561
110619_Prevotella	Uncategorized Sample	Box 3	lipid-A-disaccharide synthase [Prevotella bryantii B14]	EFI73376.1,OYP56410.1,SDL91112.1,SDZ86076.1,SEP56334.1,WP_006281212.1,WP_027453036.1	Prevotellaceae_NCBI_060618.fasta	44878.3	0.983	1	1	1	0.000131	0.0258	387
110619_Prevotella	Uncategorized Sample	Box 3	putative membrane protein [Prevotella bryantii B14]	EFI73263.1,OYP55977.1,SDL45868.1,SEA28488.1,SEP83468.1,WP_006281314.1,WP_027453095.1,WP_074548246.1	Prevotellaceae_NCBI_060618.fasta	72910.2	0.999	1	1	1	0.000131	0.0144	625
110619_Prevotella	Uncategorized Sample	Box 3	conserved hypothetical protein [Prevotella bryantii B14]	EFI71139.1,OYP56937.1,SDL59101.1,SDZ99871.1,SEP71600.1,WP_006283499.1	Prevotellaceae_NCBI_060618.fasta	24883.2	1	3	3	3	0.000394	0.167	215
110619_Prevotella	Uncategorized Sample	Box 3	L-ribulose-5-phosphate 4-epimerase UlaF [Prevotella bryantii B14]	EFI71377.1,OYP54988.1,SDL66551.1,SDZ80338.1,SEQ29588.1,WP_006283152.1	Prevotellaceae_NCBI_060618.fasta	26074.5	0.997	1	1	1	0.000131	0.0726	234
110619_Prevotella	Uncategorized Sample	Box 3	long-chain-fatty-acid CoA ligase [Prevotella bryantii B14]	EFI70753.1,SER03794.1,WP_006283777.1	Prevotellaceae_NCBI_060618.fasta	91492.7	1	5	5	5	0.000657	0.0622	820
110619_Prevotella	Uncategorized Sample	Box 3	conserved hypothetical protein [Prevotella bryantii B14]	EFI73356.1,OYP56177.1,SDL61384.1,SDZ96774.1,SEP66742.1,WP_006281276.1,WP_074613983.1	Prevotellaceae_NCBI_060618.fasta	20197.2	1	3	3	3	0.000394	0.17	176
110619_Prevotella	Uncategorized Sample	Box 3	BNR/Asp-box repeat domain protein [Prevotella bryantii B14]	EFI71039.1,OYP55759.1,SDL43185.1,SEA39233.1,SEP88820.1,WP_027453259.1,WP_074548091.1,WP_094448298.1	Prevotellaceae_NCBI_060618.fasta	47150.5	0.982	1	1	1	0.000131	0.0283	424
110619_Prevotella	Uncategorized Sample	Box 3	4-hydroxy-3-methylbut-2-en-1-yl diphosphate synthase [Prevotella bryantii B14]	EFI71870.1,OYP55721.1,SDL42200.1,SEA37901.1,SEP99483.1,WP_006282708.1	Prevotellaceae_NCBI_060618.fasta	68947.2	0.999	1	1	1	0.000131	0.024	625
110619_Prevotella	Uncategorized Sample	Box 3	IMP dehydrogenase [Prevotella bryantii]	SDM04156.1,SDZ88904.1,SEP54722.1,WP_027453618.1	Prevotellaceae_NCBI_060618.fasta	53098.9	1	9	9	9	0.00118	0.172	494
110619_Prevotella	Uncategorized Sample	Box 3	1,2-diacylglycerol 3-alpha-glucosyltransferase [Prevotella bryantii B14]	SEQ68353.1	Prevotellaceae_NCBI_060618.fasta	42917.7	1	2	2	2	0.000263	0.0512	371
110619_Prevotella	Uncategorized Sample	Box 3	putative TonB protein [Prevotella bryantii B14]	EFI70946.1,OYP56543.1,SDL84373.1,SEA53584.1,SEQ93828.1,WP_006283609.1	Prevotellaceae_NCBI_060618.fasta	31620.8	1	13	19	20	0.00263	0.463	285
110619_Prevotella	Uncategorized Sample	Box 3	glutamate racemase [Prevotella bryantii B14]	EFI73406.1,OYP55766.1,SDL43332.1,SEA39441.1,SEP88525.1,WP_006281193.1,WP_074614425.1	Prevotellaceae_NCBI_060618.fasta	31474.7	0.999	1	1	1	0.000131	0.0464	280
110619_Prevotella	Uncategorized Sample	Box 3	DNA gyrase, B subunit [Prevotella bryantii B14]	EFI73051.1,OYP55629.1,SDL39451.1,SEA35209.1,SEP95015.1,WP_006281606.1,WP_027453177.1,WP_094448255.1	Prevotellaceae_NCBI_060618.fasta	73505.9	1	5	5	5	0.000657	0.076	658
110619_Prevotella	Uncategorized Sample	Box 3	glycosyltransferase, group 2 family [Prevotella bryantii B14]	EFI72577.1,SEQ68290.1,WP_006282019.1	Prevotellaceae_NCBI_060618.fasta	37595.3	0.999	1	1	1	0.000131	0.034	324
110619_Prevotella	Uncategorized Sample	Box 3	LSU ribosomal protein L27P [Prevotella multisaccharivorax DSM 17128]	EGN57096.1,ERK38455.1,ERT60079.1,KGF36465.1,KGF37976.1,PTL25622.1,WP_007574467.1,WP_021590446.1,WP_023057497.1,WP_107580757.1	Prevotellaceae_NCBI_060618.fasta	10297.6	0.946	1	1	1	0.000131	0.146	96
110619_Prevotella	Uncategorized Sample	Box 3	conserved hypothetical protein [Prevotella bryantii B14]	EFI73483.1,SDL64514.1,SDZ78282.1,SEQ46760.1,WP_006281092.1,WP_051214607.1,WP_083331700.1,WP_083350938.1	Prevotellaceae_NCBI_060618.fasta	40346.5	1	4	5	5	0.000657	0.0983	346
110619_Prevotella	Uncategorized Sample	Box 3	PepSY-associated TM helix domain protein [Prevotella bryantii B14]	EFI72859.1,SDL70743.1,SER04368.1,WP_006281705.1,WP_027453911.1,WP_074548848.1	Prevotellaceae_NCBI_060618.fasta	41572.7	1	3	3	3	0.000394	0.0703	370
110619_Prevotella	Uncategorized Sample	Box 3	conserved hypothetical protein [Prevotella bryantii B14]	EFI72252.1,OYP53471.1,SDL52224.1,SEA19159.1,SEQ09999.1,WP_006282381.1	Prevotellaceae_NCBI_060618.fasta	16066.8	1	3	3	3	0.000394	0.237	139
110619_Prevotella	Uncategorized Sample	Box 3	thiamine biosynthesis lipoprotein ApbE [Prevotella bryantii B14]	EFI73352.1,OYP56221.1,SDL61451.1,SDZ96657.1,SEP66530.1,WP_006281272.1,WP_027454176.1,WP_074613982.1,WP_094448212.1	Prevotellaceae_NCBI_060618.fasta	38011.1	1	2	2	2	0.000263	0.0588	340
110619_Prevotella	Uncategorized Sample	Box 3	putative lipoprotein [Prevotella bryantii B14]	EFI73487.1,OYP54089.1,SDL64588.1,SDZ78494.1,SEQ46915.1,WP_006281096.1	Prevotellaceae_NCBI_060618.fasta	21724.3	0.999	1	1	1	0.000131	0.0561	196
110619_Prevotella	Uncategorized Sample	Box 3	ribosomal protein S15 [Prevotella bryantii B14]	EFI72518.1,OYP53964.1,SDL83176.1,SEA52263.1,SEQ60820.1,WP_006282101.1	Prevotellaceae_NCBI_060618.fasta	10449	1	3	4	4	0.000526	0.281	89
110619_Prevotella	Uncategorized Sample	Box 3	carboxyl transferase domain protein [Prevotella sp. F0091]	ERJ79858.1,WP_021671542.1	Prevotellaceae_NCBI_060618.fasta	57004.2	0.953	1	1	1	0.000131	0.115	521
110619_Prevotella	Uncategorized Sample	Box 3	putative adenylate cyclase [Prevotella bryantii B14]	EFI72294.1,OYP53506.1,SDL53264.1,SEA17989.1,SEQ11790.1,WP_027453428.1	Prevotellaceae_NCBI_060618.fasta	39033.7	1	11	13	13	0.00171	0.35	349
110619_Prevotella	Uncategorized Sample	Box 3	carboxy- processing protease [Prevotella bryantii B14]	EFI71789.1,OYP55651.1,SDL39911.1,SEA35777.1,SEP96034.1,WP_006282726.1	Prevotellaceae_NCBI_060618.fasta	63227.5	1	6	7	7	0.00092	0.106	557
110619_Prevotella	Uncategorized Sample	Box 3	electron transport complex protein RnfC [Prevotella bryantii B14]	EFI71734.1,OYP54707.1,SDL78898.1,SDZ75190.1,SEQ36358.1,WP_006282851.1	Prevotellaceae_NCBI_060618.fasta	50512.5	1	7	7	7	0.00092	0.138	472
110619_Prevotella	Uncategorized Sample	Box 3	signal peptide peptidase SppA, 67K type [Prevotella bryantii B14]	EFI70905.1,OYP56162.1,SDL61003.1,SDZ97402.1,SEP67824.1,WP_006283696.1,WP_027454160.1,WP_074548618.1,WP_074613989.1,WP_094448190.1	Prevotellaceae_NCBI_060618.fasta	66405.8	1	4	4	4	0.000526	0.0826	593
110619_Prevotella	Uncategorized Sample	Box 3	endopeptidase PepO [Prevotella bryantii B14]	EFI72953.1,SEQ66692.1,WP_006281678.1	Prevotellaceae_NCBI_060618.fasta	77488.8	1	2	2	2	0.000263	0.0327	673
110619_Prevotella	Uncategorized Sample	Box 3	putative rod shape-determining protein RodA [Prevotella intermedia 17]	AFJ08643.1,AKU69037.1,APW31800.1,APW34821.1,ATV26671.1,ATV28693.1,ATV30752.1,ATV32589.1,ATV38076.1,ATV41000.1,ATV52672.1,ATV55149.1,AUI54270.1,BAR95439.1,BAU18426.1,EFB92319.1,EFI70922.1,EFL46769.1,EFN92156.1,EFV04745.1,EGQ17839.1,EGQ20123.1,EGV31484.1,EGW46649.1,EHO68762.1,EIM32142.1,ELX67076.1,ERJ71030.1,ERJ79215.1,ERK02242.1,ETD22619.1,KGF21572.1,KGF37149.1,KGF44836.1,KGF50390.1,KGF52882.1,KJJ…	Prevotellaceae_NCBI_060618.fasta	54793.8	0.973	1	1	1	0.000131	0.0183	491
110619_Prevotella	Uncategorized Sample	Box 3	LicD-related protein [Prevotella bryantii B14]	EFI71059.1,OYP55745.1,SDL42797.1,SEA38668.1,SEQ00602.1,WP_006283537.1	Prevotellaceae_NCBI_060618.fasta	32567.3	1	3	4	4	0.000526	0.12	276
110619_Prevotella	Uncategorized Sample	Box 3	conserved hypothetical protein [Prevotella bryantii B14]	EFI71956.1,SER07374.1,WP_006282579.1	Prevotellaceae_NCBI_060618.fasta	33485.2	1	4	4	4	0.000526	0.164	287
110619_Prevotella	Uncategorized Sample	Box 3	pullulanase, type I [Prevotella bryantii B14]	EFI71674.1,OYP55919.1,SDM04870.1,SEA29956.1,SEP81202.1,WP_027453072.1	Prevotellaceae_NCBI_060618.fasta	70359.8	0.995	1	1	1	0.000131	0.0128	625
110619_Prevotella	Uncategorized Sample	Box 3	bacterial sugar transferase [Prevotella bryantii B14]	EFI71131.1,SDL59267.1,SDZ99643.1,SEP71250.1,WP_006283491.1,WP_074548532.1	Prevotellaceae_NCBI_060618.fasta	24077.1	1	2	2	2	0.000263	0.0952	210
110619_Prevotella	Uncategorized Sample	Box 3	tetraacyldisaccharide 4'-kinase [Prevotella bryantii B14]	EFI70904.1,SDL61023.1,SDZ97379.1,SEP67783.1	Prevotellaceae_NCBI_060618.fasta	45152.7	1	4	4	5	0.000657	0.0814	393
110619_Prevotella	Uncategorized Sample	Box 3	adenylosuccinate lyase [Prevotella bryantii B14]	EFI71024.1,OYP53228.1,SDM04074.1,SDZ88783.1,SEP54754.1,WP_006283547.1,WP_074613894.1	Prevotellaceae_NCBI_060618.fasta	51159.5	0.988	1	1	1	0.000131	0.0335	448
110619_Prevotella	Uncategorized Sample	Box 3	conserved hypothetical protein [Prevotella bryantii B14]	EFI71450.1,OYP54064.1,SDL65097.1,SDZ79052.1,SEQ48094.1,WP_027452836.1	Prevotellaceae_NCBI_060618.fasta	40368.3	1	3	3	3	0.000394	0.0989	354
110619_Prevotella	Uncategorized Sample	Box 3	electron transfer flavoprotein, beta subunit [Prevotella bryantii B14]	EFI71550.1,OYP56432.1,SDL91592.1,SDZ86640.1,SEP55833.1,WP_006283020.1	Prevotellaceae_NCBI_060618.fasta	31008.7	1	4	4	4	0.000526	0.197	289
110619_Prevotella	Uncategorized Sample	Box 3	NAD(P)H-dependent glutamate dehydrogenase [Prevotella bryantii B14]	AAB40142.1,EFI71609.1,OYP53525.1,P95544.1,SEQ84647.1,WP_006282952.1	Prevotellaceae_NCBI_060618.fasta	48878.5	1	9	10	10	0.00131	0.286	444
110619_Prevotella	Uncategorized Sample	Box 3	ribosomal protein L24 [Prevotella bryantii B14]	EFI70981.1,OYP56578.1,SDL84993.1,SEA54455.1,SEQ92542.1,WP_006283645.1	Prevotellaceae_NCBI_060618.fasta	11231.6	1	3	4	4	0.000526	0.352	105
110619_Prevotella	Uncategorized Sample	Box 3	conserved hypothetical protein [Prevotella bryantii B14]	EFI73422.1,SEQ18751.1,WP_006281154.1	Prevotellaceae_NCBI_060618.fasta	74719.7	0.998	1	1	1	0.000131	0.0138	653
110619_Prevotella	Uncategorized Sample	Box 3	RagB/SusD domain protein [Prevotella bryantii B14]	EFI73367.1,OYP56418.1,SDL91291.1,SEP56138.1,WP_006281203.1,WP_027453038.1,WP_074549652.1,WP_094448166.1	Prevotellaceae_NCBI_060618.fasta	69031.3	1	2	2	2	0.000263	0.0341	615
110619_Prevotella	Uncategorized Sample	Box 3	transporter [Prevotella bryantii]	OYP53548.1,SDL54420.1,SEA16825.1,SEQ83692.1,WP_027453403.1	Prevotellaceae_NCBI_060618.fasta	61067.5	1	6	9	9	0.00118	0.132	562
110619_Prevotella	Uncategorized Sample	Box 3	hypothetical protein [Prevotella sp. Sc00026]	AGH13943.1,EFI73317.1,OYP56209.1,SDL62120.1,SDZ95538.1,SEP64897.1,WP_006281237.1	Prevotellaceae_NCBI_060618.fasta	23965.2	0.985	1	1	1	0.000131	0.0613	212
110619_Prevotella	Uncategorized Sample	Box 3	carbamoyl-phosphate synthase (glutamine-hydrolyzing) large subunit [Prevotella bryantii]	OYP53455.1,SDL51814.1,SEA19631.1,SEQ09280.1,WP_027453457.1,WP_074614277.1,WP_074802986.1	Prevotellaceae_NCBI_060618.fasta	120056	0.996	1	1	1	0.000131	0.0102	1075
110619_Prevotella	Uncategorized Sample	Box 3	NADH dehydrogenase I, b subunit [Prevotella bryantii B14]	EFI72144.1,OYP56920.1,SDL58762.1,SEA00314.1,SEP72561.1,WP_006282432.1	Prevotellaceae_NCBI_060618.fasta	27926	1	3	4	4	0.000526	0.154	254
110619_Prevotella	Uncategorized Sample	Box 3	putative lipoprotein signal peptidase [Prevotella bryantii B14]	EFI72269.1,OYP53605.1,SDL52675.1,SEA18636.1,SEQ10668.1,WP_027453445.1,WP_094449067.1	Prevotellaceae_NCBI_060618.fasta	25083.7	0.999	2	2	2	0.000263	0.1	219
110619_Prevotella	Uncategorized Sample	Box 3	altronate hydrolase (Altronic acid hydratase) [Prevotella bryantii B14]	EFI72130.1,OYP54736.1,SDL79583.1,SDZ74615.1,SEQ35017.1,WP_006282454.1	Prevotellaceae_NCBI_060618.fasta	54438.5	1	1	1	1	0.000131	0.0201	498
110619_Prevotella	Uncategorized Sample	Box 3	conserved hypothetical protein [Prevotella bryantii B14]	EFI72786.1,OYP56322.1,SDM02131.1,SDZ83702.1,SEP59680.1,WP_006281794.1,WP_027452963.1,WP_074550164.1,WP_094448123.1	Prevotellaceae_NCBI_060618.fasta	96107.8	1	3	3	3	0.000394	0.0353	849
110619_Prevotella	Uncategorized Sample	Box 3	hypothetical protein SAMN05444375_106129 [Prevotella bryantii B14]	SEQ20360.1	Prevotellaceae_NCBI_060618.fasta	93102	0.99	1	1	1	0.000131	0.0152	857
110619_Prevotella	Uncategorized Sample	Box 3	NADH-ubiquinone oxidoreductase, Nqo9 subunit (nqo9) [Prevotella bryantii B14]	EFI72141.1,OYP56917.1,SDL58690.1,SEA00396.1,SEP72689.1,WP_006282429.1	Prevotellaceae_NCBI_060618.fasta	21722.8	1	4	4	4	0.000526	0.181	193
110619_Prevotella	Uncategorized Sample	Box 3	UDP-3-O-[3-hydroxymyristoyl] N-acetylglucosamine deacetylase [Prevotella bryantii B14]	EFI72062.1,OYP56874.1,SDL57689.1,SEA02083.1,SEP75202.1,WP_006282494.1	Prevotellaceae_NCBI_060618.fasta	51793.6	1	4	5	5	0.000657	0.102	461
110619_Prevotella	Uncategorized Sample	Box 3	NADH:ubiquinone oxidoreductase, Na(+)-translocating, A subunit [Prevotella oris C735]	EFI49622.1,OFO84304.1,OFP34428.1,OFP58699.1,WP_004376440.1,WP_070667372.1,WP_070694661.1	Prevotellaceae_NCBI_060618.fasta	49200.9	0.972	1	1	2	0.000263	0.0423	449
110619_Prevotella	Uncategorized Sample	Box 3	preprotein translocase subunit SecG [Prevotella bryantii]	OYP56281.1,SDL69010.1,SDZ82878.1,SEQ24110.1,WP_027452937.1	Prevotellaceae_NCBI_060618.fasta	13387.2	1	3	5	6	0.000789	0.42	131
110619_Prevotella	Uncategorized Sample	Box 3	signal peptidase I [Prevotella bryantii B14]	EFI71817.1,SEP97426.1	Prevotellaceae_NCBI_060618.fasta	58604.2	1	11	11	13	0.00171	0.224	499
110619_Prevotella	Uncategorized Sample	Box 3	putative DNA-binding response regulator/sensor histidine kinase [Prevotella bryantii B14]	EFI72868.1,OYP53874.1,SER04738.1,WP_006281714.1,WP_027453903.1,WP_094448913.1	Prevotellaceae_NCBI_060618.fasta	105283	1	4	4	4	0.000526	0.0406	937
110619_Prevotella	Uncategorized Sample	Box 3	calcium-translocating P-type ATPase, PMCA-type [Prevotella bryantii B14]	EFI71803.1,OYP55665.1,SDL40219.1,SEA36187.1,SEP96695.1,WP_006282741.1,WP_027453192.1,WP_074547989.1,WP_094448267.1	Prevotellaceae_NCBI_060618.fasta	95004.5	1	9	10	10	0.00131	0.107	854
110619_Prevotella	Uncategorized Sample	Box 3	outer membrane lipoprotein carrier protein LolA [Prevotella bryantii B14]	EFI73287.1,OYP55856.1,SDL45392.1,SEA27778.1,SEP84452.1,WP_006281338.1	Prevotellaceae_NCBI_060618.fasta	22080.8	1	4	4	4	0.000526	0.234	205
110619_Prevotella	Uncategorized Sample	Box 3	hypothetical protein HMPREF9431_00392 [Prevotella oulorum F0390]	EGV34432.1,SJZ46267.1,WP_018463569.1,WP_025070053.1,WP_028899112.1	Prevotellaceae_NCBI_060618.fasta	13080.8	0.975	1	1	1	0.000131	0.118	119
110619_Prevotella	Uncategorized Sample	Box 3	putative membrane protein [Prevotella bryantii B14]	EFI72079.1,SDL58019.1,SEA01605.1,SEP74467.1,WP_074548468.1,WP_074614055.1,WP_081456331.1	Prevotellaceae_NCBI_060618.fasta	42256.8	1	2	2	2	0.000263	0.0545	367
110619_Prevotella	Uncategorized Sample	Box 3	hypothetical protein PBR_0208 [Prevotella bryantii B14]	EFI72699.1,SEQ77852.1,WP_039869987.1	Prevotellaceae_NCBI_060618.fasta	56177.7	1	4	4	4	0.000526	0.078	500
110619_Prevotella	Uncategorized Sample	Box 3	transcription termination factor Rho [Prevotella bryantii B14]	EFI71625.1,OYP53542.1,SDL54275.1,SEA17003.1,SEQ83925.1,WP_006282968.1,WP_074548391.1,WP_094449042.1	Prevotellaceae_NCBI_060618.fasta	74015.8	1	5	5	5	0.000657	0.0853	668
110619_Prevotella	Uncategorized Sample	Box 3	50S ribosomal protein L1 [Prevotella bryantii]	OYP56599.1,SDL85391.1,SEA54983.1,SEQ91760.1,WP_027453357.1	Prevotellaceae_NCBI_060618.fasta	24655.7	1	12	16	18	0.00237	0.487	230
110619_Prevotella	Uncategorized Sample	Box 3	peptidase, M16 family [Prevotella bryantii B14]	EFI72927.1,SEQ65729.1,WP_039869736.1	Prevotellaceae_NCBI_060618.fasta	106620	1	7	7	7	0.00092	0.0734	940
110619_Prevotella	Uncategorized Sample	Box 3	glycine--tRNA ligase [Prevotella bryantii B14]	EFI71259.1,OYP53251.1,WP_006283348.1	Prevotellaceae_NCBI_060618.fasta	60320.7	1	9	12	12	0.00158	0.21	519
110619_Prevotella	Uncategorized Sample	Box 3	CAAX amino protease family protein [Prevotella bryantii B14]	EFI71800.1,OYP55662.1,SDL40168.1,SEA36110.1,SEP96554.1,WP_006282738.1	Prevotellaceae_NCBI_060618.fasta	31252.1	0.996	1	2	2	0.000263	0.0397	277
110619_Prevotella	Uncategorized Sample	Box 3	ribosomal protein L31 [Prevotella bryantii B14]	EFI72783.1,EHO75030.1,EKX97329.1,KXA43667.1,SDZ83767.1,SEP59558.1,WP_006281791.1,WP_006950941.1,WP_009161108.1,WP_025876194.1	Prevotellaceae_NCBI_060618.fasta	9431	1	2	2	2	0.000263	0.361	83
110619_Prevotella	Uncategorized Sample	Box 3	conserved hypothetical protein [Prevotella bryantii B14]	EFI71746.1,OYP54718.1,SDZ74937.1,SEQ35846.1,WP_006282863.1	Prevotellaceae_NCBI_060618.fasta	5753.6	0.993	1	1	1	0.000131	0.176	51
110619_Prevotella	Uncategorized Sample	Box 3	alpha-L-arabinofuranosidase A [Prevotella bryantii B14]	EFI71206.1,OYP57357.1,SDL67960.1,SEQ26401.1,WP_006283381.1,WP_051214610.1,WP_074548793.1,WP_094447905.1	Prevotellaceae_NCBI_060618.fasta	93457	1	4	4	4	0.000526	0.0465	817
110619_Prevotella	Uncategorized Sample	Box 3	RNA polymerase sigma-43 factor [Prevotella bryantii B14]	EFI70897.1,OYP56168.1,SDL61162.1,SDZ97145.1,SEP67432.1,WP_006283685.1,WP_027454167.1,WP_074548626.1	Prevotellaceae_NCBI_060618.fasta	28488.6	0.997	2	2	2	0.000263	0.0757	251
110619_Prevotella	Uncategorized Sample	Box 3	HtrA protein [Prevotella bryantii B14]	EFI72253.1,OYP53473.1,SDL52301.1,SEA19066.1,SEQ10126.1,WP_006282382.1	Prevotellaceae_NCBI_060618.fasta	51965	0.971	1	1	1	0.000131	0.0264	492
110619_Prevotella	Uncategorized Sample	Box 3	hypothetical protein SAMN05444375_11279 [Prevotella bryantii B14]	SEQ67994.1,WP_074803213.1	Prevotellaceae_NCBI_060618.fasta	45026.7	1	4	4	4	0.000526	0.114	387
110619_Prevotella	Uncategorized Sample	Box 3	putative membrane protein [Prevotella bryantii B14]	EFI71191.1,OYP57345.1,SDL68286.1,SDZ82071.1,SEQ25638.1,WP_006283366.1	Prevotellaceae_NCBI_060618.fasta	16986.9	1	2	2	2	0.000263	0.112	152
110619_Prevotella	Uncategorized Sample	Box 3	putative thiol:disulfide interchange protein DsbD [Prevotella bryantii B14]	EFI73431.1,OYP55189.1,SDL72638.1,SEQ19344.1,WP_006281163.1,WP_074548974.1,WP_094448408.1	Prevotellaceae_NCBI_060618.fasta	75231.9	1	10	15	17	0.00223	0.193	690
110619_Prevotella	Uncategorized Sample	Box 3	phospholipase, patatin family [Prevotella bryantii B14]	EFI71247.1,SDM03443.1,SEP55028.1,WP_006283336.1,WP_074550238.1	Prevotellaceae_NCBI_060618.fasta	33758.8	1	2	2	3	0.000394	0.0629	302
110619_Prevotella	Uncategorized Sample	Box 3	putative membrane protein [Prevotella bryantii B14]	EFI73434.1,SEQ19479.1,WP_006281166.1	Prevotellaceae_NCBI_060618.fasta	51769.1	1	5	6	7	0.00092	0.0841	464
110619_Prevotella	Uncategorized Sample	Box 3	ATP-dependent RNA helicase, DEAD/DEAH box family [Prevotella bryantii B14]	EFI71608.1,OYP53524.1,SEQ84699.1,WP_006282951.1,WP_027453415.1	Prevotellaceae_NCBI_060618.fasta	63222.8	1	4	4	4	0.000526	0.0883	555
110619_Prevotella	Uncategorized Sample	Box 3	serine O-acetyltransferase [Prevotella bryantii B14]	EFI73329.1,SEP65454.1,WP_006281249.1	Prevotellaceae_NCBI_060618.fasta	34487.6	1	3	3	3	0.000394	0.115	313
110619_Prevotella	Uncategorized Sample	Box 3	chaperonin GroL [Prevotella sp. CAG:1092]	CCZ11315.1	Prevotellaceae_NCBI_060618.fasta	57952	0.953	1	1	1	0.000131	0.273	542
110619_Prevotella	Uncategorized Sample	Box 3	NADH dehydrogenase I, subunit 3 [Prevotella bryantii B14]	EFI72145.1,KGF16078.1,KGI60700.1,KXB84938.1,OYP56921.1,PTL33157.1,PVX55057.1,SDL58788.1,SEA00285.1,SEP72518.1,SFF91773.1,WP_006282433.1,WP_028910879.1,WP_036894205.1,WP_036897165.1,WP_092109879.1,WP_107619905.1	Prevotellaceae_NCBI_060618.fasta	13068.4	1	2	2	2	0.000263	0.147	116
110619_Prevotella	Uncategorized Sample	Box 3	putative membrane bound regulatory protein [Prevotella bryantii B14]	EFI71475.1,OYP54381.1,SDL93419.1,SEA46633.1,SEQ54905.1,WP_006283109.1,WP_027454303.1,WP_074549738.1,WP_074614520.1,WP_094448677.1	Prevotellaceae_NCBI_060618.fasta	39625.7	1	3	3	3	0.000394	0.0935	353
110619_Prevotella	Uncategorized Sample	Box 3	NADH:ubiquinone oxidoreductase, Na(+)-translocating, A subunit (plasmid) [Prevotella sp. oral taxon 299 str. F0039]	EFC71622.1,WP_009227470.1	Prevotellaceae_NCBI_060618.fasta	49924.6	0.985	1	1	3	0.000394	0.0245	449
110619_Prevotella	Uncategorized Sample	Box 3	peptidase, M16 family [Prevotella bryantii B14]	EFI71252.1,SEP54977.1,WP_006283341.1	Prevotellaceae_NCBI_060618.fasta	106747	1	11	11	11	0.00145	0.128	942
110619_Prevotella	Uncategorized Sample	Box 3	hypothetical protein PBR_0652 [Prevotella bryantii B14]	EFI71130.1,OYP56946.1,SDL59291.1,SDZ99611.1,SEP71208.1,WP_006283490.1,WP_027454126.1	Prevotellaceae_NCBI_060618.fasta	23868	0.999	1	1	1	0.000131	0.069	203
110619_Prevotella	Uncategorized Sample	Box 3	alanine--tRNA ligase [Prevotella bryantii B14]	EFI73363.1,SEP56060.1,WP_006281199.1	Prevotellaceae_NCBI_060618.fasta	100178	1	9	9	9	0.00118	0.115	888
110619_Prevotella	Uncategorized Sample	Box 3	thiol oxidoreductase [Prevotella bryantii B14]	EFI71147.1,OYP56930.1,SDL58969.1,SEA00054.1,SEP71944.1,WP_006283507.1	Prevotellaceae_NCBI_060618.fasta	64633.6	1	3	3	3	0.000394	0.048	583
110619_Prevotella	Uncategorized Sample	Box 3	putative carboxyl transferase domain protein [Prevotella bryantii B14]	EFI72164.1,OYP53394.1,SDL50165.1,SEA22018.1,SEQ06121.1,WP_006282293.1	Prevotellaceae_NCBI_060618.fasta	56754.9	1	10	17	22	0.00289	0.24	521
110619_Prevotella	Uncategorized Sample	Box 3	methylmalonyl-CoA decarboxylase, gamma subunit [Prevotella bryantii B14]	EFI72166.1,OYP53395.1,SDL50197.1,SEA21963.1,SEQ06192.1,WP_006282295.1,WP_027453724.1	Prevotellaceae_NCBI_060618.fasta	15155.6	1	2	2	2	0.000263	0.312	141
110619_Prevotella	Uncategorized Sample	Box 3	conserved hypothetical protein [Prevotella bryantii B14]	EFI71145.1,OYP56932.1,SEP71852.1,WP_006283505.1,WP_094448028.1	Prevotellaceae_NCBI_060618.fasta	49502.2	0.999	1	1	1	0.000131	0.023	435
110619_Prevotella	Uncategorized Sample	Box 3	putative lipoprotein [Prevotella bryantii B14]	EFI72780.1,SDZ83836.1,SEP59445.1,WP_006281788.1,WP_074613803.1,WP_074802890.1	Prevotellaceae_NCBI_060618.fasta	22680.7	1	2	2	2	0.000263	0.129	194
110619_Prevotella	Uncategorized Sample	Box 3	putative potassium uptake protein TrkA [Prevotella bryantii B14]	EFI71893.1,OYP55806.1,SDL44247.1,SEA26043.1,SEP86708.1,WP_006282674.1,WP_027453140.1,WP_074548121.1	Prevotellaceae_NCBI_060618.fasta	59580.6	1	7	8	8	0.00105	0.141	553
110619_Prevotella	Uncategorized Sample	Box 3	putative tetratricopeptide repeat domain protein [Prevotella bryantii B14]	EFI71335.1,OYP53591.1,SDL49946.1,SEA22293.1,SEQ05363.1,WP_006283256.1	Prevotellaceae_NCBI_060618.fasta	44761.2	0.985	1	1	1	0.000131	0.0298	403
110619_Prevotella	Uncategorized Sample	Box 3	ABC transporter ATP-binding protein [Prevotella bryantii]	OYP53240.1,SDM04275.1,SDZ89077.1,SEP54676.1,WP_074550274.1	Prevotellaceae_NCBI_060618.fasta	28848.4	0.999	2	2	2	0.000263	0.102	256
110619_Prevotella	Uncategorized Sample	Box 3	LemA protein [Prevotella bryantii B14]	EFI72353.1,OYP54604.1,SDM10158.1,SEA64682.1,SER10862.1,WP_006282208.1	Prevotellaceae_NCBI_060618.fasta	21722.7	1	11	14	15	0.00197	0.448	194
110619_Prevotella	Uncategorized Sample	Box 3	RecA protein [Prevotella bryantii B14]	EFI71530.1,OYP53168.1,SDM05929.1,SDZ87376.1,SEP55293.1,WP_006283052.1	Prevotellaceae_NCBI_060618.fasta	36588.7	1	3	3	3	0.000394	0.121	339
110619_Prevotella	Uncategorized Sample	Box 3	L-arabinose isomerase [Prevotella bryantii B14]	EFI71376.1,OYP54989.1,SDL66576.1,SDZ80363.1,SEQ29546.1,WP_006283151.1	Prevotellaceae_NCBI_060618.fasta	58333.8	1	2	2	2	0.000263	0.0486	514
110619_Prevotella	Uncategorized Sample	Box 3	ABC transporter, ATP-binding protein, MsbA family [Prevotella bryantii B14]	EFI71065.1,OYP55739.1,WP_006283543.1,WP_027453243.1	Prevotellaceae_NCBI_060618.fasta	69352.9	1	5	5	5	0.000657	0.0734	613
110619_Prevotella	Uncategorized Sample	Box 3	Glycosyltransferase involved in cell wall bisynthesis [Prevotella bryantii]	SDZ99589.1,SEP71161.1,WP_039871150.1	Prevotellaceae_NCBI_060618.fasta	44848.2	1	5	6	6	0.000789	0.13	393
110619_Prevotella	Uncategorized Sample	Box 3	phosphopyruvate hydratase [Prevotella bryantii B14]	EFI70752.1,OYP53871.1,SDL70984.1,SEA11491.1,SER03827.1,WP_006283776.1	Prevotellaceae_NCBI_060618.fasta	47311.2	1	4	5	5	0.000657	0.11	435
110619_Prevotella	Uncategorized Sample	Box 3	RNA polymerase sigma-70 factor [Prevotella bryantii B14]	EFI72254.1,OYP53474.1,SDL52324.1,SEA19033.1,SEQ10161.1,WP_027453451.1	Prevotellaceae_NCBI_060618.fasta	33902.7	1	3	3	3	0.000394	0.102	295
110619_Prevotella	Uncategorized Sample	Box 3	macrolide export ATP-binding/permease protein MacB [Prevotella bryantii B14]	EFI73300.1,OYP55904.1,SDL46550.1,SEA29503.1,SEP81917.1,WP_006281285.1	Prevotellaceae_NCBI_060618.fasta	26824.9	1	3	3	3	0.000394	0.141	241
110619_Prevotella	Uncategorized Sample	Box 3	putative lipoprotein [Prevotella bryantii B14]	EFI71914.1,OYP55788.1,SDL43796.1,SEA25434.1,SEP87574.1,WP_006282695.1	Prevotellaceae_NCBI_060618.fasta	37945.2	1	3	3	3	0.000394	0.113	335
110619_Prevotella	Uncategorized Sample	Box 3	oxidoreductase, aldo/keto reductase family [Prevotella bryantii B14]	EFI71869.1,OYP55720.1,SDL42175.1,SEA37876.1,SEP99426.1,WP_006282707.1	Prevotellaceae_NCBI_060618.fasta	37436.6	1	2	2	2	0.000263	0.055	327
110619_Prevotella	Uncategorized Sample	Box 3	ppic-type ppiase domain protein [Prevotella bryantii B14]	EFI71028.1,OYP53232.1,SDM04142.1,SDZ88881.1,SEP54727.1,WP_006283551.1,WP_027453617.1	Prevotellaceae_NCBI_060618.fasta	54737.2	1	5	5	5	0.000657	0.105	476
110619_Prevotella	Uncategorized Sample	Box 3	conserved hypothetical protein [Prevotella bryantii B14]	EFI70945.1,OYP56542.1,SDL84356.1,SEA53561.1,SEQ93861.1,WP_006283608.1	Prevotellaceae_NCBI_060618.fasta	24313	1	2	2	2	0.000263	0.111	216
110619_Prevotella	Uncategorized Sample	Box 3	phosphate permease [Prevotella bryantii B14]	EFI73115.1,OYP53736.1,SDL86596.1,SEA60740.1,SER06308.1,WP_006281405.1,WP_074614715.1	Prevotellaceae_NCBI_060618.fasta	83728.7	0.985	1	1	1	0.000131	0.02	749
110619_Prevotella	Uncategorized Sample	Box 3	ribosomal protein L25, Ctc-form [Prevotella bryantii B14]	EFI72745.1,OYP56355.1,SDL89706.1,SDZ84684.1,SEP58189.1,WP_006281753.1,WP_074549582.1	Prevotellaceae_NCBI_060618.fasta	21772.6	1	3	4	5	0.000657	0.102	197
110619_Prevotella	Uncategorized Sample	Box 3	conserved hypothetical protein [Prevotella bryantii B14]	EFI71830.1,OYP55690.1,SDL41429.1,SEA36988.1,SEP98017.1,WP_006282768.1	Prevotellaceae_NCBI_060618.fasta	44599.9	0.995	1	1	1	0.000131	0.0341	381
110619_Prevotella	Uncategorized Sample	Box 3	NADH:ubiquinone oxidoreductase, B subunit [Prevotella bryantii B14]	EFI72180.1,OYP53408.1,SDL50470.1,SEA21509.1,SEQ06870.1,WP_006282309.1	Prevotellaceae_NCBI_060618.fasta	41685.9	1	3	5	5	0.000657	0.0675	385
110619_Prevotella	Uncategorized Sample	Box 3	NADH-quinone oxidoreductase subunit L [Prevotella bryantii]	OYP56914.1,SDL58614.1,SEA00486.1,SEP72817.1,WP_027454111.1,WP_074548513.1	Prevotellaceae_NCBI_060618.fasta	74481.4	1	2	3	4	0.000526	0.0317	663
110619_Prevotella	Uncategorized Sample	Box 3	NADH dehydrogenase I, m subunit [Prevotella bryantii B14]	EFI72113.1,OYP56913.1,SDL58587.1,SEA00515.1,SEP72865.1,WP_006282546.1,WP_024989953.1,WP_074614026.1	Prevotellaceae_NCBI_060618.fasta	54687.5	1	2	3	3	0.000394	0.0339	501
110619_Prevotella	Uncategorized Sample	Box 3	putative Na+/H+ antiporter [Prevotella bryantii B14]	EFI71165.1,OYP53221.1,SDM03951.1,SDZ88603.1,SEP54805.1,WP_006283423.1,WP_027453608.1,WP_074613892.1,WP_094449112.1	Prevotellaceae_NCBI_060618.fasta	80085	1	3	3	3	0.000394	0.0381	709
110619_Prevotella	Uncategorized Sample	Box 3	putative histidine kinase [Prevotella bryantii B14]	EFI72297.1,OYP56385.1,SDL90424.1,SDZ85421.1,SEP57069.1,WP_006282249.1,WP_036857837.1,WP_083331744.1,WP_083350944.1,WP_094448156.1	Prevotellaceae_NCBI_060618.fasta	154818	0.985	1	1	1	0.000131	0.00878	1366
110619_Prevotella	Uncategorized Sample	Box 3	copper-exporting ATPase [Prevotella bryantii B14]	EFI73113.1,OYP53733.1,SEA60688.1,SER06362.1,WP_006281403.1,WP_027453741.1,WP_074614714.1,WP_094448919.1	Prevotellaceae_NCBI_060618.fasta	70106.4	0.986	1	1	1	0.000131	0.0172	638
110619_Prevotella	Uncategorized Sample	Box 3	conserved hypothetical protein [Prevotella bryantii B14]	EFI71788.1,OYP55650.1,SDL39891.1,SEA35750.1,SEP95988.1,WP_006282725.1	Prevotellaceae_NCBI_060618.fasta	17755.9	1	3	3	3	0.000394	0.187	155
110619_Prevotella	Uncategorized Sample	Box 3	na+-transporting NADH:ubiquinone oxidoreductase, electron transport complex protein rnfd [Prevotella bryantii B14]	EFI71733.1,SEQ36399.1,WP_006282850.1	Prevotellaceae_NCBI_060618.fasta	35307.1	0.985	1	1	1	0.000131	0.0273	330
110619_Prevotella	Uncategorized Sample	Box 3	fructose-1,6-bisphosphate aldolase, class II [Prevotella bryantii B14]	EFI70963.1,OYP56560.1,SDL84680.1,SEA54000.1,SEQ93197.1,WP_006283626.1	Prevotellaceae_NCBI_060618.fasta	36826.9	1	3	3	3	0.000394	0.0861	337
110619_Prevotella	Uncategorized Sample	Box 3	ATP-binding protein, Mrp/Nbp35 family [Prevotella bryantii B14]	EFI72454.1,OYP53915.1,SDL82096.1,SEA50788.1,SEQ63458.1,WP_006282036.1	Prevotellaceae_NCBI_060618.fasta	39881.7	1	3	4	4	0.000526	0.111	370
110619_Prevotella	Uncategorized Sample	Box 3	30S ribosomal protein S12 [Prevotella sp. CAG:604]	CDA58284.1,CDA66902.1,CDB04883.1,CDD20832.1,CDE32487.1,EEX54166.1,EFB34440.1,EFC68032.1,EFI70996.1,EHJ39993.1,EKX97405.1,KDR53258.1,OFQ08411.1,OXL44067.1,OYP56593.1,OZT05219.1,SDL85269.1,SEA54824.1,SEQ91963.1,WP_006283661.1,WP_006848839.1,WP_007899805.1,WP_009161022.1,WP_009231178.1,WP_025815504.1,WP_094879331.1	Prevotellaceae_NCBI_060618.fasta	14057.2	1	3	3	3	0.000394	0.183	126
110619_Prevotella	Uncategorized Sample	Box 3	succinate dehydrogenase flavoprotein subunit [Prevotella buccalis ATCC 35310]	EFA91228.1,EFA97731.1,ERT56945.1,KGF34611.1,KGI23155.1,PMC07275.1,PMC25382.1,WP_004350665.1,WP_008123784.1,WP_023058515.1,WP_025072898.1,WP_036873103.1,WP_036925574.1,WP_102696313.1	Prevotellaceae_NCBI_060618.fasta	73726.4	0.975	1	1	2	0.000263	0.153	659
110619_Prevotella	Uncategorized Sample	Box 3	DNA-directed RNA polymerase subunit beta [Prevotella bryantii B14]	SEQ91860.1,WP_074803326.1	Prevotellaceae_NCBI_060618.fasta	142384	1	34	43	46	0.00605	0.274	1270
110619_Prevotella	Uncategorized Sample	Box 3	GTP cyclohydrolase I [Prevotella bryantii B14]	EFI72535.1,OYP53978.1,SDL83528.1,SEA52632.1,SEQ60159.1,WP_006282119.1	Prevotellaceae_NCBI_060618.fasta	22886.5	0.998	2	2	2	0.000263	0.0808	198
110619_Prevotella	Uncategorized Sample	Box 3	putative lipoprotein [Prevotella bryantii B14]	EFI73067.1,SEQ21016.1,WP_006281509.1	Prevotellaceae_NCBI_060618.fasta	38033.1	1	2	2	2	0.000263	0.0616	357
110619_Prevotella	Uncategorized Sample	Box 3	tetratricopeptide repeat domain protein [Prevotella bryantii B14]	EFI73420.1,OYP57458.1,SDL72341.1,SEA07759.1,SEQ18662.1,WP_006281152.1,WP_094447870.1	Prevotellaceae_NCBI_060618.fasta	47456	1	4	4	4	0.000526	0.108	409
110619_Prevotella	Uncategorized Sample	Box 3	elongation factor G [Prevotella bryantii]	OYP55005.1,WP_094448563.1	Prevotellaceae_NCBI_060618.fasta	80639.6	1	3	4	4	0.000526	0.0376	719
110619_Prevotella	Uncategorized Sample	Box 3	LPS biosynthesis protein [Prevotella bryantii B14]	EFI71119.1,OYP56955.1,SDL59511.1,SDZ99317.1,SEP70726.1,WP_006283479.1	Prevotellaceae_NCBI_060618.fasta	30614.8	0.999	2	2	2	0.000263	0.0661	257
110619_Prevotella	Uncategorized Sample	Box 3	pyruvate kinase [Prevotella bryantii B14]	EFI71370.1,SDL66698.1,SEQ29269.1,WP_006283145.1	Prevotellaceae_NCBI_060618.fasta	53216.7	1	7	8	8	0.00105	0.162	482
110619_Prevotella	Uncategorized Sample	Box 3	periplasmic component of efflux system [Prevotella bryantii B14]	EFI71344.1,SDL80028.1,SEQ34161.1,WP_006283240.1,WP_074549307.1	Prevotellaceae_NCBI_060618.fasta	42867.4	1	7	7	7	0.00092	0.19	394
110619_Prevotella	Uncategorized Sample	Box 3	CTP synthase [Prevotella bryantii B14]	EFI72102.1,OYP56903.1,SEA00841.1,SEP73393.1,WP_006282535.1	Prevotellaceae_NCBI_060618.fasta	60277.1	1	9	9	9	0.00118	0.191	534
110619_Prevotella	Uncategorized Sample	Box 3	conserved hypothetical protein [Prevotella bryantii B14]	EFI72658.1,SEQ34006.1,WP_006281925.1	Prevotellaceae_NCBI_060618.fasta	39751.1	1	6	8	8	0.00105	0.23	348
110619_Prevotella	Uncategorized Sample	Box 3	conserved hypothetical protein [Prevotella bryantii B14]	EFI72388.1,SDL45021.1,SEA27289.1,SEP85175.1,WP_006282200.1,WP_027453114.1	Prevotellaceae_NCBI_060618.fasta	64532.9	1	3	3	3	0.000394	0.0622	579
110619_Prevotella	Uncategorized Sample	Box 3	preprotein translocase, SecA subunit [Prevotella bryantii B14]	EFI73388.1,OYP56398.1,SDL90820.1,SEP56621.1,WP_006281224.1,WP_074549640.1	Prevotellaceae_NCBI_060618.fasta	128374	1	43	58	63	0.00828	0.396	1119
110619_Prevotella	Uncategorized Sample	Box 3	putative PE [Prevotella bryantii B14]	EFI71226.1,OYP57376.1,SDL67549.1,SDZ81326.1,SEQ27296.1,WP_006283401.1,WP_094447910.1	Prevotellaceae_NCBI_060618.fasta	29973.7	1	2	2	2	0.000263	0.0747	281
110619_Prevotella	Uncategorized Sample	Box 3	hypothetical protein CIK91_00275 [Prevotella bryantii]	OYP57342.1,SDL68358.1,SDZ82148.1,SEQ25472.1,WP_027452918.1	Prevotellaceae_NCBI_060618.fasta	25171.3	1	3	4	4	0.000526	0.159	233
110619_Prevotella	Uncategorized Sample	Box 3	ribosomal protein L5 [Prevotella bryantii B14]	EFI70980.1,OYP56577.1,SEA54434.1,SEQ92577.1,WP_006283644.1	Prevotellaceae_NCBI_060618.fasta	20824.4	1	8	9	9	0.00118	0.391	184
110619_Prevotella	Uncategorized Sample	Box 3	guanosine-3,5-bis(diphosphate) 3-pyrophosphohydrolase [Prevotella bryantii B14]	EFI73370.1,OYP56415.1,SDL91222.1,SDZ86217.1,SEP56191.1,WP_006281206.1,WP_074613850.1	Prevotellaceae_NCBI_060618.fasta	87000.9	0.997	1	2	2	0.000263	0.0158	758
110619_Prevotella	Uncategorized Sample	Box 3	Phosphate-selective porin O and P [Prevotella bryantii]	SDL73588.1,WP_036858256.1,WP_074549034.1	Prevotellaceae_NCBI_060618.fasta	45178.9	1	2	2	2	0.000263	0.0658	395
110619_Prevotella	Uncategorized Sample	Box 3	putative capsular polysaccharide transport protein [Prevotella bryantii B14]	EFI71137.1,SEP71529.1,WP_006283497.1	Prevotellaceae_NCBI_060618.fasta	93505.4	0.982	1	1	1	0.000131	0.0181	830
110619_Prevotella	Uncategorized Sample	Box 3	NADH dehydrogenase I, subunit 6 [Prevotella bryantii B14]	EFI72140.1,OYP56916.1,SDL58661.1,SEA00426.1,SEP72728.1,WP_006282428.1	Prevotellaceae_NCBI_060618.fasta	18916.1	0.971	1	3	3	0.000394	0.0925	173
110619_Prevotella	Uncategorized Sample	Box 3	glycosyltransferase [Prevotella bryantii B14]	EFI72569.1,SEQ68506.1,WP_006282011.1	Prevotellaceae_NCBI_060618.fasta	41646.2	1	6	6	6	0.000789	0.144	368
110619_Prevotella	Uncategorized Sample	Box 3	hypothetical protein CIK91_05845 [Prevotella bryantii]	OYP55853.1,SDL45328.1,SEA27694.1,SEP84568.1,WP_027453106.1,WP_094448330.1	Prevotellaceae_NCBI_060618.fasta	93105.1	1	15	18	19	0.0025	0.224	829
110619_Prevotella	Uncategorized Sample	Box 3	chaperonin [Prevotella oulorum F0390]	EGV33800.1,SKA04253.1,WP_004379718.1,WP_025070785.1	Prevotellaceae_NCBI_060618.fasta	57910.8	0.985	1	1	1	0.000131	0.204	543
110619_Prevotella	Uncategorized Sample	Box 3	hypothetical protein PBR_1732 [Prevotella bryantii B14]	EFI72390.1,SEP85245.1,WP_006282202.1,WP_074802938.1	Prevotellaceae_NCBI_060618.fasta	40833.3	1	5	6	6	0.000789	0.157	376
110619_Prevotella	Uncategorized Sample	Box 3	ribosomal protein L13 [Prevotella bryantii B14]	EFI73246.1,OYP55891.1,SDL46197.1,SEA28985.1,SEP82701.1,WP_006281297.1	Prevotellaceae_NCBI_060618.fasta	17307.6	1	4	5	5	0.000657	0.216	153
110619_Prevotella	Uncategorized Sample	Box 3	putative BatD protein [Prevotella bryantii B14]	EFI72276.1,SEA18439.1,SEQ10952.1,WP_006282408.1,WP_074614270.1	Prevotellaceae_NCBI_060618.fasta	96945.1	1	4	4	4	0.000526	0.0576	868
110619_Prevotella	Uncategorized Sample	Box 3	membrane protein insertase, YidC/Oxa1 family domain protein [Prevotella buccae D17]	EFC74834.1,EFU29348.1,EJP30414.1,WP_004343170.1,WP_004346845.1,WP_007411733.1	Prevotellaceae_NCBI_060618.fasta	73279.4	0.947	1	1	1	0.000131	0.0316	632
110619_Prevotella	Uncategorized Sample	Box 3	cation efflux system protein CzcB [Prevotella bryantii B14]	EFI71725.1,OYP54698.1,SDL78702.1,SEQ36749.1,WP_006282842.1,WP_074549275.1,WP_094448621.1	Prevotellaceae_NCBI_060618.fasta	41663.3	1	4	4	4	0.000526	0.108	369
110619_Prevotella	Uncategorized Sample	Box 3	aerotolerance regulator BatA [Prevotella bryantii]	OYP53492.1,SDL52913.1,SEA18356.1,SEQ11105.1,WP_027453438.1,WP_074802989.1	Prevotellaceae_NCBI_060618.fasta	37362.1	1	2	2	2	0.000263	0.0723	332
110619_Prevotella	Uncategorized Sample	Box 3	threonine--tRNA ligase [Prevotella bryantii B14]	EFI72844.1,OYP55017.1,SDL67245.1,SDZ81006.1,SEQ28009.1,WP_006281738.1,WP_074548780.1	Prevotellaceae_NCBI_060618.fasta	74798.5	1	5	5	5	0.000657	0.078	654
110619_Prevotella	Uncategorized Sample	Box 3	multidrug resistance protein, AcrB/AcrD family [Prevotella bryantii B14]	EFI72528.1,SEQ60422.1,WP_006282112.1	Prevotellaceae_NCBI_060618.fasta	119370	1	5	5	5	0.000657	0.0512	1093
110619_Prevotella	Uncategorized Sample	Box 3	signal recognition particle-docking protein FtsY [Prevotella bryantii B14]	EFI71745.1,OYP54764.1,SDL79132.1,SDZ74955.1,SEQ35886.1,WP_006282862.1	Prevotellaceae_NCBI_060618.fasta	34735.6	1	1	1	1	0.000131	0.044	318
110619_Prevotella	Uncategorized Sample	Box 3	sodium/glucose cotransporter [Prevotella bryantii B14]	EFI71379.1,OYP54986.1,SDL66515.1,SDZ80298.1,SEQ29680.1,WP_006283154.1,WP_074613761.1	Prevotellaceae_NCBI_060618.fasta	70986.6	1	3	6	6	0.000789	0.0535	654
110619_Prevotella	Uncategorized Sample	Box 3	glycosylhydrolase [Prevotella bryantii B14]	EFI72864.1,SER04564.1,WP_039869796.1	Prevotellaceae_NCBI_060618.fasta	59690.3	1	1	1	1	0.000131	0.0189	528
110619_Prevotella	Uncategorized Sample	Box 3	conserved hypothetical protein [Prevotella bryantii B14]	EFI71135.1,OYP56941.1,SDL59181.1,SDZ99773.1,SEP71443.1,WP_006283495.1,WP_027454122.1,WP_074614018.1,WP_094448033.1	Prevotellaceae_NCBI_060618.fasta	42549	0.985	1	1	1	0.000131	0.0331	363
110619_Prevotella	Uncategorized Sample	Box 3	putative sodium:solute symporter [Prevotella bryantii B14]	CAD21012.1,EFI72898.1,OYP54624.1,SDM07176.1,SEA63926.1,SEQ96101.1,WP_006281623.1,WP_027453834.1,WP_074550372.1,WP_094448658.1	Prevotellaceae_NCBI_060618.fasta	51410.1	0.983	1	1	2	0.000263	0.0215	465
110619_Prevotella	Uncategorized Sample	Box 3	conserved hypothetical protein [Prevotella bryantii B14]	EFI72321.1,SEP57765.1,WP_039870338.1	Prevotellaceae_NCBI_060618.fasta	28291.7	1	5	5	5	0.000657	0.175	240
110619_Prevotella	Uncategorized Sample	Box 3	hypothetical protein CIK91_12350 [Prevotella bryantii]	OYP53445.1,SDL51553.1,SEA19964.1,SEQ08836.1,WP_036858182.1,WP_083382188.1	Prevotellaceae_NCBI_060618.fasta	47541.8	1	2	2	2	0.000263	0.0446	404
110619_Prevotella	Uncategorized Sample	Box 3	GldK [Prevotella bryantii B14]	EFI72988.1,OYP56618.1,SDL85813.1,SEA55528.1,SEQ91043.1,WP_006281543.1,WP_027453374.1	Prevotellaceae_NCBI_060618.fasta	55219	1	3	3	3	0.000394	0.0828	483
110619_Prevotella	Uncategorized Sample	Box 3	band 7/Mec-2 family protein [Prevotella bryantii B14]	EFI71190.1,OYP57344.1,SDL68302.1,SDZ82090.1,SEQ25597.1,WP_006283365.1	Prevotellaceae_NCBI_060618.fasta	35635.6	1	2	2	2	0.000263	0.0883	317
110619_Prevotella	Uncategorized Sample	Box 3	50S ribosomal protein L35 [Prevotella bryantii]	OYP55016.1,SDL67202.1,SDZ80966.1,SEQ28121.1,WP_039869836.1	Prevotellaceae_NCBI_060618.fasta	7628.1	0.985	1	2	2	0.000263	0.215	65
110619_Prevotella	Uncategorized Sample	Box 3	hypothetical protein PBR_2189 [Prevotella bryantii B14]	EFI72071.1,SEP74829.1,WP_006282504.1	Prevotellaceae_NCBI_060618.fasta	48309.3	1	3	3	3	0.000394	0.0866	439
110619_Prevotella	Uncategorized Sample	Box 3	putative potassium uptake protein TrkA [Prevotella bryantii B14]	EFI73433.1,OYP55190.1,SDL72679.1,SEA07221.1,SEQ19439.1,WP_006281165.1	Prevotellaceae_NCBI_060618.fasta	61195.9	1	3	4	4	0.000526	0.0534	562
110619_Prevotella	Uncategorized Sample	Box 3	putative RNA methylase [Prevotella bryantii B14]	EFI73328.1,SDL61888.1,SDZ95869.1,SEP65407.1,WP_006281248.1	Prevotellaceae_NCBI_060618.fasta	57370.5	1	11	13	13	0.00171	0.193	493
110619_Prevotella	Uncategorized Sample	Box 3	glutamate--ammonia ligase [Prevotella bryantii B14]	EFI72379.1,OYP55848.1,SDL45198.1,SEA27521.1,SEP84816.1,WP_006282191.1	Prevotellaceae_NCBI_060618.fasta	82631	1	3	3	3	0.000394	0.0412	729
110619_Prevotella	Uncategorized Sample	Box 3	hypothetical protein PBR_0692 [Prevotella bryantii B14]	EFI71525.1,SEP55240.1,WP_006283047.1	Prevotellaceae_NCBI_060618.fasta	145544	1	2	2	2	0.000263	0.0174	1264
110619_Prevotella	Uncategorized Sample	Box 3	AMP-binding family protein [Prevotella bryantii B14]	EFI73026.1,SDL39001.1,SEA34537.1,SEP94016.1,WP_006281581.1	Prevotellaceae_NCBI_060618.fasta	68830.1	1	7	7	7	0.00092	0.121	602
110619_Prevotella	Uncategorized Sample	Box 3	large conductance mechanosensitive channel protein [Prevotella bryantii B14]	EFI71075.1,OYP56992.1,SDL60353.1,SDZ98027.1,SEP68833.1,WP_006283435.1,WP_094448051.1	Prevotellaceae_NCBI_060618.fasta	15458.3	1	2	2	2	0.000263	0.155	142
110619_Prevotella	Uncategorized Sample	Box 3	protein TonB [Prevotella sp. tf2-5]	SFO61056.1,WP_092069041.1	Prevotellaceae_NCBI_060618.fasta	30539.2	0.985	1	1	1	0.000131	0.0469	277
110619_Prevotella	Uncategorized Sample	Box 3	sulfate permease family protein [Prevotella bryantii B14]	EFI70833.1,OYP57118.1,WP_006283708.1,WP_027453667.1,WP_074550047.1	Prevotellaceae_NCBI_060618.fasta	60377.1	1	3	3	3	0.000394	0.0536	560
110619_Prevotella	Uncategorized Sample	Box 3	cell shape-determining protein MreB [Prevotella bryantii B14]	EFI70926.1,OYP56535.1,SDL84192.1,SEA53388.1,SEQ58990.1,WP_006283589.1	Prevotellaceae_NCBI_060618.fasta	36912.5	0.976	1	1	1	0.000131	0.0382	340
110619_Prevotella	Uncategorized Sample	Box 3	hypothetical protein PBR_1497 [Prevotella bryantii B14]	EFI73123.1,SER06036.1,WP_006281413.1	Prevotellaceae_NCBI_060618.fasta	449841	1	2	2	2	0.000263	0.00709	4092
110619_Prevotella	Uncategorized Sample	Box 3	RNA polymerase subunit sigma [Prevotella enoeca]	ALO49900.1,ERK01255.1,OYP56763.1,WP_021583958.1,WP_025066480.1,WP_094381104.1	Prevotellaceae_NCBI_060618.fasta	32858.6	0.985	1	1	1	0.000131	0.103	290
110619_Prevotella	Uncategorized Sample	Box 3	conserved hypothetical protein [Prevotella bryantii B14]	EFI72185.1,OYP53412.1,SDL50553.1,SEA21396.1,SEQ07019.1,WP_006282314.1	Prevotellaceae_NCBI_060618.fasta	49212.9	0.99	1	1	1	0.000131	0.0192	468
110619_Prevotella	Uncategorized Sample	Box 3	acyl-CoA dehydrogenase [Prevotella bryantii]	OYP56434.1,SDL91635.1,SDZ86679.1,SEP55791.1,WP_074549670.1	Prevotellaceae_NCBI_060618.fasta	64851.8	1	4	4	4	0.000526	0.047	574
110619_Prevotella	Uncategorized Sample	Box 3	putative lipoprotein [Prevotella bryantii B14]	EFI71146.1,OYP56931.1,SEP71905.1,WP_006283506.1	Prevotellaceae_NCBI_060618.fasta	46904.9	1	4	4	4	0.000526	0.138	434
110619_Prevotella	Uncategorized Sample	Box 3	ribosomal protein S13p/S18e [Prevotella bryantii B14]	EFI70968.1,OYP56565.1,SDL84766.1,SEA54124.1,SEQ93008.1,WP_006283631.1	Prevotellaceae_NCBI_060618.fasta	14009.1	1	5	7	8	0.00105	0.294	126
110619_Prevotella	Uncategorized Sample	Box 3	cytochrome c biogenesis protein CcsA [Prevotella bryantii B14]	EFI71148.1,OYP56929.1,SEA00080.1,SEP71987.1,WP_006283508.1,WP_074614024.1,WP_094448027.1	Prevotellaceae_NCBI_060618.fasta	85947	0.99	1	1	1	0.000131	0.0145	759
110619_Prevotella	Uncategorized Sample	Box 3	chromosomal replication initiator protein DnaA [Prevotella bryantii B14]	EFI72494.1,OYP53951.1,SDL82916.1,SEA51930.1,SEQ61829.1,WP_006282077.1	Prevotellaceae_NCBI_060618.fasta	53796	0.985	1	1	1	0.000131	0.0277	469
110619_Prevotella	Uncategorized Sample	Box 3	aspartyl aminopeptidase [Prevotella bryantii B14]	EFI72306.1,OYP56377.1,SDL90242.1,SEP57328.1,WP_006282258.1,WP_074549614.1,WP_094448152.1	Prevotellaceae_NCBI_060618.fasta	46487.3	1	2	2	2	0.000263	0.0537	428
110619_Prevotella	Uncategorized Sample	Box 3	putative oxaloacetate decarboxylase [Prevotella bryantii B14]	EFI72757.1,OYP56345.1,SDZ84429.1,SEP58582.1,WP_006281765.1	Prevotellaceae_NCBI_060618.fasta	65853.1	1	5	5	5	0.000657	0.0912	592
110619_Prevotella	Uncategorized Sample	Box 3	glutamine ABC transporter, ATP-binding protein GlnQ [Prevotella bryantii B14]	EFI71420.1,OYP54036.1,SDZ79621.1,SEQ49273.1,WP_006283193.1	Prevotellaceae_NCBI_060618.fasta	27650.5	1	9	12	12	0.00158	0.359	248
110619_Prevotella	Uncategorized Sample	Box 3	methyltransferase FkbM [Prevotella bryantii B14]	EFI73255.1,SEP83131.1,WP_006281306.1	Prevotellaceae_NCBI_060618.fasta	40226	1	2	3	3	0.000394	0.0588	340
110619_Prevotella	Uncategorized Sample	Box 3	starch phosphorylase [Prevotella bryantii B14]	SEQ81581.1,WP_074803282.1	Prevotellaceae_NCBI_060618.fasta	98852.7	1	21	25	28	0.00368	0.232	853
110619_Prevotella	Uncategorized Sample	Box 3	DnaJ domain protein [Prevotella bryantii B14]	EFI73380.1,OYP56406.1,SDL91017.1,SEP56444.1,WP_006281216.1,WP_027453034.1,WP_074549646.1	Prevotellaceae_NCBI_060618.fasta	31391.3	1	2	2	2	0.000263	0.088	284
110619_Prevotella	Uncategorized Sample	Box 3	ATPase, MoxR family [Prevotella bryantii B14]	EFI72283.1,SEQ11239.1,WP_006282415.1	Prevotellaceae_NCBI_060618.fasta	37369.1	1	2	2	2	0.000263	0.0604	331
110619_Prevotella	Uncategorized Sample	Box 3	arginine repressor [Prevotella bryantii B14]	EFI72993.1,OYP55444.1,SDL38211.1,SEA33602.1,SEP92736.1,WP_027453150.1,WP_094448400.1	Prevotellaceae_NCBI_060618.fasta	20140.6	0.991	1	1	1	0.000131	0.0659	182
110619_Prevotella	Uncategorized Sample	Box 3	putative ABC transporter permease [Prevotella bryantii B14]	EFI73299.1,SEA29534.1,SEP81848.1,WP_006281284.1	Prevotellaceae_NCBI_060618.fasta	46181.3	1	3	3	3	0.000394	0.0595	420
110619_Prevotella	Uncategorized Sample	Box 3	Glycosyltransferase involved in cell wall bisynthesis [Prevotella bryantii B14]	SEQ67960.1,WP_039870830.1	Prevotellaceae_NCBI_060618.fasta	45335.4	1	7	8	8	0.00105	0.14	385
110619_Prevotella	Uncategorized Sample	Box 3	putative glycogen synthase [Prevotella bryantii B14]	EFI72044.1,WP_006282476.1	Prevotellaceae_NCBI_060618.fasta	63501.3	1	2	2	2	0.000263	0.038	553
110619_Prevotella	Uncategorized Sample	Box 3	aldose 1-epimerase (Mutarotase) [Prevotella bryantii B14]	EFI71380.1,OYP54985.1,SDL66490.1,SDZ80279.1,SEQ29722.1,WP_006283155.1	Prevotellaceae_NCBI_060618.fasta	43549.1	1	12	18	23	0.00302	0.368	397
110619_Prevotella	Uncategorized Sample	Box 3	hypothetical protein PBR_1023 [Prevotella bryantii B14]	EFI72394.1,SEQ87739.1,WP_039870255.1,WP_074803307.1	Prevotellaceae_NCBI_060618.fasta	249222	1	3	3	3	0.000394	0.0228	2150
110619_Prevotella	Uncategorized Sample	Box 3	putative long-chain-fatty-acid--CoA ligase [Prevotella bryantii B14]	EFI71403.1,SEQ30694.1,WP_006283178.1	Prevotellaceae_NCBI_060618.fasta	62906.7	0.999	1	1	1	0.000131	0.0198	556
110619_Prevotella	Uncategorized Sample	Box 3	pyridoxal-phosphate dependent TrpB-like enzyme [Prevotella dentalis DSM 3688]	AGB27804.1,CDC25248.1,EFB31371.1,EFC76892.1,EFI48766.1,EFU30236.1,EFV03540.1,EGQ16984.1,EJP32051.1,ERK01848.1,GAY27639.1,OFO82502.1,OFP39466.1,OFP57570.1,WP_004345584.1,WP_004374392.1,WP_004377423.1,WP_005843770.1,WP_007135547.1,WP_007411142.1,WP_018463641.1,WP_018919433.1,WP_027951601.1,WP_039857160.1,WP_070667552.1,WP_070693545.1,WP_082160644.1,WP_104369009.1	Prevotellaceae_NCBI_060618.fasta	45159.4	0.983	1	1	1	0.000131	0.0265	414
110619_Prevotella	Uncategorized Sample	Box 3	NADH:ubiquinone oxidoreductase, Na(+)-translocating, C subunit [Prevotella bryantii B14]	EFI72179.1,SDL50461.1,SEQ06785.1,WP_006282308.1	Prevotellaceae_NCBI_060618.fasta	23180	1	9	14	15	0.00197	0.333	210
110619_Prevotella	Uncategorized Sample	Box 3	Putative porin [Prevotella bryantii]	SDL79915.1,SEQ34428.1,WP_027453546.1,WP_074549304.1,WP_074803077.1	Prevotellaceae_NCBI_060618.fasta	89556.4	1	5	5	5	0.000657	0.0718	780
110619_Prevotella	Uncategorized Sample	Box 3	ATP-dependent DNA helicase [Prevotella bryantii B14]	EFI72670.1,SEQ56412.1,WP_006281906.1	Prevotellaceae_NCBI_060618.fasta	55940.6	0.988	1	1	1	0.000131	0.0321	499
110619_Prevotella	Uncategorized Sample	Box 3	outer membrane protein transport protein (ompp1/fadl/todx) [Prevotella bryantii B14]	EFI73199.1,OYP53721.1,SDL77367.1,SDZ76509.1,SEQ39867.1,WP_006281354.1,WP_083331733.1,WP_083350948.1,WP_094448960.1	Prevotellaceae_NCBI_060618.fasta	47329.5	1	2	2	2	0.000263	0.0587	426
110619_Prevotella	Uncategorized Sample	Box 3	transcription termination factor NusA [Prevotella bryantii B14]	EFI71787.1,OYP55649.1,SDL39873.1,SEA35717.1,SEP95934.1,WP_006282724.1	Prevotellaceae_NCBI_060618.fasta	47761.3	1	3	3	3	0.000394	0.0881	420
110619_Prevotella	Uncategorized Sample	Box 3	ribose-phosphate pyrophosphokinase [Prevotella bryantii B14]	EFI72042.1,OYP53619.1,SDL55594.1,SEA15385.1,SEQ81627.1,WP_006282474.1,WP_027453380.1,WP_074803285.1	Prevotellaceae_NCBI_060618.fasta	34376.2	1	7	8	9	0.00118	0.252	313
110619_Prevotella	Uncategorized Sample	Box 3	mce family protein [Prevotella bryantii B14]	EFI72495.1,OYP53952.1,SDL82929.1,SEA51951.1,SEQ61796.1,WP_006282078.1	Prevotellaceae_NCBI_060618.fasta	32631.4	1	2	2	2	0.000263	0.0867	300
110619_Prevotella	Uncategorized Sample	Box 3	putative membrane protein [Prevotella bryantii B14]	EFI72580.1,SEQ68148.1,WP_006282022.1	Prevotellaceae_NCBI_060618.fasta	50503.6	0.985	1	1	1	0.000131	0.0293	444
110619_Prevotella	Uncategorized Sample	Box 3	putative membrane protein [Prevotella bryantii B14]	EFI71807.1,OYP55669.1,SDL40960.1,SEA36345.1,SEP96950.1,WP_006282745.1,WP_027453196.1	Prevotellaceae_NCBI_060618.fasta	43823.3	1	7	7	8	0.00105	0.169	409
110619_Prevotella	Uncategorized Sample	Box 3	conserved hypothetical protein [Prevotella bryantii B14]	EFI73381.1,OYP56405.1,SDL90998.1,SDZ85948.1,SEP56463.1,WP_006281217.1	Prevotellaceae_NCBI_060618.fasta	72419.8	1	12	15	15	0.00197	0.199	617
110619_Prevotella	Uncategorized Sample	Box 3	translation elongation factor G [Prevotella bryantii B14]	EFI70994.1,OYP56591.1,SDL85233.1,SEA54776.1,SEQ92047.1,WP_006283659.1,WP_027453352.1,WP_074803329.1	Prevotellaceae_NCBI_060618.fasta	77538.3	1	5	5	5	0.000657	0.0909	704
110619_Prevotella	Uncategorized Sample	Box 3	methionine aminopeptidase, type I [Prevotella bryantii B14]	EFI71751.1,OYP54723.1,SDL79253.1,SDZ74849.1,SEQ35623.1,WP_006282868.1	Prevotellaceae_NCBI_060618.fasta	32049.7	0.992	1	1	1	0.000131	0.0314	287
110619_Prevotella	Uncategorized Sample	Box 3	keto-hydroxyglutarate-aldolase/keto-deoxy- phosphogluconate aldolase [Prevotella bryantii B14]	EFI72127.1,OYP54733.1,WP_006282451.1	Prevotellaceae_NCBI_060618.fasta	23921.3	1	3	3	3	0.000394	0.143	223
110619_Prevotella	Uncategorized Sample	Box 3	putative glycosyl hydrolase, family 13 [Prevotella bryantii B14]	EFI71675.1,SDM04880.1,SEA29980.1,SEP81158.1,WP_006282884.1,WP_074550311.1,WP_074614377.1	Prevotellaceae_NCBI_060618.fasta	72672.7	1	3	3	3	0.000394	0.0487	637
110619_Prevotella	Uncategorized Sample	Box 3	conserved hypothetical protein [Prevotella bryantii B14]	EFI72833.1,OYP56268.1,SDL68699.1,SDZ82551.1,SEQ24737.1,WP_006281841.1	Prevotellaceae_NCBI_060618.fasta	32132.4	1	12	19	23	0.00302	0.329	277
110619_Prevotella	Uncategorized Sample	Box 3	DNA gyrase, A subunit [Prevotella bryantii B14]	EFI71336.1,OYP53385.1,SDL49965.1,SEA22262.1,SEQ05413.1,WP_006283257.1,WP_027453734.1,WP_074548271.1,WP_094449004.1	Prevotellaceae_NCBI_060618.fasta	98197.4	1	12	13	13	0.00171	0.142	876
110619_Prevotella	Uncategorized Sample	Box 3	ribosomal protein S14p/S29e [Prevotella bryantii B14]	EFI70979.1,OYP56576.1,SDL84960.1,SEA54409.1,SEQ92611.1,WP_006283643.1	Prevotellaceae_NCBI_060618.fasta	11342	1	2	2	2	0.000263	0.28	100
110619_Prevotella	Uncategorized Sample	Box 3	glycosyltransferase, family 2 [Prevotella bryantii B14]	EFI72217.1,SEQ08454.1,WP_039870361.1,WP_074802984.1	Prevotellaceae_NCBI_060618.fasta	52355.9	0.999	2	2	2	0.000263	0.0372	457
110619_Prevotella	Uncategorized Sample	Box 3	putative lipoprotein [Prevotella bryantii B14]	EFI70937.1,SEQ94148.1,WP_006283600.1	Prevotellaceae_NCBI_060618.fasta	53504.9	0.962	1	1	1	0.000131	0.0251	479
110619_Prevotella	Uncategorized Sample	Box 3	triose-phosphate isomerase [Prevotella bryantii B14]	EFI72532.1,SEQ60277.1	Prevotellaceae_NCBI_060618.fasta	51794.8	1	3	4	4	0.000526	0.0907	452
110619_Prevotella	Uncategorized Sample	Box 3	conserved hypothetical protein [Prevotella bryantii B14]	EFI72039.1,SDL55506.1,SEA15496.1,SEQ81810.1,WP_006282471.1,WP_074548423.1	Prevotellaceae_NCBI_060618.fasta	21077.4	0.976	1	1	1	0.000131	0.0608	181
110619_Prevotella	Uncategorized Sample	Box 3	sodium-dependent transporter (huNaDC-1) [Prevotella bryantii B14]	EFI71227.1,OYP57377.1,SDL67522.1,SDZ81296.1,SEQ27374.1,WP_006283402.1,WP_027452895.1	Prevotellaceae_NCBI_060618.fasta	51968.1	0.999	1	1	1	0.000131	0.0165	486
110619_Prevotella	Uncategorized Sample	Box 3	conserved hypothetical protein, partial [Prevotella bryantii B14]	EFI72851.1,OYP57383.1,WP_036857889.1	Prevotellaceae_NCBI_060618.fasta	5499.1	0.967	1	1	1	0.000131	0.217	46
110619_Prevotella	Uncategorized Sample	Box 3	putative cell shape-determining protein MreC [Prevotella bryantii B14]	EFI70925.1,SDL84174.1,SEA53368.1,SEQ59034.1,WP_027453337.1	Prevotellaceae_NCBI_060618.fasta	29364.1	1	6	7	7	0.00092	0.221	262
110619_Prevotella	Uncategorized Sample	Box 3	ribosomal protein S9 [Prevotella bryantii B14]	EFI73245.1,OYP55892.1,SDL46212.1,SEA29012.1,SEP82624.1,WP_006281296.1	Prevotellaceae_NCBI_060618.fasta	14266.4	1	5	5	5	0.000657	0.438	128
110619_Prevotella	Uncategorized Sample	Box 3	putative glucose/galactose transporter [Prevotella bryantii B14]	EFI72866.1,OYP53867.1,SDL70603.1,SEA11984.1,SER04652.1,WP_006281712.1,WP_027453904.1,WP_074614227.1	Prevotellaceae_NCBI_060618.fasta	42602	0.984	1	1	1	0.000131	0.0357	392
110619_Prevotella	Uncategorized Sample	Box 3	cation efflux system protein CzcA [Prevotella bryantii B14]	EFI71726.1,SEQ36695.1,WP_006282843.1	Prevotellaceae_NCBI_060618.fasta	115756	1	15	16	16	0.0021	0.159	1041
110619_Prevotella	Uncategorized Sample	Box 3	conserved hypothetical protein [Prevotella bryantii B14]	EFI72821.1,OYP56279.1,SDL68965.1,SDZ82836.1,SEQ24202.1,WP_027452935.1	Prevotellaceae_NCBI_060618.fasta	16964.9	1	3	3	3	0.000394	0.208	149
110619_Prevotella	Uncategorized Sample	Box 3	hypothetical protein PBR_2670 [Prevotella bryantii B14]	EFI71967.1,SER11674.1,WP_006282591.1,WP_074803416.1	Prevotellaceae_NCBI_060618.fasta	59018.7	1	4	4	4	0.000526	0.0812	505
110619_Prevotella	Uncategorized Sample	Box 3	30S ribosomal protein S13 [Prevotellaceae bacterium]	PWL85534.1	Prevotellaceae_NCBI_060618.fasta	14063.1	0.954	1	1	1	0.000131	0.143	126
110619_Prevotella	Uncategorized Sample	Box 3	ribosomal protein S6 [Prevotella bryantii B14]	EFI71363.1,OYP55002.1,SDL66860.1,SDZ80621.1,SEQ28906.1,WP_006283138.1	Prevotellaceae_NCBI_060618.fasta	13118.8	1	2	3	3	0.000394	0.159	113
110619_Prevotella	Uncategorized Sample	Box 3	50S ribosomal protein L7/L12 [Prevotella bryantii]	OYP56597.1,SDL85354.1,SEA54932.1,SEQ91827.1,WP_027453355.1	Prevotellaceae_NCBI_060618.fasta	12627.3	1	5	5	5	0.000657	0.371	124
110619_Prevotella	Uncategorized Sample	Box 3	cytidylate kinase-like family protein [Prevotella bryantii]	OYP56685.1,SDL66159.1,SDZ79999.1,SEQ30407.1,WP_027452870.1	Prevotellaceae_NCBI_060618.fasta	23926	1	3	3	3	0.000394	0.126	206
110619_Prevotella	Uncategorized Sample	Box 3	1-deoxy-D-xylulose-5-phosphate synthase [Prevotella bryantii B14]	EFI71567.1,SDM06267.1,SDZ86977.1,SEP55540.1,WP_006283037.1,WP_074550343.1	Prevotellaceae_NCBI_060618.fasta	70781.9	0.985	1	1	1	0.000131	0.0142	634
110619_Prevotella	Uncategorized Sample	Box 3	transcriptional regulator, GntR family [Prevotella bryantii B14]	EFI73242.1,OYP53712.1,SDL78301.1,SDZ75578.1,SEQ37627.1,WP_006281397.1	Prevotellaceae_NCBI_060618.fasta	37724	0.966	1	1	1	0.000131	0.036	333
110619_Prevotella	Uncategorized Sample	Box 3	30S ribosomal protein S16 [Prevotella sp. CAG:5226]	CDA44845.1,CDE87235.1,OYP63060.1,SDH08639.1,SDN79574.1,WP_022102963.1,WP_091818734.1,WP_094398869.1	Prevotellaceae_NCBI_060618.fasta	19957.9	0.985	1	1	2	0.000263	0.086	186
110619_Prevotella	Uncategorized Sample	Box 3	ribosomal protein L15 [Prevotella bryantii B14]	EFI70973.1,OYP56570.1,SDL84854.1,SEA54243.1,SEQ92828.1,WP_006283637.1	Prevotellaceae_NCBI_060618.fasta	15686	1	7	9	9	0.00118	0.399	148
110619_Prevotella	Uncategorized Sample	Box 3	hdig domain protein [Prevotella bryantii B14]	EFI72981.1,OYP56612.1,SDL85685.1,SEA55370.1,SEQ91264.1,WP_006281536.1,WP_027453368.1,WP_074549413.1,WP_074614619.1	Prevotellaceae_NCBI_060618.fasta	79742.5	1	4	4	4	0.000526	0.0595	689
110619_Prevotella	Uncategorized Sample	Box 3	cyclic nucleotide-binding protein [Prevotella scopos JCM 17725]	ANR74238.1,SHF59144.1,WP_025837245.1	Prevotellaceae_NCBI_060618.fasta	23217.9	0.947	1	1	1	0.000131	0.0402	199
110619_Prevotella	Uncategorized Sample	Box 3	phosphatidylserine decarboxylase-like protein [Prevotella bryantii B14]	EFI72547.1,OYP56517.1,SDL83819.1,SEA52967.1,SEQ59724.1,WP_027453326.1,WP_039870200.1	Prevotellaceae_NCBI_060618.fasta	23710.9	1	3	3	3	0.000394	0.163	209
110619_Prevotella	Uncategorized Sample	Box 3	GldL family protein [Prevotella bryantii B14]	EFI72987.1,OYP56617.1,SDL85783.1,SEA55509.1,SEQ91073.1,WP_006281542.1,WP_027453373.1	Prevotellaceae_NCBI_060618.fasta	30025	1	4	4	4	0.000526	0.221	271
110619_Prevotella	Uncategorized Sample	Box 3	YitT family protein [Prevotella bryantii B14]	EFI72196.1,OYP53421.1,SDL50798.1,SEA21052.1,SEQ07396.1,WP_006282325.1,WP_074614285.1,WP_094449016.1	Prevotellaceae_NCBI_060618.fasta	33672.4	0.988	1	1	1	0.000131	0.0299	301
110619_Prevotella	Uncategorized Sample	Box 3	conserved hypothetical protein [Prevotella bryantii B14]	EFI71187.1,OYP57341.1,SDL68376.1,SDZ82170.1,SEQ25439.1,WP_006283362.1	Prevotellaceae_NCBI_060618.fasta	36396.9	1	9	10	10	0.00131	0.305	338
110619_Prevotella	Uncategorized Sample	Box 3	hypothetical protein PBR_1703 [Prevotella bryantii B14]	EFI72639.1,SER01551.1,WP_006281936.1	Prevotellaceae_NCBI_060618.fasta	44614.1	1	13	16	18	0.00237	0.337	392
110619_Prevotella	Uncategorized Sample	Box 3	signal recognition particle protein [Prevotella bryantii B14]	EFI71204.1,OYP57355.1,SDL68000.1,SDZ81788.1,SEQ26310.1,WP_006283379.1	Prevotellaceae_NCBI_060618.fasta	49837.1	1	6	6	6	0.000789	0.151	449
110619_Prevotella	Uncategorized Sample	Box 3	cell division protein FtsA [Prevotella bryantii B14]	EFI73047.1,OYP55625.1,SDL39397.1,SEA35096.1,SEP94859.1,WP_006281602.1	Prevotellaceae_NCBI_060618.fasta	54424.2	1	2	2	2	0.000263	0.0637	487
110619_Prevotella	Uncategorized Sample	Box 3	1-acyl-sn-glycerol-3-phosphate acyltransferase [Prevotella bryantii B14]	EFI72776.1,OYP56444.1,SDM02281.1,SDZ83935.1,SEP59288.1,WP_027452971.1	Prevotellaceae_NCBI_060618.fasta	29385.8	1	3	4	4	0.000526	0.138	253
110619_Prevotella	Uncategorized Sample	Box 3	multidrug ABC transporter substrate-binding protein [Prevotella bryantii]	OYP54758.1,SDZ74298.1,SEQ34087.1,WP_074613653.1	Prevotellaceae_NCBI_060618.fasta	44697.7	1	5	5	5	0.000657	0.0971	412
110619_Prevotella	Uncategorized Sample	Box 3	putative lipoprotein [Prevotella bryantii B14]	EFI73078.1,ERJ74516.1,SEQ20530.1,WP_021670382.1,WP_039869643.1,WP_040555875.1	Prevotellaceae_NCBI_060618.fasta	23345.1	1	3	4	4	0.000526	0.165	200
110619_Prevotella	Uncategorized Sample	Box 3	ribosomal protein L23 [Prevotella bryantii B14]	EFI70990.1,OYP56587.1,SDL85154.1,SEA54683.1,SEQ92207.1,WP_006283655.1	Prevotellaceae_NCBI_060618.fasta	11036	1	3	4	4	0.000526	0.33	97
110619_Prevotella	Uncategorized Sample	Box 3	NADH peroxidase [Prevotella albensis]	WP_027452720.1	Prevotellaceae_NCBI_060618.fasta	21019.9	0.979	1	1	1	0.000131	0.177	186
110619_Prevotella	Uncategorized Sample	Box 3	di-tripeptide ABC transporter [Prevotella bryantii B14]	EFI72105.1,OYP56906.1,SDL58429.1,SEA00751.1,SEP73249.1,WP_006282538.1,WP_027454106.1	Prevotellaceae_NCBI_060618.fasta	58751.8	1	4	6	7	0.00092	0.0761	539
110619_Prevotella	Uncategorized Sample	Box 3	phenylalanyl-tRNA synthetase, alpha subunit [Prevotella bryantii B14]	EFI71229.1,OYP57379.1,SDL67488.1,SDZ81253.1,SEQ27463.1,WP_006283404.1	Prevotellaceae_NCBI_060618.fasta	39108.5	1	5	6	6	0.000789	0.191	346
110619_Prevotella	Uncategorized Sample	Box 3	pyrophosphate-energized proton pump [Prevotella bryantii B14]	EFI73174.1,OYP54897.1,SDL87650.1,SEA63497.1,SEQ72053.1,WP_006281464.1	Prevotellaceae_NCBI_060618.fasta	87478.4	1	17	25	29	0.00381	0.186	811
110619_Prevotella	Uncategorized Sample	Box 3	conserved hypothetical protein [Prevotella bryantii B14]	EFI72378.1,OYP55849.1,SEA27546.1,SEP84775.1,WP_006282190.1	Prevotellaceae_NCBI_060618.fasta	43281.4	1	5	5	5	0.000657	0.146	378
110619_Prevotella	Uncategorized Sample	Box 3	NADP-dependent malic enzyme [Prevotella bryantii B14]	EFI71519.1,SDL77025.1,SER06956.1,WP_006283091.1	Prevotellaceae_NCBI_060618.fasta	84527.3	1	13	15	15	0.00197	0.203	764
110619_Prevotella	Uncategorized Sample	Box 3	outer membrane protein [Prevotella bryantii B14]	EFI73368.1,SDZ86262.1,SEP56157.1,WP_006281204.1	Prevotellaceae_NCBI_060618.fasta	122216	1	3	3	3	0.000394	0.0307	1106
110619_Prevotella	Uncategorized Sample	Box 3	penicillin-binding protein 1 [Prevotella bryantii B14]	EFI72049.1,OYP56862.1,SDL57493.1,SEP75783.1,WP_006282481.1	Prevotellaceae_NCBI_060618.fasta	87212.5	1	9	9	9	0.00118	0.14	769
110619_Prevotella	Uncategorized Sample	Box 3	endoglucanase 1 [Prevotella bryantii B14]	EFI73198.1,SDZ76526.1,SEQ39901.1,WP_006281353.1,WP_074613901.1	Prevotellaceae_NCBI_060618.fasta	63110.2	1	2	2	2	0.000263	0.0321	560
110619_Prevotella	Uncategorized Sample	Box 3	tyrosine--tRNA ligase [Prevotella bryantii B14]	EFI73396.1,OYP55776.1,SDL43538.1,SEP88122.1,WP_006281183.1,WP_027453266.1	Prevotellaceae_NCBI_060618.fasta	49016.3	1	1	1	1	0.000131	0.0255	432
110619_Prevotella	Uncategorized Sample	Box 3	ATP synthase F0, C subunit [Prevotella bryantii B14]	EFI72333.1,OYP53568.1,SDL54907.1,SEA16247.1,SEQ82926.1,WP_006282230.1	Prevotellaceae_NCBI_060618.fasta	7949.1	0.985	1	3	9	0.00118	0.136	81
110619_Prevotella	Uncategorized Sample	Box 3	hypothetical protein CIK91_08645 [Prevotella bryantii]	OYP54740.1,SDL79667.1,SDZ74566.1,SEQ34863.1,WP_027453538.1,WP_074549301.1	Prevotellaceae_NCBI_060618.fasta	46552.7	1	7	9	9	0.00118	0.124	410
110619_Prevotella	Uncategorized Sample	Box 3	citrate (Si)-synthase [Prevotella bryantii B14]	EFI71356.1,OYP55009.1,SDL67011.1,SDZ80782.1,SEQ28526.1,WP_006283131.1	Prevotellaceae_NCBI_060618.fasta	51162	1	3	3	3	0.000394	0.067	448
110619_Prevotella	Uncategorized Sample	Box 3	ferrous iron transport protein B [Prevotella bryantii B14]	EFI73386.1,OYP56400.1,SDL90856.1,SDZ85835.1,SEP56572.1,WP_006281222.1,WP_027453031.1	Prevotellaceae_NCBI_060618.fasta	92769.4	1	12	19	23	0.00302	0.143	824
110619_Prevotella	Uncategorized Sample	Box 3	YitT family protein [Prevotella bryantii]	OYP55706.1,SDL41867.1,SEA37469.1,SEP98829.1,WP_027453223.1	Prevotellaceae_NCBI_060618.fasta	35540.4	0.989	1	2	2	0.000263	0.0282	319
110619_Prevotella	Uncategorized Sample	Box 3	putative polysaccharide biosynthesis protein [Prevotella bryantii B14]	EFI72875.1,SEQ99705.1,WP_039869810.1	Prevotellaceae_NCBI_060618.fasta	82148.5	1	2	2	2	0.000263	0.036	750
110619_Prevotella	Uncategorized Sample	Box 3	initiator RepB family protein [Prevotella bryantii B14]	EFI72956.1,OYP53079.1,SDM00109.1,SEA58629.1,SEQ66797.1,WP_006281681.1	Prevotellaceae_NCBI_060618.fasta	48137.7	1	1	1	1	0.000131	0.0288	416
110619_Prevotella	Uncategorized Sample	Box 3	putative response regulator [Prevotella bryantii B14]	EFI71156.1,OYP53213.1,SDM03817.1,SDZ88421.1,SEP54862.1,WP_006283414.1	Prevotellaceae_NCBI_060618.fasta	28631.1	0.964	1	1	1	0.000131	0.0486	247
110619_Prevotella	Uncategorized Sample	Box 3	conserved hypothetical protein [Prevotella bryantii B14]	EFI72473.1,SEA51366.1,SEQ62675.1,WP_039870205.1	Prevotellaceae_NCBI_060618.fasta	17695.2	1	3	4	4	0.000526	0.162	154
110619_Prevotella	Uncategorized Sample	Box 3	conserved hypothetical protein [Prevotella bryantii B14]	EFI72281.1,OYP53493.1,SDL52940.1,SEA18330.1,SEQ11143.1,WP_006282413.1,WP_083331682.1	Prevotellaceae_NCBI_060618.fasta	41298.1	1	5	6	6	0.000789	0.15	359
110619_Prevotella	Uncategorized Sample	Box 3	conserved hypothetical protein [Prevotella bryantii B14]	EFI73416.1,OYP57492.1,SDL72275.1,SEA07866.1,SEQ18512.1,WP_027453996.1,WP_094447897.1	Prevotellaceae_NCBI_060618.fasta	46364.7	1	2	2	2	0.000263	0.0556	432
110619_Prevotella	Uncategorized Sample	Box 3	hypothetical protein PBR_1817 [Prevotella bryantii B14]	EFI72756.1,OYP56346.1,SDL89481.1,SDZ84452.1,SEP58545.1,WP_006281764.1,WP_027452987.1	Prevotellaceae_NCBI_060618.fasta	31689.9	0.999	2	2	2	0.000263	0.0542	277
110619_Prevotella	Uncategorized Sample	Box 3	conserved hypothetical protein [Prevotella bryantii B14]	EFI71121.1,OYP56953.1,SDL59468.1,SDZ99373.1,SEP70812.1,WP_006283481.1	Prevotellaceae_NCBI_060618.fasta	44046.5	0.996	1	1	1	0.000131	0.0243	371
110619_Prevotella	Uncategorized Sample	Box 3	peptidyl-dipeptidase Dcp [Prevotella bryantii B14]	EFI73474.1,OYP54101.1,SDL64378.1,SDZ78068.1,SEQ46305.1,WP_027452808.1,WP_074548701.1	Prevotellaceae_NCBI_060618.fasta	77130.7	1	6	6	6	0.000789	0.0905	685
110619_Prevotella	Uncategorized Sample	Box 3	FtsX family membrane protein [Prevotella bryantii B14]	EFI73298.1,SEP81806.1,WP_006281283.1	Prevotellaceae_NCBI_060618.fasta	45517.8	1	5	5	5	0.000657	0.135	414
110619_Prevotella	Uncategorized Sample	Box 3	MotA/TolQ/ExbB proton channel family protein [Prevotella bryantii B14]	EFI72476.1,OYP53935.1,SDL82556.1,SEA51453.1,SEQ62560.1,WP_006282059.1	Prevotellaceae_NCBI_060618.fasta	30282.6	1	3	3	3	0.000394	0.125	281
110619_Prevotella	Uncategorized Sample	Box 3	TonB-dependent receptor [Prevotella bryantii B14]	EFI73187.1,SEA63210.1,SEQ72531.1,WP_006281477.1,WP_074614756.1	Prevotellaceae_NCBI_060618.fasta	85308.4	1	2	2	2	0.000263	0.0265	756
110619_Prevotella	Uncategorized Sample	Box 3	chain length determinant protein family [Prevotella bryantii B14]	EFI72874.1,OYP57183.1,SDL99197.1,SEA57102.1,SEQ99765.1,WP_006281720.1,WP_027453868.1,WP_074550021.1,WP_074614629.1	Prevotellaceae_NCBI_060618.fasta	40143.5	1	3	3	4	0.000526	0.136	360
110619_Prevotella	Uncategorized Sample	Box 3	immunoreactive 36 kDa antigen PG14 [Prevotella bryantii B14]	EFI72261.1,OYP53480.1,SEA18846.1,SEQ10395.1,WP_006282392.1	Prevotellaceae_NCBI_060618.fasta	35608.3	1	3	3	3	0.000394	0.0701	328
110619_Prevotella	Uncategorized Sample	Box 3	transcription-repair coupling factor [Prevotella bryantii B14]	EFI72778.1,OYP56329.1,SDM02250.1,SDZ83879.1,SEP59367.1,WP_006281786.1,WP_027452969.1,WP_074613804.1,WP_094448127.1	Prevotellaceae_NCBI_060618.fasta	130795	0.977	1	1	1	0.000131	0.0104	1150
110619_Prevotella	Uncategorized Sample	Box 3	undecaprenyldiphospho-muramoylpentapeptide beta-N-acetylglucosaminyltransferase [Prevotella bryantii B14]	EFI73044.1,OYP55622.1,SDL39336.1,SEA35021.1,SEP94736.1,WP_006281599.1,WP_094448252.1	Prevotellaceae_NCBI_060618.fasta	40001.9	1	3	3	3	0.000394	0.0978	368
110619_Prevotella	Uncategorized Sample	Box 3	putative membrane-associated zinc metalloprotease [Prevotella bryantii B14]	EFI73272.1,SEP83847.1,WP_006281323.1	Prevotellaceae_NCBI_060618.fasta	52809.2	1	7	8	8	0.00105	0.114	463
110619_Prevotella	Uncategorized Sample	Box 3	putative lipoprotein [Prevotella bryantii B14]	EFI72268.1,OYP53484.1,SDL52654.1,SEA18661.1,SEQ10628.1,WP_006282399.1,WP_094449028.1	Prevotellaceae_NCBI_060618.fasta	35746.8	1	2	3	3	0.000394	0.0875	320
110619_Prevotella	Uncategorized Sample	Box 3	phenylalanine--tRNA ligase subunit beta [Prevotella bryantii]	OYP56686.1,SDL66137.1,SDZ79984.1,SEQ30458.1,WP_027452869.1,WP_074548762.1	Prevotellaceae_NCBI_060618.fasta	91651.9	1	15	16	16	0.0021	0.182	822
110619_Prevotella	Uncategorized Sample	Box 3	YceG family protein [Prevotella baroniae F0067]	ERK39195.1,OZT02802.1,WP_021589740.1,WP_094881798.1	Prevotellaceae_NCBI_060618.fasta	40000.8	0.985	1	1	1	0.000131	0.0805	348
110619_Prevotella	Uncategorized Sample	Box 3	DAHP synthetase I family protein [Prevotella bryantii B14]	EFI71201.1,OYP57352.1,SDL68060.1,SDZ81847.1,SEQ26165.1,WP_006283376.1	Prevotellaceae_NCBI_060618.fasta	39828.5	0.991	1	1	1	0.000131	0.0282	355
110619_Prevotella	Uncategorized Sample	Box 3	hypothetical protein CIK91_06720 [Prevotella bryantii]	OYP55206.1,SDL73108.1,SEA06592.1,SEQ20287.1,WP_027454022.1,WP_074549001.1,WP_074614111.1,WP_074803037.1,WP_094448418.1	Prevotellaceae_NCBI_060618.fasta	101522	0.985	1	1	1	0.000131	0.0137	952
110619_Prevotella	Uncategorized Sample	Box 3	YngK protein [Prevotella bryantii B14]	EFI71738.1,OYP54711.1,SDL78970.1,SDZ75109.1,SEQ36202.1,WP_027453521.1,WP_094448626.1	Prevotellaceae_NCBI_060618.fasta	55693.2	1	4	4	4	0.000526	0.105	477
110619_Prevotella	Uncategorized Sample	Box 3	conserved hypothetical protein [Prevotella bryantii B14]	EFI73339.1,OYP56192.1,SDL61699.1,SDZ96252.1,SEP65879.1,WP_006281259.1	Prevotellaceae_NCBI_060618.fasta	24274.2	1	1	1	1	0.000131	0.0529	208
110619_Prevotella	Uncategorized Sample	Box 3	translation initiation factor IF-2 [Prevotella bryantii B14]	EFI71786.1,SDL39850.1,SEA35691.1,SEP95888.1,WP_006282723.1	Prevotellaceae_NCBI_060618.fasta	106518	1	17	22	22	0.00289	0.201	970
110619_Prevotella	Uncategorized Sample	Box 3	DNA-directed RNA polymerase, beta' subunit [Prevotella bryantii B14]	EFI70998.1,OYP56595.1,SEQ91899.1,WP_006283663.1	Prevotellaceae_NCBI_060618.fasta	159607	1	36	46	53	0.00697	0.309	1444
110619_Prevotella	Uncategorized Sample	Box 3	AI-2E family transporter [Prevotella bryantii]	OYP56527.1,SDL84012.1,SEA53194.1,SEQ59351.1,WP_094448070.1	Prevotellaceae_NCBI_060618.fasta	41898.6	0.968	1	2	2	0.000263	0.0217	368
110619_Prevotella	Uncategorized Sample	Box 3	arabinose-proton symporter (Arabinose transporter) [Prevotella bryantii B14]	EFI71889.1,OYP55810.1,SDL44312.1,SEA26188.1,SEP86559.1,WP_006282670.1,WP_074614315.1	Prevotellaceae_NCBI_060618.fasta	53805.4	0.954	1	1	1	0.000131	0.0204	489
110619_Prevotella	Uncategorized Sample	Box 3	Phosphoglycerol transferase MdoB [Prevotella bryantii]	SDL42820.1,SEA38692.1,SEQ00642.1	Prevotellaceae_NCBI_060618.fasta	69791.6	1	5	5	6	0.000789	0.0897	613
110619_Prevotella	Uncategorized Sample	Box 3	transcriptional regulator, LuxR family protein [Prevotella bryantii B14]	EFI73424.1,OYP57454.1,SDL72434.1,SEA07606.1,SEQ18888.1,WP_006281156.1,WP_027454001.1,WP_074548964.1,WP_094447869.1	Prevotellaceae_NCBI_060618.fasta	38812.1	0.997	1	1	1	0.000131	0.0239	335
110619_Prevotella	Uncategorized Sample	Box 3	ribosomal protein S16 [Prevotella bryantii B14]	EFI72345.1,OYP53580.1,SDL55239.1,SEA15831.1,SEQ82329.1,WP_006282242.1	Prevotellaceae_NCBI_060618.fasta	19219.1	1	10	15	17	0.00223	0.506	178
110619_Prevotella	Uncategorized Sample	Box 3	transcriptional regulator [Prevotella sp. CAG:604]	CDA53809.1,CDC25123.1,CDD18203.1,EFC76740.1,EFI72666.1,EFU30664.1,EJP31859.1,OYP57265.1,OYP59132.1,OYP69407.1,SDM06107.1,SDZ87169.1,SEP55398.1,WP_004345255.1,WP_006281922.1,WP_007411165.1,WP_074550333.1,WP_094379525.1,WP_094382447.1	Prevotellaceae_NCBI_060618.fasta	33629.8	0.982	1	1	1	0.000131	0.0412	291
110619_Prevotella	Uncategorized Sample	Box 3	ribosomal protein L14 [Prevotella melaninogenica ATCC 25845]	ADK95372.1,AEA21827.1,AFJ08480.1,AGB27630.1,AKU69142.1,ALO47874.1,ANR73135.1,APW32631.1,APW33968.1,ASE16933.1,ATV25980.1,ATV27814.1,ATV30048.1,ATV33341.1,ATV37322.1,ATV40254.1,ATV53384.1,ATV54437.1,AUI54165.1,BAR96420.1,BAU17588.1,BBA28463.1,CCX64626.1,CCX67951.1,CCY01787.1,CCY84651.1,CCZ13996.1,CDA66916.1,CDA93103.1,CDB04869.1,CDC97768.1,CDD05842.1,CDE32518.1,CUQ07886.1,EEX17903.1,EEX54181.1,EFA…	Prevotellaceae_NCBI_060618.fasta	13155.3	1	2	2	2	0.000263	0.14	121
110619_Prevotella	Uncategorized Sample	Box 3	hypothetical protein PBR_2218 [Prevotella bryantii B14]	EFI72100.1,OYP56902.1,SDL58320.1,SEA00896.1,SEP73473.1,WP_006282533.1	Prevotellaceae_NCBI_060618.fasta	10085.6	0.973	1	1	1	0.000131	0.163	86
110619_Prevotella	Uncategorized Sample	Box 3	conserved hypothetical protein [Prevotella bryantii B14]	EFI71013.1,SDZ85658.1,SEP56769.1,WP_006283563.1	Prevotellaceae_NCBI_060618.fasta	79452.7	1	22	32	36	0.00473	0.304	714
110619_Prevotella	Uncategorized Sample	Box 3	putative lipoprotein [Prevotella bryantii B14]	EFI71627.1,OYP53544.1,SDL54330.1,SEA16937.1,SEQ83844.1,WP_006282970.1,WP_027453405.1,WP_074548393.1,WP_074614250.1	Prevotellaceae_NCBI_060618.fasta	34846.3	1	3	3	3	0.000394	0.0997	301
110619_Prevotella	Uncategorized Sample	Box 3	hemin-binding protein [Prevotella bryantii B14]	EFI71421.1,OYP54037.1,SDL65674.1,SDZ79600.1,SEQ49231.1,WP_006283194.1	Prevotellaceae_NCBI_060618.fasta	66347.1	1	3	4	4	0.000526	0.0759	593
110619_Prevotella	Uncategorized Sample	Box 3	ribosomal protein S8 [Prevotella bryantii B14]	EFI70978.1,OYP56575.1,WP_006283642.1	Prevotellaceae_NCBI_060618.fasta	14589.2	1	5	6	9	0.00118	0.397	131
110619_Prevotella	Uncategorized Sample	Box 3	Ser/Thr protein phosphatase family protein [Prevotella bryantii B14]	EFI73013.1,OYP55464.1,SDL38673.1,SEA34116.1,SEP93462.1,WP_006281568.1	Prevotellaceae_NCBI_060618.fasta	30244.1	0.968	1	1	1	0.000131	0.0549	255
110619_Prevotella	Uncategorized Sample	Box 3	glycosyltransferase, group 1 family [Prevotella bryantii B14]	EFI71003.1,OYP55897.1,SDL46365.1,SEA29214.1,SEP82318.1,WP_006283574.1,WP_027453088.1	Prevotellaceae_NCBI_060618.fasta	48378.5	1	2	2	2	0.000263	0.0448	424
110619_Prevotella	Uncategorized Sample	Box 3	prolipoprotein diacylglyceryl transferase [Prevotella oralis ATCC 33269]	EFZ38090.1,EPH16453.1,ETD18695.1,SHF38894.1,WP_004369155.1,WP_023984176.1	Prevotellaceae_NCBI_060618.fasta	32890.3	0.985	1	1	1	0.000131	0.0424	283
110619_Prevotella	Uncategorized Sample	Box 3	putative acetyltransferase [Prevotella copri CAG:164]	CDA65689.1,EFB35540.1,WP_006847532.1	Prevotellaceae_NCBI_060618.fasta	22880.2	0.985	1	1	1	0.000131	0.0591	203
110619_Prevotella	Uncategorized Sample	Box 3	hypothetical protein CIK91_12620 [Prevotella bryantii]	OYP53491.1,SDL52891.1,SEA18383.1,WP_027453439.1,WP_074548340.1,WP_074614269.1	Prevotellaceae_NCBI_060618.fasta	37907.5	1	2	2	3	0.000394	0.0794	340
110619_Prevotella	Uncategorized Sample	Box 3	GldB family lipoprotein [Prevotella bryantii B14]	EFI72229.1,OYP53450.1,SDL51665.1,SEA19801.1,SEQ09032.1,WP_027453461.1	Prevotellaceae_NCBI_060618.fasta	29222.3	1	4	4	4	0.000526	0.179	251
110619_Prevotella	Uncategorized Sample	Box 3	DNA repair protein RecN [Prevotella bryantii B14]	EFI71424.1,OYP54040.1,SDL65615.1,SDZ79550.1,SEQ49123.1,WP_006283197.1,WP_027452851.1	Prevotellaceae_NCBI_060618.fasta	63478.8	1	2	2	2	0.000263	0.0413	557
110619_Prevotella	Uncategorized Sample	Box 3	DNA polymerase III, gamma and tau subunit [Prevotella bryantii B14]	EFI72769.1,OYP56335.1,SDM02393.1,SDZ84076.1,SEP59018.1,WP_006281777.1,WP_074550181.1,WP_094448130.1	Prevotellaceae_NCBI_060618.fasta	69022.4	0.996	1	1	1	0.000131	0.0244	614
110619_Prevotella	Uncategorized Sample	Box 3	levanase/fructan beta-fructosidase [Prevotella bryantii]	SEA11959.1,WP_051214713.1,WP_074614226.1	Prevotellaceae_NCBI_060618.fasta	68584	1	6	6	6	0.000789	0.116	605
110619_Prevotella	Uncategorized Sample	Box 3	ribosomal protein S7 [Prevotella bryantii B14]	EFI70995.1,OYP56592.1,SDL85249.1,SEA54801.1,SEQ92013.1,WP_006283660.1	Prevotellaceae_NCBI_060618.fasta	18107.8	1	8	9	10	0.00131	0.437	158
110619_Prevotella	Uncategorized Sample	Box 3	alpha-2-macroglobulin family N- region [Prevotella bryantii B14]	EFI72615.1,SDL88122.1,SEQ73101.1,WP_006281958.1,WP_074549535.1	Prevotellaceae_NCBI_060618.fasta	213130	1	4	4	4	0.000526	0.0226	1899
110619_Prevotella	Uncategorized Sample	Box 3	NAD dependent epimerase/reductase-related protein, partial [Prevotella bryantii B14]	EFI71173.1,OYP55736.1,SDL42605.1,SEQ00192.1,WP_006283410.1,WP_027453241.1	Prevotellaceae_NCBI_060618.fasta	36024.5	1	2	2	2	0.000263	0.0647	309
110619_Prevotella	Uncategorized Sample	Box 3	S1 RNA binding domain protein [Prevotella bryantii B14]	EFI72312.1,OYP56448.1,SDL90116.1,SDZ85092.1,SEP57509.1,WP_006282264.1,WP_074549602.1,WP_094448179.1	Prevotellaceae_NCBI_060618.fasta	79127.2	1	2	2	2	0.000263	0.0341	703
110619_Prevotella	Uncategorized Sample	Box 3	GTP-binding proten HflX [Prevotella bryantii B14]	EFI72487.1,OYP53945.1,SDL82773.1,SEA51756.1,SEQ62105.1,WP_006282070.1	Prevotellaceae_NCBI_060618.fasta	47518.6	0.996	1	1	1	0.000131	0.0265	415
110619_Prevotella	Uncategorized Sample	Box 3	rhomboid family protein [Prevotella bryantii B14]	EFI73392.1,OYP55780.1,SDL43610.1,SEA39904.1,SEP87961.1,WP_006281179.1,WP_027453270.1	Prevotellaceae_NCBI_060618.fasta	36526	1	3	3	3	0.000394	0.073	315
110619_Prevotella	Uncategorized Sample	Box 3	putative lipoprotein [Prevotella bryantii B14]	EFI71265.1,OYP55271.1,SEQ51942.1,WP_006283268.1,WP_094448472.1	Prevotellaceae_NCBI_060618.fasta	37296.7	1	2	2	2	0.000263	0.0762	341
110619_Prevotella	Uncategorized Sample	Box 3	small subunit ribosomal protein S6 [Prevotellaceae bacterium HUN156]	SFW35507.1,WP_072289856.1	Prevotellaceae_NCBI_060618.fasta	13254.9	0.965	1	2	2	0.000263	0.0965	114
110619_Prevotella	Uncategorized Sample	Box 3	transcription elongation factor GreA 2 [Prevotella sp. CAG:520]	CDB04011.1,CDC98146.1,CDE29940.1,EFA96707.1,EFI73127.1,EHJ36153.1,ERT60324.1,KGF37511.1,KGF39140.1,KGI21372.1,OYP53748.1,OYP64315.1,OYP70939.1,OYP72565.1,OYP76240.1,OZT05072.1,PMC07515.1,PNP95955.1,SDL86801.1,SEA16939.1,SEA61123.1,SER05910.1,SFW38286.1,SNU03829.1,WP_006281417.1,WP_007903025.1,WP_008125714.1,WP_022311570.1,WP_023057401.1,WP_024990295.1,WP_027449865.1,WP_027453751.1,WP_036871226.1,…	Prevotellaceae_NCBI_060618.fasta	17419.5	0.985	1	1	1	0.000131	0.0714	154
110619_Prevotella	Uncategorized Sample	Box 3	NADH:ubiquinone oxidoreductase subunit 11 or 4L (chain K) [Prevotella dentalis DSM 3688]	AGB29199.1,CCY02104.1,CDA65410.1,CDC27803.1,CDC99365.1,EFB32448.1,EFB36823.1,EFI49754.1,EFI72139.1,EFV05145.1,EGN57401.1,EGQ13118.1,EHO66081.1,ERK00290.1,OFO71552.1,OFP28959.1,OFP48973.1,OXL45148.1,OYP56915.1,OYP65061.1,OYP65898.1,OYP70842.1,OYP72126.1,PTL33151.1,SDL58641.1,SEA00454.1,SEP72775.1,SET26055.1,SFF91866.1,SNU12424.1,WP_004372602.1,WP_005846842.1,WP_006282427.1,WP_006846356.1,WP_007133…	Prevotellaceae_NCBI_060618.fasta	11516.1	1	2	4	4	0.000526	0.146	103
110619_Prevotella	Uncategorized Sample	Box 3	ribosomal protein L17 [Prevotella bryantii B14]	EFI70964.1,OYP56561.1,SEA54026.1,SEQ93166.1,WP_006283627.1	Prevotellaceae_NCBI_060618.fasta	17637.8	1	5	6	7	0.00092	0.291	158
110619_Prevotella	Uncategorized Sample	Box 3	ribosomal protein S3 [Prevotella bryantii B14]	EFI70986.1,OYP56583.1,SDL85079.1,SEA54589.1,SEQ92366.1,WP_006283651.1	Prevotellaceae_NCBI_060618.fasta	27065.4	1	3	3	3	0.000394	0.12	241
110619_Prevotella	Uncategorized Sample	Box 3	30S ribosomal protein S10 [Prevotella copri CAG:164]	CDA66905.1,CUQ58126.1,EFB34437.1,EFI70993.1,ERK39645.1,OXL44064.1,OYP56590.1,PTL26680.1,SDL85209.1,SEA54751.1,SEQ92084.1,WP_006283658.1	Prevotellaceae_NCBI_060618.fasta	11385.8	1	4	5	5	0.000657	0.446	101
110619_Prevotella	Uncategorized Sample	Box 3	preprotein translocase, SecY subunit [Prevotella bryantii B14]	EFI70972.1,OYP56569.1,SDL84836.1,SEA54222.1,SEQ92874.1,WP_006283636.1	Prevotellaceae_NCBI_060618.fasta	48992	1	4	6	6	0.000789	0.0966	445
110619_Prevotella	Uncategorized Sample	Box 3	putative membrane protein [Prevotella bryantii B14]	EFI72514.1,SEA52202.1,SEQ60943.1,WP_006282097.1,WP_027453311.1	Prevotellaceae_NCBI_060618.fasta	93818.2	1	11	15	15	0.00197	0.128	828
110619_Prevotella	Uncategorized Sample	Box 3	putative cytidylate kinase (ck) (cytidine monophosphate kinase) [Prevotella bryantii B14]	EFI72463.1,OYP53922.1,SDL82261.1,SEA51037.1,SEQ63151.1,WP_006282046.1	Prevotellaceae_NCBI_060618.fasta	24138.8	0.969	1	1	1	0.000131	0.0338	207
110619_Prevotella	Uncategorized Sample	Box 3	ribosomal protein L16 [Prevotella intermedia 17]	AFJ09526.1,APW32634.1,APW33965.1,ATV25983.1,ATV27811.1,ATV30051.1,ATV33338.1,ATV37325.1,ATV40257.1,ATV53381.1,ATV54440.1,BAR96423.1,BAU17591.1,CDB04872.1,CDC28837.1,CDE32514.1,EFB32890.1,EFI48983.1,EFI70985.1,EFL45365.1,EFV04658.1,EGQ15509.1,EHJ39982.1,EHO69774.1,ERJ79943.1,ERK02529.1,KGF49293.1,KGI61028.1,KJJ87378.1,KXA45263.1,KXB84119.1,OFO83089.1,OFP35621.1,OFP54558.1,OWP34040.1,OYP56582.1,OZT…	Prevotellaceae_NCBI_060618.fasta	16126.3	1	5	6	6	0.000789	0.324	142
110619_Prevotella	Uncategorized Sample	Box 3	3-oxoacyl-[acyl-carrier-protein] reductase [Prevotella sp. tc2-28]	SEA83183.1,SFW16150.1,SNU03361.1,WP_072288754.1,WP_091963436.1	Prevotellaceae_NCBI_060618.fasta	25803.2	0.994	1	1	1	0.000131	0.0327	245
110619_Prevotella	Uncategorized Sample	Box 3	anion transporter [Prevotella bryantii]	OYP53799.1,SDL71809.1,SEA09104.1,SEQ16992.1,WP_036858253.1,WP_039871311.1,WP_074548920.1,WP_074614159.1,WP_094448864.1	Prevotellaceae_NCBI_060618.fasta	55437.6	1	2	3	3	0.000394	0.0523	516
110619_Prevotella	Uncategorized Sample	Box 3	glycosyltransferase, group 2 family [Prevotella bryantii B14]	EFI72777.1,OYP56330.1,SDM02259.1,SDZ83910.1,SEP59329.1,WP_006281785.1,WP_027452970.1	Prevotellaceae_NCBI_060618.fasta	28491.8	1	5	5	6	0.000789	0.27	248
110619_Prevotella	Uncategorized Sample	Box 3	macrophage infectivity potentiator [Prevotella bryantii B14]	EFI71051.1,OYP55751.1,SEQ00962.1,WP_006283529.1	Prevotellaceae_NCBI_060618.fasta	35160.4	1	3	3	3	0.000394	0.0975	318
110619_Prevotella	Uncategorized Sample	Box 3	electron transport complex protein RnfG [Prevotella bryantii B14]	EFI71732.1,OYP54705.1,SDZ75230.1,SEQ36439.1,WP_039870752.1	Prevotellaceae_NCBI_060618.fasta	19700	1	4	5	5	0.000657	0.226	190
110619_Prevotella	Uncategorized Sample	Box 3	ribosomal protein L2 [Prevotella bryantii B14]	EFI70989.1,OYP56586.1,SDL85137.1,SEA54660.1,SEQ92246.1,WP_006283654.1	Prevotellaceae_NCBI_060618.fasta	29634.8	1	6	9	9	0.00118	0.255	274
110619_Prevotella	Uncategorized Sample	Box 3	hexuronate transporter [Prevotella bryantii B14]	EFI72509.1,OYP53956.1,SDL83031.1,SEA52086.1,SEQ61149.1,WP_027453308.1	Prevotellaceae_NCBI_060618.fasta	52863.7	1	3	3	3	0.000394	0.0524	477
110619_Prevotella	Uncategorized Sample	Box 3	radical SAM domain protein [Prevotella bryantii B14]	EFI72570.1,SEQ68470.1,WP_050787917.1	Prevotellaceae_NCBI_060618.fasta	41597.8	1	5	5	5	0.000657	0.14	363
110619_Prevotella	Uncategorized Sample	Box 3	ftsk/spoiiie family protein [Prevotella bryantii B14]	EFI71443.1,OYP54058.1,SDL65233.1,SDZ79172.1,SEQ48354.1,WP_036857807.1,WP_039870960.1	Prevotellaceae_NCBI_060618.fasta	89431.6	1	10	11	11	0.00145	0.162	810
110619_Prevotella	Uncategorized Sample	Box 3	phospho-N-acetylmuramoyl-pentapeptide-transferase [Prevotella bryantii B14]	EFI73041.1,OYP55619.1,SDL39282.1,SEA34947.1,SEP94613.1,WP_006281596.1,WP_027453172.1,WP_094448250.1	Prevotellaceae_NCBI_060618.fasta	47253.8	1	3	4	4	0.000526	0.0853	422
110619_Prevotella	Uncategorized Sample	Box 3	RNA polymerase sigma-70 factor [Prevotella bryantii B14]	EFI73385.1,OYP56401.1,SDL90879.1,SDZ85858.1,SEP56549.1,WP_006281221.1,WP_074549642.1	Prevotellaceae_NCBI_060618.fasta	32945.8	0.991	1	1	1	0.000131	0.103	290
110619_Prevotella	Uncategorized Sample	Box 3	putative DNA-binding response regulator/sensor histidine kinase [Prevotella bryantii B14]	EFI72625.1,SEQ73534.1,WP_081456322.1	Prevotellaceae_NCBI_060618.fasta	71807.7	1	9	11	11	0.00145	0.167	627
110619_Prevotella	Uncategorized Sample	Box 3	excinuclease ABC, A subunit [Prevotella bryantii B14]	EFI71591.1,OYP53510.1,SDL53391.1,SEA17879.1,SEQ11981.1,WP_006282935.1,WP_074548351.1	Prevotellaceae_NCBI_060618.fasta	108864	1	2	2	2	0.000263	0.0281	961
110619_Prevotella	Uncategorized Sample	Box 3	50S ribosomal protein L10 [Prevotella bryantii]	OYP56598.1,SDL85370.1,SEA54956.1,SEQ91786.1,WP_027453356.1	Prevotellaceae_NCBI_060618.fasta	18925.5	1	3	3	3	0.000394	0.238	172
110619_Prevotella	Uncategorized Sample	Box 3	hypothetical protein CIK91_05075 [Prevotella bryantii]	OYP55719.1,SDL42154.1,SEA37853.1,SEP99385.1,WP_081657080.1,WP_094448289.1	Prevotellaceae_NCBI_060618.fasta	31771.7	1	2	2	2	0.000263	0.062	274
110619_Prevotella	Uncategorized Sample	Box 3	ribosomal protein L21 [Prevotella bryantii B14]	EFI71518.1,OYP54202.1,SDL77000.1,SDZ76810.1,SER06998.1,WP_006283090.1	Prevotellaceae_NCBI_060618.fasta	11725.2	1	7	8	9	0.00118	0.648	105
110619_Prevotella	Uncategorized Sample	Box 3	RNA polymerase sigma-70 factor [Prevotella bryantii B14]	EFI72226.1,OYP53447.1,SDL51600.1,SEA19896.1,SEQ08911.1,WP_006282355.1	Prevotellaceae_NCBI_060618.fasta	32685.3	1	2	2	2	0.000263	0.107	290
110619_Prevotella	Uncategorized Sample	Box 3	ribonuclease R [Prevotella bryantii]	OYP55735.1,SDL42585.1,SEA38334.1,SEQ00146.1,WP_027453240.1,WP_074548076.1,WP_074614414.1,WP_094448291.1	Prevotellaceae_NCBI_060618.fasta	84873.7	1	7	8	8	0.00105	0.0935	738
110619_Prevotella	Uncategorized Sample	Box 3	conserved hypothetical protein [Prevotella bryantii B14]	EFI71526.1,SEP55249.1,WP_006283048.1	Prevotellaceae_NCBI_060618.fasta	64980.3	1	9	9	9	0.00118	0.174	557
110619_Prevotella	Uncategorized Sample	Box 3	putative lipoprotein [Prevotella bryantii B14]	EFI73340.1,OYP56191.1,SDL61695.1,SDZ96285.1,SEP65926.1,WP_006281260.1,WP_074548642.1	Prevotellaceae_NCBI_060618.fasta	25662.6	1	3	3	3	0.000394	0.128	226
110619_Prevotella	Uncategorized Sample	Box 3	hypothetical protein PBR_2085 [Prevotella bryantii B14]	EFI71601.1,OYP53517.1,SDL53623.1,SEA17680.1,SEQ85028.1,WP_006282944.1,WP_074548365.1,WP_094449033.1	Prevotellaceae_NCBI_060618.fasta	82842.6	1	2	2	2	0.000263	0.0298	738
110619_Prevotella	Uncategorized Sample	Box 3	succinate dehydrogenase [Prevotella bryantii B14]	EFI71833.1,OYP55692.1,SDL41491.1,SEA37069.1,SEP98173.1,WP_006282771.1	Prevotellaceae_NCBI_060618.fasta	73576.3	1	26	38	115	0.0151	0.392	659
110619_Prevotella	Uncategorized Sample	Box 3	putative membrane protein [Prevotella bryantii B14]	EFI71405.1,OYP56693.1,SDL65997.1,SDZ79859.1,SEQ30795.1,WP_006283180.1,WP_027452863.1	Prevotellaceae_NCBI_060618.fasta	46777.4	1	3	4	4	0.000526	0.0815	417
110619_Prevotella	Uncategorized Sample	Box 3	putative lipoprotein [Prevotella bryantii B14]	EFI71792.1,SDL39993.1,SEA35880.1,SEP96213.1,WP_006282729.1	Prevotellaceae_NCBI_060618.fasta	44239.1	0.996	1	2	2	0.000263	0.0281	392
110619_Prevotella	Uncategorized Sample	Box 3	hypothetical protein [Prevotella sp. Sc00026]	AGH13960.1,EFI71703.1,OYP55944.1,SDM05371.1,SEA30663.1,SER10110.1,WP_006282912.1,WP_027453055.1,WP_074550300.1,WP_074614363.1	Prevotellaceae_NCBI_060618.fasta	68710.7	1	3	3	3	0.000394	0.055	654
110619_Prevotella	Uncategorized Sample	Box 3	putative cell division protein FtsW [Prevotella bryantii B14]	EFI73043.1,OYP55621.1,SEA34996.1,SEP94697.1,WP_006281598.1	Prevotellaceae_NCBI_060618.fasta	45836.1	0.999	1	1	1	0.000131	0.0263	419
110619_Prevotella	Uncategorized Sample	Box 3	putative tetratricopeptide repeat domain protein [Prevotella bryantii B14]	EFI73344.1,OYP56188.1,SDL61610.1,SDZ96403.1,SEP66121.1,WP_006281264.1	Prevotellaceae_NCBI_060618.fasta	25313.7	1	6	8	9	0.00118	0.391	233
110619_Prevotella	Uncategorized Sample	Box 3	hypothetical protein CIK91_09665 [Prevotella bryantii]	OYP54209.1,SDL64603.1,SDZ78526.1,SEQ46945.1,WP_027452820.1	Prevotellaceae_NCBI_060618.fasta	8236.3	0.998	1	2	2	0.000263	0.167	72
110619_Prevotella	Uncategorized Sample	Box 3	melibiase [Prevotella sp. Sc00026]	AGH13971.1,EFI71690.1,OYP55934.1,SDM05159.1,SEA30369.1,SEP80466.1,WP_006282899.1,WP_027453063.1,WP_074614360.1,WP_094448359.1	Prevotellaceae_NCBI_060618.fasta	82835	1	5	5	5	0.000657	0.0645	729
110619_Prevotella	Uncategorized Sample	Box 3	ribosomal protein L20 [Prevotella bryantii B14]	EFI72842.1,OYP55015.1,SDL67181.1,SDZ80947.1,SEQ28164.1,WP_006281736.1,WP_028909164.1	Prevotellaceae_NCBI_060618.fasta	13232.1	1	5	6	7	0.00092	0.386	114
110619_Prevotella	Uncategorized Sample	Box 3	cadmium-exporting ATPase [Prevotella bryantii B14]	EFI72962.1,SDL99928.1,SEQ67009.1,WP_006281687.1,WP_027453657.1	Prevotellaceae_NCBI_060618.fasta	68056.7	1	7	9	9	0.00118	0.124	629
110619_Prevotella	Uncategorized Sample	Box 3	BatC protein [Prevotella bryantii B14]	EFI72277.1,OYP53607.1,SDL52865.1,SEA18411.1,SEQ11021.1,WP_006282409.1,WP_081657088.1,WP_083331681.1	Prevotellaceae_NCBI_060618.fasta	24413.2	0.999	2	2	2	0.000263	0.101	208
110619_Prevotella	Uncategorized Sample	Box 3	tetratricopeptide repeat domain protein [Prevotella bryantii B14]	EFI71423.1,OYP54039.1,SDL65642.1,SDZ79566.1,SEQ49160.1,WP_006283196.1,WP_027452852.1,WP_074613756.1,WP_094448732.1	Prevotellaceae_NCBI_060618.fasta	62768.5	0.999	1	1	1	0.000131	0.018	557
110619_Prevotella	Uncategorized Sample	Box 3	MotA/TolQ/ExbB proton channel family protein [Prevotella bryantii B14]	EFI70943.1,OYP56540.1,SDL84322.1,SEA53511.1,SEQ93930.1,WP_006283606.1	Prevotellaceae_NCBI_060618.fasta	29575.6	1	5	9	13	0.00171	0.133	278
110619_Prevotella	Uncategorized Sample	Box 3	Type I restriction-modification system, DNA methylase subunit [Prevotella bryantii B14]	SEQ55845.1,WP_074803182.1	Prevotellaceae_NCBI_060618.fasta	97380.4	1	6	6	6	0.000789	0.0661	862
110619_Prevotella	Uncategorized Sample	Box 3	rRNA pseudouridine synthase [Prevotella bryantii]	OYP53227.1,SDM04065.1,SDZ88762.1,SEP54760.1,WP_027453614.1	Prevotellaceae_NCBI_060618.fasta	52050.9	1	8	9	9	0.00118	0.185	466
110619_Prevotella	Uncategorized Sample	Box 3	putative protein-export membrane protein SecD [Prevotella bryantii B14]	EFI73390.1,SDL43654.1,SEA39964.1,SEP87892.1,WP_006281177.1,WP_027453272.1,WP_074548099.1,WP_074614421.1	Prevotellaceae_NCBI_060618.fasta	110224	1	35	44	59	0.00776	0.321	1014
110619_Prevotella	Uncategorized Sample	Box 3	L-fucose isomerase-like protein [Prevotella bryantii B14]	EFI73451.1,OYP54882.1,SDL87959.1,SEQ72616.1,WP_006281131.1,WP_074549525.1,WP_094448585.1	Prevotellaceae_NCBI_060618.fasta	55023.2	1	4	4	4	0.000526	0.081	494
110619_Prevotella	Uncategorized Sample	Box 3	ribosomal protein S18 [Prevotella ruminicola 23]	ADE82779.1,CDA66629.1,CUP79815.1,EFB35782.1,EFB92144.1,EFI71364.1,EIM31827.1,ERK38346.1,KGF24056.1,KGF38621.1,KGF45223.1,KGI59685.1,KXB83523.1,KXO17839.1,KXU59087.1,OXL44490.1,OYP55001.1,PTL25663.1,SDG99029.1,SDL66844.1,SDO46377.1,SDQ61376.1,SDZ80592.1,SEA67607.1,SEE60801.1,SEG00614.1,SEI00687.1,SEN24629.1,SEQ28953.1,SET08286.1,SEW18559.1,SEW18607.1,SFC52897.1,SHK94360.1,SHN07413.1,SNU10969.1,WP_…	Prevotellaceae_NCBI_060618.fasta	10415.3	1	4	4	4	0.000526	0.398	88
110619_Prevotella	Uncategorized Sample	Box 3	penicillin-binding protein 1 [Prevotella bryantii B14]	EFI72065.1,OYP56877.1,SDL57747.1,SEA02010.1,SEP75055.1,WP_006282497.1,WP_027454077.1	Prevotellaceae_NCBI_060618.fasta	97037.4	1	23	28	29	0.00381	0.286	851
110619_Prevotella	Uncategorized Sample	Box 3	glyceraldehyde-3-phosphate dehydrogenase, type I [Prevotella bryantii B14]	EFI71076.1,OYP56991.1,SDL60333.1,SDZ98056.1,SEP68872.1,WP_006283436.1,WP_074613998.1	Prevotellaceae_NCBI_060618.fasta	36345	1	8	9	9	0.00118	0.289	342
110619_Prevotella	Uncategorized Sample	Box 3	core-2/I-Branching enzyme superfamily [Prevotella bryantii B14]	EFI73249.1,SEP82865.1,WP_006281300.1	Prevotellaceae_NCBI_060618.fasta	35805.9	0.995	1	1	1	0.000131	0.0296	304
110619_Prevotella	Uncategorized Sample	Box 3	NADH dehydrogenase I, d subunit [Prevotella bryantii B14]	EFI72143.1,OYP56919.1,SDL58743.1,SEA00344.1,SEP72604.1,WP_006282431.1	Prevotellaceae_NCBI_060618.fasta	60427.7	1	4	4	4	0.000526	0.0897	524
110619_Prevotella	Uncategorized Sample	Box 3	putative membrane protein [Prevotella bryantii B14]	EFI71276.1,OYP55280.1,SDM09515.1,SEA48007.1,SEQ52315.1,WP_006283279.1,WP_074550500.1,WP_074614564.1,WP_094448478.1	Prevotellaceae_NCBI_060618.fasta	23067.2	0.978	1	1	1	0.000131	0.0385	208
110619_Prevotella	Uncategorized Sample	Box 3	conserved hypothetical protein [Prevotella bryantii B14]	EFI72322.1,OYP56365.1,SDL89928.1,SDZ84905.1,SEP57793.1,WP_006282274.1,WP_094448144.1	Prevotellaceae_NCBI_060618.fasta	14919.8	1	2	2	2	0.000263	0.209	139
110619_Prevotella	Uncategorized Sample	Box 3	TonB-linked outer membrane protein, SusC/RagA family [Prevotella bryantii B14]	SEP95510.1,WP_074802964.1	Prevotellaceae_NCBI_060618.fasta	118716	0.986	1	1	1	0.000131	0.0103	1070
110619_Prevotella	Uncategorized Sample	Box 3	conserved hypothetical protein [Prevotella bryantii B14]	EFI72483.1,SDL82702.1,SEA51647.1,SEQ62265.1,WP_006282066.1,WP_074549347.1	Prevotellaceae_NCBI_060618.fasta	39246.6	1	5	5	5	0.000657	0.174	357
110619_Prevotella	Uncategorized Sample	Box 3	sugar transporter [Prevotella bryantii B14]	EFI71382.1,OYP54983.1,SDL66454.1,SDZ80238.1,SEQ29814.1,WP_006283157.1,WP_027452875.1	Prevotellaceae_NCBI_060618.fasta	47076.7	1	4	6	6	0.000789	0.0703	441
110619_Prevotella	Uncategorized Sample	Box 3	CBS domain protein [Prevotella bryantii B14]	EFI71012.1,OYP56452.1,SDL90718.1,SDZ85679.1,SEP56741.1,WP_027453025.1,WP_074549680.1	Prevotellaceae_NCBI_060618.fasta	48496.8	1	2	2	2	0.000263	0.0518	425
110619_Prevotella	Uncategorized Sample	Box 3	hypothetical protein HMPREF0971_00036 [Prevotella oris F0302]	EFB33277.1,EFI49464.1,OFO76181.1,OFP41429.1,OFP50596.1,WP_004370856.1	Prevotellaceae_NCBI_060618.fasta	36084.3	0.963	1	1	1	0.000131	0.196	337
110619_Prevotella	Uncategorized Sample	Box 3	galacitol PTS, EIIc [Prevotella bryantii B14]	EFI72511.1,OYP53958.1,SDL83066.1,SEA52134.1,SEQ61085.1,WP_006282094.1	Prevotellaceae_NCBI_060618.fasta	49832.9	1	4	5	6	0.000789	0.0803	461
110619_Prevotella	Uncategorized Sample	Box 3	RagB/SusD family nutrient uptake outer membrane protein [Prevotella bryantii]	OYP55198.1,SDL72885.1,SEA06884.1,SEQ19869.1,WP_027454015.1,WP_074548985.1,WP_074614118.1,WP_094448411.1	Prevotellaceae_NCBI_060618.fasta	76550	1	2	2	2	0.000263	0.0238	671
110619_Prevotella	Uncategorized Sample	Box 3	ribosomal protein L6 [Prevotella bryantii B14]	EFI70977.1,OYP56574.1,SDL84927.1,SEA54357.1,SEQ92679.1,WP_006283641.1	Prevotellaceae_NCBI_060618.fasta	21081.8	1	8	10	10	0.00131	0.358	190
110619_Prevotella	Uncategorized Sample	Box 3	non-specific nuclease [Prevotella bryantii]	ABY53604.1,EFI72787.1,OYP56321.1,SDM02123.1,SDZ83680.1,SEP59721.1,WP_006281795.1,WP_074613798.1	Prevotellaceae_NCBI_060618.fasta	38929.5	0.996	1	1	1	0.000131	0.0291	344
110619_Prevotella	Uncategorized Sample	Box 3	FMN-binding domain protein [Prevotella bryantii B14]	EFI71566.1,OYP57256.1,SDM06284.1,SDZ86961.1,SEP55556.1,WP_006283036.1,WP_027453566.1	Prevotellaceae_NCBI_060618.fasta	14407	0.995	1	1	1	0.000131	0.0611	131
110619_Prevotella	Uncategorized Sample	Box 3	hypothetical protein SAMN04487902_11046 [Prevotella sp. ne3005]	SEN27125.1,WP_091843462.1	Prevotellaceae_NCBI_060618.fasta	81507.5	0.952	1	1	1	0.000131	0.0131	687
110619_Prevotella	Uncategorized Sample	Box 3	chaperone protein DnaJ [Prevotella bryantii B14]	EFI71385.1,OYP54980.1,SDL66378.1,SDZ80177.1,SEQ29936.1,WP_006283160.1	Prevotellaceae_NCBI_060618.fasta	41427.5	1	2	2	2	0.000263	0.0733	382
110619_Prevotella	Uncategorized Sample	Box 3	undecaprenyl-diphosphate phosphatase [Prevotella sp. oral taxon 820]	PTL26170.1,WP_107581257.1	Prevotellaceae_NCBI_060618.fasta	34262.3	0.98	1	1	1	0.000131	0.0392	306
110619_Prevotella	Uncategorized Sample	Box 3	putative cell wall degradation protein [Prevotella bryantii B14]	EFI72204.1,OYP53428.1,SDL51027.1,SEQ07888.1,WP_006282333.1,WP_083331680.1,WP_094449020.1	Prevotellaceae_NCBI_060618.fasta	59417.1	0.993	1	1	1	0.000131	0.0138	507
110619_Prevotella	Uncategorized Sample	Box 3	DUF4293 family protein [Prevotella bryantii]	EFI71573.1,OYP54746.1,SDL79782.1,SDZ74484.1,SEQ34628.1,WP_006283003.1,WP_027453543.1	Prevotellaceae_NCBI_060618.fasta	16932.6	1	2	3	3	0.000394	0.0724	152
110619_Prevotella	Uncategorized Sample	Box 3	hypothetical protein CIK91_12890 [Prevotella bryantii]	OYP53535.1,SDL54125.1,SEA17179.1,SEQ84194.1,WP_027453409.1,WP_039870815.1	Prevotellaceae_NCBI_060618.fasta	13374.7	0.999	2	2	2	0.000263	0.153	118
110619_Prevotella	Uncategorized Sample	Box 3	polyribonucleotide nucleotidyltransferase [Prevotella bryantii]	OYP55653.1,SDL39975.1,SEA35853.1,SEP96163.1,WP_027453188.1	Prevotellaceae_NCBI_060618.fasta	83099.7	1	6	6	6	0.000789	0.0735	748
110619_Prevotella	Uncategorized Sample	Box 3	spoOJ protein [Prevotella bryantii B14]	EFI73373.1,OYP56413.1,SDL91161.1,SDZ86147.1,SEP56264.1,WP_006281209.1	Prevotellaceae_NCBI_060618.fasta	34182.1	1	5	5	5	0.000657	0.168	303
110619_Prevotella	Uncategorized Sample	Box 3	putative lipoprotein [Prevotella bryantii B14]	EFI72785.1,OYP56323.1,SDM02151.1,SEP59647.1,WP_006281793.1	Prevotellaceae_NCBI_060618.fasta	30721.1	1	2	2	2	0.000263	0.0915	284
110619_Prevotella	Uncategorized Sample	Box 3	efflux transporter periplasmic adaptor subunit [Prevotella bryantii]	OYP55907.1,SDL46607.1,SEA29606.1,WP_027453082.1,WP_074548200.1,WP_094448346.1	Prevotellaceae_NCBI_060618.fasta	40461.4	1	12	12	12	0.00158	0.359	373
110619_Prevotella	Uncategorized Sample	Box 3	putative membrane protein [Prevotella bryantii B14]	EFI73065.1,OYP55217.1,SDL73244.1,SEA06388.1,SEQ21090.1,WP_006281507.1,WP_027454028.1,WP_074549012.1,WP_074614105.1,WP_094448429.1	Prevotellaceae_NCBI_060618.fasta	46648	0.985	1	1	1	0.000131	0.0297	404
110619_Prevotella	Uncategorized Sample	Box 3	NucB [Prevotella bryantii B14]	ABO93187.1,EFI72782.1,SEP59526.1,WP_039869858.1	Prevotellaceae_NCBI_060618.fasta	33499.2	1	3	3	3	0.000394	0.103	300
110619_Prevotella	Uncategorized Sample	Box 3	putative membrane protein [Prevotella ruminicola 23]	ADE82555.1,EFI71034.1,OYP53239.1,SDM04258.1,SDQ79423.1,SDZ89055.1,SEA89052.1,SEF39002.1,SEH92812.1,SEP54684.1,SEW08914.1,SFC33025.1,SHK69094.1,SHM80939.1,WP_006283557.1,WP_027453622.1,WP_028902476.1,WP_028907286.1,WP_028911959.1,WP_033149104.1,WP_033151028.1,WP_036911753.1,WP_073046706.1,WP_073207648.1	Prevotellaceae_NCBI_060618.fasta	27753.9	0.997	1	1	1	0.000131	0.0518	251
110619_Prevotella	Uncategorized Sample	Box 3	putative sensor histidine kinase [Prevotella bryantii B14]	EFI71361.1,OYP55004.1,SDL66915.1,SDZ80679.1,SEQ28767.1,WP_006283136.1	Prevotellaceae_NCBI_060618.fasta	58260.5	1	5	5	5	0.000657	0.0947	507
110619_Prevotella	Uncategorized Sample	Box 3	GH3 auxin-responsive promoter superfamily [Prevotella bryantii B14]	EFI71860.1,SDL42117.1,SEA37785.1,SEP99288.1,WP_006282798.1,WP_027453228.1	Prevotellaceae_NCBI_060618.fasta	57659.8	1	10	10	10	0.00131	0.201	503
110619_Prevotella	Uncategorized Sample	Box 3	conserved hypothetical protein [Prevotella bryantii B14]	EFI71446.1,OYP54060.1,SDL65186.1,SDZ79134.1,SEQ48270.1,WP_006283219.1	Prevotellaceae_NCBI_060618.fasta	44386.9	0.977	1	1	1	0.000131	0.0203	395
110619_Prevotella	Uncategorized Sample	Box 3	putative HlyD family secretion protein [Prevotella bryantii B14]	EFI71985.1,SEQ43772.1,WP_006282609.1	Prevotellaceae_NCBI_060618.fasta	33238.3	1	3	4	4	0.000526	0.11	299
[truncated: 634 more rows]

## Sheet: Peptide report
		Number of identified peptides in samples of figure 2
		Box 1	Box 2	Box 3	Box 4
Protein	Peptide
NAD(P)H-dependent glutamate dehydrogenase [Prevotella bryantii B14]	GANVAGFMK
[truncated: 16,699 more rows]
