# Supplementary material for: A Sodium-Translocating Module Linking Succinate Production to Formation of Membrane Potential in Prevotella bryantii
Source: Appl Environ Microbiol. 2021 Oct 14;87(21):e01211-21. doi: 10.1128/AEM.01211-21 (PMC8516057; doi:10.1128/AEM.01211-21)
Supplement: Supplemental file 3 — Table S5. Download AEM.01211-21-s0003.xlsx, XLSX file, 0.2 MB [file aem.01211-21-s0003.xlsx]

## Sheet: Protein report
Samples of figure 4A
Biological sample name	Protein name	Protein accession numbers	Database sources	Protein molecular weight (Da)	Protein identification probability	Exclusive unique peptide count	Exclusive unique spectrum count	Exclusive spectrum count	Percentage of total spectra	Percentage sequence coverage	Length (number amino acids)
Box 1	formate--tetrahydrofolate ligase [Prevotella bryantii B14]	EFI71195.1,OYP57347.1,SDL68215.1,SDZ81992.1,SEQ25832.1,WP_006283370.1,WP_027452913.1,WP_074613771.1,WP_094447901.1	Prevotellaceae_NCBI_060618.fasta	60289.1	1	1	1	1	0.000134	0.0288	555
Box 1	signal peptide peptidase SppA, 67K type [Prevotella bryantii B14]	EFI70905.1,OYP56162.1,SDL61003.1,SDZ97402.1,SEP67824.1,WP_006283696.1,WP_027454160.1,WP_074548618.1,WP_074613989.1,WP_094448190.1	Prevotellaceae_NCBI_060618.fasta	66405.8	1	5	5	11	0.00147	0.108	593
Box 1	chaperonin GroEL [Prevotella sp. AGR2160]	WP_028910283.1	Prevotellaceae_NCBI_060618.fasta	57880.4	0.999	1	2	7	0.000937	0.173	539
Box 1	hypothetical protein HMPREF9944_01331 [Prevotella maculosa OT 289]	EHO70712.1,WP_008565281.1,WP_019966812.1	Prevotellaceae_NCBI_060618.fasta	82739	0.985	1	1	3	0.000402	0.0124	725
Box 1	hypothetical protein PBR_1703 [Prevotella bryantii B14]	EFI72639.1,SER01551.1,WP_006281936.1	Prevotellaceae_NCBI_060618.fasta	44614.1	1	1	1	1	0.000134	0.0408	392
Box 1	putative TonB-dependent outer membrane hemin receptor [Prevotella sp. CAG:474]	CDD01052.1,OYP67250.1,OYP70224.1,OYP76105.1,OYP77330.1,WP_094385533.1,WP_094387764.1,WP_094421672.1,WP_094466083.1	Prevotellaceae_NCBI_060618.fasta	79538.8	0.991	1	1	3	0.000402	0.0126	717
Box 1	ABC transporter, ATP-binding protein, MsbA family [Prevotella bryantii B14]	EFI71065.1,OYP55739.1,SDL42657.1,SEA38454.1,SEQ00317.1,WP_006283543.1,WP_027453243.1	Prevotellaceae_NCBI_060618.fasta	69352.9	1	4	4	11	0.00147	0.0685	613
Box 1	hypothetical protein PBR_1968 [Prevotella bryantii B14]	EFI72198.1,OYP53423.1,SDL50840.1,SEA20997.1,SEQ07490.1,WP_039870356.1,WP_074548293.1,WP_074614284.1	Prevotellaceae_NCBI_060618.fasta	65658.9	0.991	1	1	3	0.000402	0.0182	603
Box 1	conserved hypothetical protein [Prevotella bryantii B14]	EFI71145.1,OYP56932.1,SEP71852.1,WP_006283505.1,WP_094448028.1	Prevotellaceae_NCBI_060618.fasta	49502.2	1	8	8	32	0.00429	0.218	435
Box 1	F0F1 ATP synthase subunit alpha [Prevotella bryantii]	OYP53565.1,SDL54832.1,SEA16382.1,SEQ83058.1,WP_074548407.1,WP_074803288.1	Prevotellaceae_NCBI_060618.fasta	57570.4	1	17	23	139	0.0186	0.369	528
Box 1	putative sulfatase [Prevotella bryantii B14]	EFI71058.1,OYP55961.1,SDL42820.1,SEA38692.1,SEQ00642.1,WP_081456352.1,WP_081657081.1,WP_094448373.1	Prevotellaceae_NCBI_060618.fasta	66387.6	1	2	2	4	0.000536	0.0307	586
Box 1	hypothetical protein PBR_1494 [Prevotella bryantii B14]	EFI73120.1,SER06136.1,WP_006281410.1	Prevotellaceae_NCBI_060618.fasta	65482.1	1	5	5	8	0.00107	0.0857	607
Box 1	putative lipoprotein [Prevotella bryantii B14]	EFI72784.1,SEP59610.1,WP_006281792.1	Prevotellaceae_NCBI_060618.fasta	46449.4	1	3	3	5	0.00067	0.0639	438
Box 1	putative lipoprotein [Prevotella bryantii B14]	EFI71792.1,OYP55654.1,SDL39993.1,SEA35880.1,SEP96213.1,WP_006282729.1,WP_094448265.1	Prevotellaceae_NCBI_060618.fasta	44239.1	1	3	3	6	0.000804	0.0867	392
Box 1	putative lipoprotein [Prevotella bryantii B14]	EFI71349.1,SDL44919.1,SEP85363.1,WP_081456345.1,WP_083331671.1	Prevotellaceae_NCBI_060618.fasta	53501.8	1	2	2	7	0.000937	0.0667	495
Box 1	putative protein-export membrane protein SecD [Prevotella bryantii B14]	EFI73390.1,SDL43654.1,SEA39964.1,SEP87892.1,WP_006281177.1,WP_027453272.1,WP_074548099.1,WP_074614421.1	Prevotellaceae_NCBI_060618.fasta	110224	1	2	2	2	0.000268	0.0197	1014
Box 1	L-arabinose isomerase [Prevotella bryantii B14]	EFI71376.1,OYP54989.1,SDL66576.1,SDZ80363.1,SEQ29546.1,WP_006283151.1	Prevotellaceae_NCBI_060618.fasta	58333.8	1	4	4	12	0.00161	0.0895	514
Box 1	TonB-dependent receptor [Prevotella oris F0302]	EFB31211.1,EFM01221.1,EHO65064.1,WP_004374413.1,WP_006950060.1,WP_008566709.1,WP_025830404.1	Prevotellaceae_NCBI_060618.fasta	80605	0.989	1	1	4	0.000536	0.0112	712
Box 1	ATP synthase F1, alpha subunit [Prevotella multiformis DSM 16608]	EGC20327.1,WP_007368795.1	Prevotellaceae_NCBI_060618.fasta	57622.9	0.991	1	1	7	0.000937	0.104	527
Box 1	RagB/SusD domain protein [Prevotella bryantii B14]	EFI73367.1,OYP56418.1,SDL91291.1,SEP56138.1,WP_006281203.1,WP_027453038.1,WP_074549652.1,WP_094448166.1	Prevotellaceae_NCBI_060618.fasta	69031.3	1	5	5	10	0.00134	0.0846	615
Box 1	glutamate--ammonia ligase [Prevotella bryantii B14]	EFI72379.1,OYP55848.1,SDL45198.1,SEA27521.1,SEP84816.1,WP_006282191.1	Prevotellaceae_NCBI_060618.fasta	82631	1	2	2	4	0.000536	0.0343	729
Box 1	sodium/glucose cotransporter [Prevotella bryantii B14]	EFI71379.1,OYP54986.1,SDL66515.1,SDZ80298.1,SEQ29680.1,WP_006283154.1,WP_074613761.1	Prevotellaceae_NCBI_060618.fasta	70986.6	0.999	1	1	3	0.000402	0.0138	654
Box 1	ribonuclease Y [Prevotella bryantii]	OYP56934.1,SDL59047.1,SDZ99948.1,SEP71751.1,WP_027454121.1,WP_074614020.1,WP_074802916.1,WP_094448030.1	Prevotellaceae_NCBI_060618.fasta	56768.4	1	1	1	1	0.000134	0.0157	510
Box 1	cell division protein FtsA [Prevotella bryantii B14]	EFI73047.1,OYP55625.1,SDL39397.1,SEA35096.1,SEP94859.1,WP_006281602.1	Prevotellaceae_NCBI_060618.fasta	54424.2	0.991	1	1	4	0.000536	0.0205	487
Box 1	metal-transporting ATPase [Prevotella dentasini]	WP_025002608.1	Prevotellaceae_NCBI_060618.fasta	70092.1	0.991	1	1	2	0.000268	0.0171	644
Box 1	putative RNA methylase [Prevotella bryantii B14]	EFI73328.1,OYP56201.1,SDL61888.1,SDZ95869.1,SEP65407.1,WP_006281248.1,WP_094448204.1	Prevotellaceae_NCBI_060618.fasta	57370.5	1	4	4	10	0.00134	0.0913	493
Box 1	electron transport complex protein RnfC [Prevotella bryantii B14]	EFI71734.1,OYP54707.1,SDL78898.1,SDZ75190.1,SEQ36358.1,WP_006282851.1	Prevotellaceae_NCBI_060618.fasta	50512.5	1	3	3	6	0.000804	0.0763	472
Box 1	putative carboxyl transferase domain protein [Prevotella bryantii B14]	EFI72164.1,OYP53394.1,SDL50165.1,SEA22018.1,SEQ06121.1,WP_006282293.1	Prevotellaceae_NCBI_060618.fasta	56754.9	1	7	7	12	0.00161	0.161	521
Box 1	chaperonin GroL [Prevotella sp. CAG:255]	CCX69439.1,KOO68796.1,WP_021854013.1	Prevotellaceae_NCBI_060618.fasta	58170.2	0.991	1	1	1	0.000134	0.258	542
Box 1	TonB-dependent siderophore receptor [Prevotella bryantii B14]	EFI72933.1,SDM00577.1,SEA59234.1,SEQ65938.1,WP_006281658.1,WP_027453638.1,WP_074550093.1	Prevotellaceae_NCBI_060618.fasta	82060	1	13	14	40	0.00536	0.223	728
Box 1	putative lipoprotein [Prevotella bryantii B14]	EFI73058.1,OYP55636.1,SEP95321.1,WP_006281613.1,WP_094448257.1	Prevotellaceae_NCBI_060618.fasta	54703.6	1	2	2	2	0.000268	0.0483	497
Box 1	NADP-dependent malic enzyme [Prevotella bryantii B14]	EFI71519.1,SDL77025.1,SER06956.1,WP_006283091.1	Prevotellaceae_NCBI_060618.fasta	84527.3	1	8	9	25	0.00335	0.122	764
Box 1	ATP synthase F0, C subunit [Prevotella bryantii B14]	EFI72333.1,OYP53568.1,SDL54907.1,SEA16247.1,SEQ82926.1,WP_006282230.1	Prevotellaceae_NCBI_060618.fasta	7949.1	1	2	7	38	0.00509	0.383	81
Box 1	fructan beta-(2,6)-fructosidase [Prevotella bryantii B14]	EFI72865.1,SDL70623.1,SEA11959.1,SER04607.1,WP_006281711.1,WP_051214713.1,WP_074548836.1,WP_074614226.1	Prevotellaceae_NCBI_060618.fasta	65436.2	1	9	9	24	0.00321	0.176	578
Box 1	SusD/RagB family protein [Prevotella bryantii B14]	EFI72735.1,SDL73988.1,SEA05356.1,SER02259.1,WP_006281854.1,WP_081657137.1,WP_083331721.1	Prevotellaceae_NCBI_060618.fasta	61699.1	0.991	1	1	3	0.000402	0.0185	541
Box 1	proline--tRNA ligase [Prevotella bryantii B14]	EFI72175.1,OYP53403.1,SDL50369.1,SEA21695.1,SEQ06555.1,WP_006282304.1	Prevotellaceae_NCBI_060618.fasta	57061.9	1	2	2	5	0.00067	0.0527	493
Box 1	peptidylprolyl isomerase [Prevotella sp. P3-122]	OYP60200.1,WP_094401179.1	Prevotellaceae_NCBI_060618.fasta	79387.1	0.991	1	1	2	0.000268	0.0182	713
Box 1	BNR/Asp-box repeat domain protein [Prevotella bryantii B14]	EFI71039.1,OYP55759.1,SDL43185.1,SEA39233.1,SEP88820.1,WP_027453259.1,WP_074548091.1,WP_094448298.1	Prevotellaceae_NCBI_060618.fasta	47150.5	1	5	6	17	0.00228	0.16	424
Box 1	polysaccharide biosynthesis-related protein [Prevotella bryantii B14]	EFI71808.1,OYP55670.1,SDL40994.1,SEA36372.1,SEP97004.1,WP_006282746.1,WP_074614401.1,WP_094448270.1	Prevotellaceae_NCBI_060618.fasta	56028.1	0.988	1	1	1	0.000134	0.0263	494
Box 1	electron transport complex subunit RsxC [Prevotella brevis]	WP_044109446.1,WP_044110890.1	Prevotellaceae_NCBI_060618.fasta	49210.5	0.991	1	1	2	0.000268	0.0374	454
Box 1	putative membrane protein [Prevotella bryantii B14]	EFI72514.1,OYP53961.1,SDL83121.1,SEA52202.1,SEQ60943.1,WP_006282097.1,WP_027453311.1,WP_074549370.1,WP_094448848.1	Prevotellaceae_NCBI_060618.fasta	93818.2	1	3	3	15	0.00201	0.035	828
Box 1	chaperonin GroL [Prevotella sp. MGM1]	GAY29014.1,WP_104370307.1	Prevotellaceae_NCBI_060618.fasta	58118.9	0.991	1	1	5	0.00067	0.151	543
Box 1	transcription termination factor Rho [Prevotella sp. oral taxon 820]	PTL25354.1,WP_107582799.1	Prevotellaceae_NCBI_060618.fasta	75147.1	1	2	2	2	0.000268	0.0341	674
Box 1	rRNA pseudouridine synthase [Prevotella bryantii]	OYP53227.1,SDM04065.1,SDZ88762.1,SEP54760.1,WP_027453614.1	Prevotellaceae_NCBI_060618.fasta	52050.9	1	3	3	8	0.00107	0.0751	466
Box 1	2,3-bisphosphoglycerate-independent phosphoglycerate mutase [Prevotella bryantii B14]	EFI73056.1,OYP55634.1,SDL39544.1,SEA35350.1,SEP95231.1,WP_006281611.1,WP_074614391.1	Prevotellaceae_NCBI_060618.fasta	55570.6	1	3	3	3	0.000402	0.0672	506
Box 1	preprotein translocase, SecY subunit [Prevotella bryantii B14]	EFI70972.1,OYP56569.1,SDL84836.1,SEA54222.1,SEQ92874.1,WP_006283636.1	Prevotellaceae_NCBI_060618.fasta	48992	1	3	3	8	0.00107	0.0921	445
Box 1	chaperonin GroL [Prevotella sp. BV3P1]	ERT60847.1,KGF36712.1,KGF41038.1,WP_023057244.1	Prevotellaceae_NCBI_060618.fasta	58090.9	0.991	1	2	10	0.00134	0.155	541
Box 1	formate C-acetyltransferase [Prevotella bryantii B14]	EFI70895.1,OYP56220.1,SDL61199.1,SDZ97078.1,SEP67334.1,WP_027454169.1	Prevotellaceae_NCBI_060618.fasta	84577.2	1	23	26	112	0.015	0.371	750
Box 1	trigger factor [Prevotella sp. CAG:592]	CDD04267.1,KIP55984.1,KIP59190.1,KIP59454.1,KIP61075.1,KIP63273.1,WP_022316691.1,WP_042518330.1,WP_044071788.1,WP_044075213.1,WP_044079336.1	Prevotellaceae_NCBI_060618.fasta	51850.8	0.991	1	1	4	0.000536	0.0442	452
Box 1	NADH dehydrogenase I, d subunit [Prevotella bryantii B14]	EFI72143.1,OYP56919.1,SDL58743.1,SEA00344.1,SEP72604.1,WP_006282431.1	Prevotellaceae_NCBI_060618.fasta	60427.7	1	14	14	39	0.00522	0.305	524
Box 1	putative alkaline phosphatase [Prevotella bryantii B14]	EFI70759.1,OYP53870.1,SDL71121.1,SER03526.1,WP_027453933.1,WP_039871329.1,WP_074549087.1	Prevotellaceae_NCBI_060618.fasta	54795.9	1	3	3	6	0.000804	0.0566	495
Box 1	IMP dehydrogenase [Prevotella bryantii]	OYP53233.1,SDM04156.1,SDZ88904.1,SEP54722.1,WP_027453618.1,WP_094449116.1	Prevotellaceae_NCBI_060618.fasta	53146.9	1	2	2	4	0.000536	0.0668	494
Box 1	putative lipoprotein [Prevotella bryantii B14]	EFI72170.1,SDL50278.1,SEA21848.1,SEQ06333.1,WP_006282299.1	Prevotellaceae_NCBI_060618.fasta	57008.5	1	9	9	27	0.00362	0.241	507
Box 1	threonine--tRNA ligase [Prevotella bryantii B14]	EFI72844.1,OYP55017.1,SDL67245.1,SDZ81006.1,SEQ28009.1,WP_006281738.1,WP_074548780.1	Prevotellaceae_NCBI_060618.fasta	74798.5	1	11	11	32	0.00429	0.174	654
Box 1	methylmalonyl-CoA decarboxylase alpha subunit [Prevotella sp. CAG:1320]	CDA93888.1	Prevotellaceae_NCBI_060618.fasta	56861	0.991	1	1	2	0.000268	0.0653	521
Box 1	chaperonin [Prevotella oulorum F0390]	EGV33800.1,SKA04253.1,WP_004379718.1,WP_025070785.1	Prevotellaceae_NCBI_060618.fasta	57910.8	0.989	1	1	3	0.000402	0.203	543
Box 1	chaperonin GroL [Prevotella salivae DSM 15606]	EFV05053.1,ERK02980.1,WP_007134093.1	Prevotellaceae_NCBI_060618.fasta	58030.2	0.991	1	1	6	0.000804	0.223	543
Box 1	cell division protein FtsH [Prevotella bryantii B14]	EFI73378.1,OYP56408.1,SDL91064.1,SDZ86028.1,SEP56385.1,WP_006281214.1	Prevotellaceae_NCBI_060618.fasta	77286.2	1	8	8	22	0.00295	0.111	695
Box 1	putative uncharacterized protein [Prevotella sp. CAG:520]	CDB04183.1,CDE33030.1,EHJ40746.1,WP_007899039.1,WP_106810832.1	Prevotellaceae_NCBI_060618.fasta	81064.1	0.989	1	1	2	0.000268	0.0633	711
Box 1	di-tripeptide ABC transporter [Prevotella bryantii B14]	EFI72105.1,OYP56906.1,SDL58429.1,SEA00751.1,SEP73249.1,WP_006282538.1,WP_027454106.1	Prevotellaceae_NCBI_060618.fasta	58751.8	1	2	2	3	0.000402	0.0371	539
Box 1	chaperone protein DnaK [Prevotella bryantii B14]	EFI71529.1,OYP53169.1,SEP55282.1,WP_006283051.1	Prevotellaceae_NCBI_060618.fasta	68052	1	20	23	94	0.0126	0.384	633
Box 1	transketolase [Prevotella bryantii B14]	EFI71373.1,OYP54992.1,SDL66640.1,SDZ80421.1,SEQ29408.1,WP_027452877.1	Prevotellaceae_NCBI_060618.fasta	72319.1	0.991	1	1	3	0.000402	0.0255	667
Box 1	putative fibronectin, type III domain protein [Prevotella bryantii B14]	EFI71083.1,OYP56985.1,SDL60210.1,SEP69159.1,WP_006283443.1,WP_074548575.1,WP_094448048.1	Prevotellaceae_NCBI_060618.fasta	56465.8	1	1	1	2	0.000268	0.0194	516
Box 1	putative membrane protein [Prevotella bryantii B14]	EFI72103.1,OYP56904.1,SDL58379.1,SEA00809.1,SEP73357.1,WP_006282536.1,WP_027454104.1,WP_074548503.1,WP_094448020.1	Prevotellaceae_NCBI_060618.fasta	74238.9	1	8	8	22	0.00295	0.128	641
Box 1	peptidyl-prolyl cis-trans isomerase family protein [Prevotella bryantii B14]	EFI71027.1,OYP53231.1,SDM04125.1,SDZ88857.1,SEP54733.1,WP_006283550.1,WP_074550272.1	Prevotellaceae_NCBI_060618.fasta	55329.5	0.991	1	1	1	0.000134	0.0288	486
Box 1	GTP-binding protein LepA [Prevotella bryantii B14]	EFI71401.1,OYP56689.1,SDL66069.1,SDZ79933.1,SEQ30606.1,WP_006283176.1,WP_027452867.1	Prevotellaceae_NCBI_060618.fasta	66594.2	1	2	2	3	0.000402	0.0535	598
Box 1	thiol oxidoreductase [Prevotella bryantii B14]	EFI71147.1,OYP56930.1,SDL58969.1,SEA00054.1,SEP71944.1,WP_006283507.1	Prevotellaceae_NCBI_060618.fasta	64633.6	1	10	11	44	0.00589	0.208	583
Box 1	conserved hypothetical protein [Prevotella bryantii B14]	EFI71739.1,SEQ36162.1,WP_006282856.1	Prevotellaceae_NCBI_060618.fasta	58897.2	1	6	6	10	0.00134	0.126	531
Box 1	putative BatD protein [Prevotella bryantii B14]	EFI72276.1,OYP53490.1,SDL52853.1,SEA18439.1,SEQ10952.1,WP_006282408.1,WP_027453441.1,WP_074548336.1,WP_074614270.1,WP_094449029.1	Prevotellaceae_NCBI_060618.fasta	96945.1	1	3	3	5	0.00067	0.0346	868
Box 1	60 kDa chaperonin 1 [Prevotella sp. CAG:924]	CCY02123.1	Prevotellaceae_NCBI_060618.fasta	57969.9	1	1	2	9	0.00121	0.171	539
Box 1	putative oxaloacetate decarboxylase [Prevotella bryantii B14]	EFI72757.1,OYP56345.1,SDL89465.1,SDZ84429.1,SEP58582.1,WP_006281765.1,WP_074549572.1	Prevotellaceae_NCBI_060618.fasta	65853.1	1	3	3	6	0.000804	0.0557	592
Box 1	putative thiol:disulfide interchange protein DsbD [Prevotella bryantii B14]	EFI73431.1,OYP55189.1,SDL72638.1,SEQ19344.1,WP_006281163.1,WP_074548974.1,WP_094448408.1	Prevotellaceae_NCBI_060618.fasta	75231.9	1	4	4	12	0.00161	0.0812	690
Box 1	galacitol PTS, EIIc [Prevotella bryantii B14]	EFI72511.1,OYP53958.1,SDL83066.1,SEA52134.1,SEQ61085.1,WP_006282094.1	Prevotellaceae_NCBI_060618.fasta	49832.9	1	1	1	3	0.000402	0.026	461
Box 1	outer membrane protein [Prevotella bryantii B14]	EFI71668.1,OYP55913.1,SDL46728.1,SEP81481.1,WP_006282877.1,WP_027453077.1,WP_074548210.1,WP_094448350.1	Prevotellaceae_NCBI_060618.fasta	59067.8	1	7	7	17	0.00228	0.162	537
Box 1	putative lipoprotein [Prevotella bryantii B14]	EFI73125.1,OYP53746.1,SDL86765.1,SEA61079.1,SER05971.1,WP_006281415.1	Prevotellaceae_NCBI_060618.fasta	32271.2	1	4	4	11	0.00147	0.114	290
Box 1	trigger factor [Prevotella bryantii B14]	EFI71032.1,OYP53237.1,SDM04226.1,SEP54695.1,WP_006283555.1	Prevotellaceae_NCBI_060618.fasta	51677.8	1	22	22	86	0.0115	0.499	451
Box 1	phosphoenolpyruvate carboxykinase (ATP) [Prevotella bryantii B14]	EFI71040.1,SDL43138.1,SEA39173.1,SEP88902.1,WP_006283519.1	Prevotellaceae_NCBI_060618.fasta	59249.5	1	16	18	61	0.00817	0.341	536
Box 1	AMP-binding family protein [Prevotella bryantii B14]	EFI73026.1,OYP55605.1,SDL39001.1,SEA34537.1,SEP94016.1,WP_006281581.1,WP_094448242.1	Prevotellaceae_NCBI_060618.fasta	68830.1	1	2	2	5	0.00067	0.0332	602
Box 1	conserved hypothetical protein [Prevotella bryantii B14]	EFI72134.1,OYP54740.1,SDL79667.1,SDZ74566.1,SEQ34863.1,WP_006282458.1,WP_027453538.1,WP_074549301.1	Prevotellaceae_NCBI_060618.fasta	46606.7	1	8	8	23	0.00308	0.173	410
Box 1	cadmium-exporting ATPase [Prevotella bryantii B14]	EFI72962.1,OYP57107.1,SDL99928.1,SEQ67009.1,WP_006281687.1,WP_027453657.1,WP_094447927.1	Prevotellaceae_NCBI_060618.fasta	68056.7	1	3	3	8	0.00107	0.062	629
Box 1	hypothetical protein [Prevotella sp. Sc00026]	AGH13960.1,EFI71703.1,OYP55944.1,SDM05371.1,SEA30663.1,SER10110.1,WP_006282912.1,WP_027453055.1,WP_074550300.1,WP_074614363.1	Prevotellaceae_NCBI_060618.fasta	68710.7	1	7	7	22	0.00295	0.148	654
Box 1	30S ribosomal protein S1 [Prevotella saccharolytica]	WP_025797397.1	Prevotellaceae_NCBI_060618.fasta	66172.4	0.991	1	1	2	0.000268	0.0968	589
Box 1	chaperonin GroL [Prevotella sp. CAG:1092]	CCZ11315.1	Prevotellaceae_NCBI_060618.fasta	57952	0.991	1	1	12	0.00161	0.258	542
Box 1	glycine--tRNA ligase [Prevotella bryantii B14]	EFI71259.1,OYP53251.1,SDM03673.1,SDZ88236.1,SEP54920.1,WP_006283348.1	Prevotellaceae_NCBI_060618.fasta	60320.7	1	4	4	7	0.000937	0.0906	519
Box 1	polyribonucleotide nucleotidyltransferase [Prevotella bryantii]	OYP55653.1,SDL39975.1,SEA35853.1,SEP96163.1,WP_027453188.1	Prevotellaceae_NCBI_060618.fasta	83099.7	0.997	1	1	1	0.000134	0.0107	748
Box 1	SusD/RagB family protein [Prevotella bryantii B14]	EFI72862.1,OYP53860.1,SDL70683.1,SEA11883.1,SER04490.1,WP_006281708.1,WP_027453908.1,WP_074548842.1	Prevotellaceae_NCBI_060618.fasta	65709.3	1	7	7	12	0.00161	0.156	576
Box 1	putative SusD/RagB family protein, partial [Prevotella bryantii B14]	EFI73061.1,SEP95465.1,WP_006281616.1,WP_074802961.1	Prevotellaceae_NCBI_060618.fasta	59788	1	9	10	39	0.00522	0.216	538
Box 1	30S ribosomal protein S1 [Prevotella amnii CRIS 21A-A]	EFN91131.1,KGF52702.1,KXB77642.1,WP_008449209.1	Prevotellaceae_NCBI_060618.fasta	66534.8	0.996	1	1	4	0.000536	0.132	593
Box 1	2,6-beta-D-fructofuranosidase [Prevotella bryantii]	OYP53866.1,WP_094448908.1	Prevotellaceae_NCBI_060618.fasta	65397.3	0.991	1	1	4	0.000536	0.176	578
Box 1	macrophage infectivity potentiator [Prevotella bryantii B14]	EFI71050.1,OYP55752.1,SDL42980.1,SEA38937.1,SEQ01003.1,WP_006283528.1	Prevotellaceae_NCBI_060618.fasta	31672.3	0.988	1	1	1	0.000134	0.0445	292
Box 1	preprotein translocase, SecA subunit [Prevotella bryantii B14]	EFI73388.1,OYP56398.1,SDL90820.1,SDZ85791.1,SEP56621.1,WP_006281224.1,WP_074549640.1,WP_074613848.1	Prevotellaceae_NCBI_060618.fasta	128374	0.991	1	1	2	0.000268	0.00983	1119
Box 1	TonB-dependent receptor [Prevotella bryantii B14]	EFI73187.1,SEA63210.1,SEQ72531.1,WP_006281477.1,WP_074614756.1	Prevotellaceae_NCBI_060618.fasta	85308.4	1	14	15	60	0.00804	0.173	756
Box 1	ATP synthase F1, beta subunit [Prevotella bryantii B14]	EFI72337.1,OYP53571.1,SDL55022.1,SEA16099.1,SEQ82750.1,WP_006282234.1	Prevotellaceae_NCBI_060618.fasta	55142.2	1	11	11	33	0.00442	0.285	508
Box 1	chaperonin GroL [Prevotella bryantii B14]	EFI71071.1,OYP56150.1,SDL60715.1,SDZ97813.1,SEP68545.1,WP_006283431.1	Prevotellaceae_NCBI_060618.fasta	57841.8	1	34	48	352	0.0471	0.581	540
Box 1	succinate dehydrogenase [Prevotella bryantii B14]	EFI71833.1,OYP55692.1,SDL41491.1,SEA37069.1,SEP98173.1,WP_006282771.1	Prevotellaceae_NCBI_060618.fasta	73576.3	1	20	24	104	0.0139	0.27	659
Box 1	putative RagB/SusD domain protein [Prevotella bryantii B14]	EFI71084.1,OYP56984.1,SDL60192.1,SEP69207.1,WP_006283444.1,WP_074548573.1,WP_094448047.1	Prevotellaceae_NCBI_060618.fasta	74308.9	1	7	7	20	0.00268	0.104	666
Box 1	unknown [Prevotella bryantii B14]	AAC97593.1,AGH13962.1,EFI71701.1,OYP55942.1,SDM05327.1,SEA30607.1,SER10016.1,WP_006282910.1,WP_027453057.1,WP_074550297.1,WP_074614361.1,WP_094448365.1	Prevotellaceae_NCBI_060618.fasta	57033.5	1	2	2	6	0.000804	0.0392	510
Box 1	endopeptidase PepO [Prevotella bryantii B14]	EFI71351.1,OYP55013.1,SDZ80905.1,SEQ28256.1,WP_039870934.1	Prevotellaceae_NCBI_060618.fasta	76422.2	1	4	4	9	0.00121	0.0434	668
Box 1	DEAD/DEAH box helicase [Prevotella disiens FB035-09AN]	EFL45693.1,WP_004357463.1	Prevotellaceae_NCBI_060618.fasta	64079.8	0.991	1	1	1	0.000134	0.0195	565
Box 1	RagB/SusD domain protein [Prevotella bryantii B14]	EFI72391.1,SEP85292.1,WP_039870262.1	Prevotellaceae_NCBI_060618.fasta	80017.4	1	8	8	19	0.00254	0.141	715
Box 1	sugar transporter [Prevotella bryantii B14]	EFI71382.1,OYP54983.1,SDL66454.1,SDZ80238.1,SEQ29814.1,WP_006283157.1,WP_027452875.1	Prevotellaceae_NCBI_060618.fasta	47076.7	0.991	1	1	2	0.000268	0.0295	441
Box 1	30S ribosomal protein S1 [Prevotella paludivivens]	WP_018464061.1	Prevotellaceae_NCBI_060618.fasta	66535.1	0.991	1	1	2	0.000268	0.113	594
Box 1	putative TonB-dependent outer membrane receptor protein [Prevotella bryantii B14]	EFI70934.1,SEQ94254.1,WP_006283597.1	Prevotellaceae_NCBI_060618.fasta	89219.9	1	3	3	8	0.00107	0.0561	784
Box 1	L-fucose isomerase-like protein [Prevotella bryantii B14]	EFI73451.1,OYP54882.1,SDL87959.1,SEA63146.1,SEQ72616.1,WP_006281131.1,WP_027453813.1,WP_074549525.1,WP_094448585.1	Prevotellaceae_NCBI_060618.fasta	55023.2	1	3	3	5	0.00067	0.0688	494
Box 1	small subunit ribosomal protein S2 [Prevotella bryantii B14]	SEP82581.1,WP_027453091.1	Prevotellaceae_NCBI_060618.fasta	29736.6	1	2	2	2	0.000268	0.108	268
Box 1	alpha-glucosidase [Prevotella bryantii B14]	EFI71673.1,OYP55918.1,SDM04847.1,SEA29927.1,SEP81273.1,WP_006282882.1,WP_027453073.1	Prevotellaceae_NCBI_060618.fasta	80959.7	1	12	14	64	0.00857	0.214	710
Box 1	acyl-CoA dehydrogenase [Prevotella bryantii]	OYP56434.1,SDL91635.1,SDZ86679.1,SEP55791.1,WP_027453051.1,WP_074549670.1	Prevotellaceae_NCBI_060618.fasta	64851.8	1	5	5	11	0.00147	0.0871	574
Box 1	ribonuclease, Rne/Rng family [Prevotella bryantii B14]	EFI71368.1,OYP54997.1,SDL66763.1,SDZ80515.1,SEQ29130.1,WP_006283143.1	Prevotellaceae_NCBI_060618.fasta	59851.7	1	4	4	9	0.00121	0.0765	523
Box 1	conserved hypothetical protein [Prevotella bryantii B14]	EFI72388.1,SEP85175.1,WP_006282200.1	Prevotellaceae_NCBI_060618.fasta	64532.9	1	5	5	9	0.00121	0.131	579
Box 1	pyrophosphate-energized proton pump [Prevotella bryantii B14]	EFI73174.1,OYP54897.1,SDL87650.1,SEA63497.1,SEQ72053.1,WP_006281464.1	Prevotellaceae_NCBI_060618.fasta	87478.4	1	12	16	80	0.0107	0.155	811
Box 1	hypothetical protein PBR_2885 [Prevotella bryantii B14]	EFI73360.1,OYP56174.1,SDL61291.1,SDZ96928.1,SEP67088.1,WP_027454172.1,WP_074548632.1,WP_074613985.1,WP_074802900.1,WP_094448194.1	Prevotellaceae_NCBI_060618.fasta	59408.6	0.991	1	1	2	0.000268	0.0278	515
Box 1	chaperonin GroEL [Prevotella sp. tf2-5]	SFO50551.1,WP_092067774.1	Prevotellaceae_NCBI_060618.fasta	58291.5	0.991	1	1	3	0.000402	0.199	543
Box 1	DNA-directed RNA polymerase, beta' subunit [Prevotella bryantii B14]	EFI70998.1,OYP56595.1,SDL85313.1,SEA54879.1,SEQ91899.1,WP_006283663.1,WP_027453353.1	Prevotellaceae_NCBI_060618.fasta	159607	1	3	3	5	0.00067	0.0298	1444
Box 1	SSU ribosomal protein S1P [Prevotella sp. lc2012]	SEE07761.1,SEF90474.1,SEV82204.1,SEV84894.1,WP_036912309.1,WP_091899535.1	Prevotellaceae_NCBI_060618.fasta	66292	1	2	2	6	0.000804	0.115	593
Box 1	succinate dehydrogenase flavoprotein subunit [Prevotella buccalis ATCC 35310]	EFA91228.1,EFA97731.1,ERT56945.1,KGF34611.1,KGF41483.1,KGI23155.1,PMC07275.1,PMC25382.1,PNP96584.1,WP_004350665.1,WP_008123784.1,WP_023058515.1,WP_025072898.1,WP_036873103.1,WP_036878502.1,WP_036925574.1,WP_102696313.1,WP_103002521.1	Prevotellaceae_NCBI_060618.fasta	73726.4	0.991	1	1	2	0.000268	0.127	659
Box 1	conserved domain protein [Prevotella ruminicola 23]	ADE81409.1,SDQ82818.1,SEH82481.1,SFB70839.1,WP_013063396.1,WP_052173544.1,WP_074832017.1,WP_091862919.1	Prevotellaceae_NCBI_060618.fasta	63740.2	0.991	1	1	4	0.000536	0.0158	570
Box 1	putative outer membrane protein [Prevotella bryantii B14]	EFI71108.1,OYP56966.1,SDL59739.1,SEP70246.1,WP_006283468.1,WP_074548556.1,WP_094448040.1	Prevotellaceae_NCBI_060618.fasta	73933.5	1	3	3	7	0.000937	0.0579	691
Box 1	fructose-1,6-bisphosphate aldolase, class II [Prevotella bryantii B14]	EFI70963.1,OYP56560.1,SDL84680.1,SEA54000.1,SEQ93197.1,WP_006283626.1	Prevotellaceae_NCBI_060618.fasta	36826.9	1	2	2	3	0.000402	0.0593	337
Box 1	chaperonin GroL [Prevotella melaninogenica ATCC 25845]	ADK95225.1,ASE17406.1,AUI54666.1,BBA28857.1,EFC72282.1,EGW47001.1,ERJ79572.1,ETS95025.1,KGF49433.1,PTL32001.1,SNR94701.1,WP_004361203.1,WP_009011919.1,WP_013263821.1,WP_021672083.1,WP_089366603.1,WP_107625691.1	Prevotellaceae_NCBI_060618.fasta	57518.3	0.991	1	1	3	0.000402	0.233	541
Box 1	RagB/SusD domain protein [Prevotella bryantii B14]	EFI70743.1,OYP53652.1,SDL94756.1,SEA46040.1,SER09438.1,WP_006283881.1,WP_083331754.1,WP_083351005.1,WP_094448986.1	Prevotellaceae_NCBI_060618.fasta	63596.6	0.999	1	1	1	0.000134	0.0293	546
Box 1	conserved hypothetical protein [Prevotella bryantii B14]	EFI71013.1,SDZ85658.1,SEP56769.1,WP_006283563.1	Prevotellaceae_NCBI_060618.fasta	79452.7	1	22	26	127	0.017	0.356	714
Box 1	glycosylhydrolase [Prevotella bryantii B14]	EFI72864.1,OYP53862.1,SDL70648.1,SEA11933.1,SER04564.1,WP_027453906.1,WP_039869796.1,WP_074548838.1,WP_094448904.1	Prevotellaceae_NCBI_060618.fasta	59690.3	1	1	1	1	0.000134	0.0152	528
Box 1	aldose 1-epimerase (Mutarotase) [Prevotella bryantii B14]	EFI71380.1,OYP54985.1,SDL66490.1,SDZ80279.1,SEQ29722.1,WP_006283155.1	Prevotellaceae_NCBI_060618.fasta	43549.1	1	8	10	47	0.00629	0.222	397
Box 1	type III glutamine synthetase [Prevotella bryantii B14]	AAL87245.1,EFI73282.1,OYP55860.1,SDL45485.1,SEA27920.1,SEP84259.1,WP_006281333.1	Prevotellaceae_NCBI_060618.fasta	82202.7	0.992	1	1	2	0.000268	0.0123	729
Box 1	pyruvate, phosphate dikinase [Prevotella bryantii B14]	EFI72097.1,OYP56899.1,SDL58257.1,SEA00991.1,SEP73625.1,WP_006282530.1,WP_074548490.1,WP_074614035.1	Prevotellaceae_NCBI_060618.fasta	99416.5	1	4	4	9	0.00121	0.0508	906
Box 1	carboxyl- protease [Prevotella bryantii B14]	EFI73348.1,OYP56184.1,SDL61529.1,SDZ96520.1,SEP66316.1,WP_050787888.1,WP_051214740.1,WP_074613981.1,WP_094448197.1	Prevotellaceae_NCBI_060618.fasta	61093	1	5	5	15	0.00201	0.118	544
Box 1	60 kDa chaperonin [Prevotella sp. CAG:279]	CDE39793.1	Prevotellaceae_NCBI_060618.fasta	58176.2	1	2	3	13	0.00174	0.0202	545
Box 1	glutamate--tRNA ligase [Prevotella bryantii B14]	EFI72980.1,OYP56611.1,SEA55348.1,SEQ91295.1,WP_006281535.1	Prevotellaceae_NCBI_060618.fasta	57978.5	0.991	1	1	1	0.000134	0.0218	505
Box 1	putative lipoprotein [Prevotella bryantii B14]	EFI72194.1,SEQ07332.1,WP_006282323.1	Prevotellaceae_NCBI_060618.fasta	68753.4	1	15	15	48	0.00643	0.333	637
Box 1	30S ribosomal protein S1 [Prevotella dentasini]	WP_025002930.1	Prevotellaceae_NCBI_060618.fasta	66709.5	0.991	1	1	1	0.000134	0.126	594
Box 1	putative glycosyl hydrolase, family 13 [Prevotella bryantii B14]	EFI71675.1,OYP55982.1,SDM04880.1,SEA29980.1,SEP81158.1,WP_006282884.1,WP_027453071.1,WP_074550311.1,WP_074614377.1,WP_094448386.1	Prevotellaceae_NCBI_060618.fasta	72672.7	1	6	7	21	0.00281	0.0926	637
Box 1	signal peptidase I [Prevotella bryantii B14]	EFI71817.1,SEP97426.1	Prevotellaceae_NCBI_060618.fasta	58604.2	1	7	7	24	0.00321	0.174	499
Box 1	conserved hypothetical protein [Prevotella bryantii B14]	EFI73381.1,OYP56405.1,SDL90998.1,SDZ85948.1,SEP56463.1,WP_006281217.1,WP_027453033.1	Prevotellaceae_NCBI_060618.fasta	72419.8	1	2	2	2	0.000268	0.0308	617
Box 1	ribosomal protein S5 [Prevotella bryantii B14]	EFI70975.1,OYP56572.1,SDL84891.1,SEA54300.1,SEQ92749.1,WP_027453351.1	Prevotellaceae_NCBI_060618.fasta	17361	1	2	2	2	0.000268	0.167	168
Box 1	hemin-binding protein [Prevotella bryantii B14]	EFI71421.1,OYP54037.1,SDL65674.1,SDZ79600.1,SEQ49231.1,WP_006283194.1	Prevotellaceae_NCBI_060618.fasta	66347.1	1	15	18	95	0.0127	0.312	593
Box 2	ribosomal protein S16 [Prevotella bryantii B14]	EFI72345.1,OYP53580.1,SDL55239.1,SEA15831.1,SEQ82329.1,WP_006282242.1	Prevotellaceae_NCBI_060618.fasta	19219.1	1	9	11	54	0.0105	0.326	178
Box 2	glycosyltransferase family 2 protein [Prevotella maculosa]	WP_019968296.1	Prevotellaceae_NCBI_060618.fasta	38564.5	0.989	1	1	4	0.000777	0.0275	327
Box 2	phosphopyruvate hydratase [Prevotella bryantii B14]	EFI70752.1,OYP53871.1,SDL70984.1,SEA11491.1,SER03827.1,WP_006283776.1	Prevotellaceae_NCBI_060618.fasta	47311.2	1	2	2	3	0.000583	0.0414	435
Box 2	fumarate reductase, iron-sulfur protein [Prevotella bryantii B14]	EFI71832.1,OYP55691.1,SDL41471.1,SEA37041.1,SEP98108.1,WP_006282770.1	Prevotellaceae_NCBI_060618.fasta	27614.2	1	2	2	4	0.000777	0.0754	252
Box 2	NADH:ubiquinone oxidoreductase, Na(+)-translocating, C subunit [Prevotella bryantii B14]	EFI72179.1,SDL50461.1,SEQ06785.1,WP_006282308.1	Prevotellaceae_NCBI_060618.fasta	23180	1	4	4	12	0.00233	0.205	210
Box 2	3-oxoacyl-[acyl-carrier-protein] reductase [Prevotella bryantii B14]	EFI73288.1,OYP55855.1,SDL45380.1,SEA27747.1,SEP84483.1,WP_006281339.1	Prevotellaceae_NCBI_060618.fasta	26092.6	1	3	4	6	0.00117	0.116	242
Box 2	GTP cyclohydrolase I [Prevotella bryantii B14]	EFI72535.1,OYP53978.1,SDL83528.1,SEA52632.1,SEQ60159.1,WP_006282119.1	Prevotellaceae_NCBI_060618.fasta	22886.5	1	3	3	4	0.000777	0.121	198
Box 2	50S ribosomal protein L3 [Prevotella sp. kh1p2]	WP_091820023.1	Prevotellaceae_NCBI_060618.fasta	21712.7	0.995	1	1	3	0.000583	0.343	204
Box 2	50S ribosomal protein L1 [Prevotella bryantii]	OYP56599.1,SDL85391.1,SEA54983.1,SEQ91760.1,WP_027453357.1	Prevotellaceae_NCBI_060618.fasta	24655.7	1	8	11	39	0.00758	0.374	230
Box 2	OmpA family protein [Prevotella nanceiensis]	WP_025829716.1	Prevotellaceae_NCBI_060618.fasta	23116.4	0.995	1	1	2	0.000389	0.0489	225
Box 2	hypothetical protein HMPREF0669_01608 [Prevotella sp. oral taxon 299 str. F0039]	EFC70307.1,WP_009228780.1	Prevotellaceae_NCBI_060618.fasta	23136.3	0.995	1	1	4	0.000777	0.0489	225
Box 2	adenylate kinase [Prevotella denticola F0289]	AEA20193.1,BBA28523.1,EGC19487.1,EGC87539.1,ERJ79250.1,KGF41703.1,WP_004351522.1,WP_007366780.1,WP_013670349.1,WP_021672351.1,WP_025067320.1,WP_036854765.1	Prevotellaceae_NCBI_060618.fasta	21069.9	1	2	2	8	0.00155	0.111	190
Box 2	peptide deformylase [Prevotella bryantii B14]	EFI72846.1,OYP57387.1,SDL67286.1,SDZ81049.1,SEQ27894.1,WP_006281740.1,WP_027452889.1	Prevotellaceae_NCBI_060618.fasta	21465.3	0.995	1	1	4	0.000777	0.0703	185
Box 2	conserved domain protein [Prevotella bryantii B14]	EFI72849.1,OYP57395.1,SDL67358.1,SDZ81112.1,SEQ27761.1,WP_006281743.1	Prevotellaceae_NCBI_060618.fasta	7381.1	0.986	1	1	2	0.000389	0.143	70
Box 2	conserved hypothetical protein [Prevotella bryantii B14]	EFI72039.1,SDL55506.1,SEA15496.1,SEQ81810.1,WP_006282471.1,WP_074548423.1	Prevotellaceae_NCBI_060618.fasta	21077.4	0.997	1	1	2	0.000389	0.0608	181
Box 2	fibronectin type III domain protein [Prevotella bryantii B14]	EFI71437.1,SDL65367.1,SDZ79293.1,SEQ48593.1,WP_006283210.1,WP_074548750.1	Prevotellaceae_NCBI_060618.fasta	116844	1	4	5	11	0.00214	0.0374	1042
Box 2	ATP synthase F1 subunit delta [Prevotella bryantii]	OYP53566.1,SDL54862.1,SEA16358.1,SEQ83016.1,WP_027453394.1,WP_094449050.1	Prevotellaceae_NCBI_060618.fasta	20114	1	2	4	28	0.00544	0.107	178
Box 2	ribosomal protein S7 [Prevotella bryantii B14]	EFI70995.1,OYP56592.1,SDL85249.1,SEA54801.1,SEQ92013.1,WP_006283660.1	Prevotellaceae_NCBI_060618.fasta	18107.8	1	2	2	5	0.000972	0.133	158
Box 2	keto-hydroxyglutarate-aldolase/keto-deoxy- phosphogluconate aldolase [Prevotella bryantii B14]	EFI72127.1,OYP54733.1,WP_006282451.1	Prevotellaceae_NCBI_060618.fasta	23921.3	1	5	7	37	0.00719	0.22	223
Box 2	putative lipoprotein [Prevotella bryantii B14]	EFI72214.1,OYP53435.1,SDL51249.1,SEA20353.1,SEQ08336.1,WP_006282343.1	Prevotellaceae_NCBI_060618.fasta	20699.6	1	1	1	1	0.000194	0.0489	184
Box 2	outer membrane lipoprotein carrier protein LolA [Prevotella bryantii B14]	EFI73287.1,OYP55856.1,SDL45392.1,SEA27778.1,SEP84452.1,WP_006281338.1	Prevotellaceae_NCBI_060618.fasta	22080.8	1	6	8	22	0.00428	0.327	205
Box 2	LemA protein [Prevotella bryantii B14]	EFI72353.1,OYP54604.1,SDM10158.1,SEA64682.1,SER10862.1,WP_006282208.1	Prevotellaceae_NCBI_060618.fasta	21722.7	1	6	7	33	0.00641	0.351	194
Box 2	electron transport complex protein RnfG [Prevotella bryantii B14]	EFI71732.1,OYP54705.1,SDZ75230.1,SEQ36439.1,WP_039870752.1	Prevotellaceae_NCBI_060618.fasta	19700	0.997	1	1	2	0.000389	0.0579	190
Box 2	putative lipoprotein [Prevotella bryantii B14]	EFI72187.1,OYP53414.1,SDL50627.1,SEA21304.1,SEQ07107.1,WP_006282316.1,WP_094449012.1	Prevotellaceae_NCBI_060618.fasta	31229.1	1	3	4	17	0.0033	0.115	288
Box 2	CRISPR-associated protein, Csn1 family [Prevotella loescheii DSM 19665 = JCM 12249 = ATCC 15930]	KDR51642.1,WP_018966699.1	Prevotellaceae_NCBI_060618.fasta	142327	0.989	1	1	3	0.000583	0.00731	1231
Box 2	ribosomal protein S3 [Prevotella bryantii B14]	EFI70986.1,OYP56583.1,SDL85079.1,SEA54589.1,SEQ92366.1,WP_006283651.1	Prevotellaceae_NCBI_060618.fasta	27065.4	1	2	2	6	0.00117	0.0913	241
Box 2	MotA/TolQ/ExbB proton channel family protein [Prevotella bryantii B14]	EFI70943.1,OYP56540.1,SDL84322.1,SEA53511.1,SEQ93930.1,WP_006283606.1	Prevotellaceae_NCBI_060618.fasta	29575.6	1	3	3	8	0.00155	0.0647	278
Box 2	transcriptional regulator, AsnC Family [Prevotella bryantii B14]	EFI72472.1,OYP53932.1,SDL82485.1,SEA51336.1,SEQ62729.1,WP_006282055.1	Prevotellaceae_NCBI_060618.fasta	20071.2	1	1	1	2	0.000389	0.0442	181
Box 2	putative cytidylate kinase (ck) (cytidine monophosphate kinase) [Prevotella bryantii B14]	EFI72463.1,OYP53922.1,SDL82261.1,SEA51037.1,SEQ63151.1,WP_006282046.1	Prevotellaceae_NCBI_060618.fasta	24138.8	1	2	2	4	0.000777	0.087	207
Box 2	ribosomal protein L13 [Prevotella bryantii B14]	EFI73246.1,OYP55891.1,SDL46197.1,SEA28985.1,SEP82701.1,WP_006281297.1	Prevotellaceae_NCBI_060618.fasta	17307.6	1	4	4	22	0.00428	0.216	153
Box 2	NADH:ubiquinone oxidoreductase, B subunit [Prevotella bryantii B14]	EFI72180.1,OYP53408.1,SDL50470.1,SEA21509.1,SEQ06870.1,WP_006282309.1	Prevotellaceae_NCBI_060618.fasta	41685.9	0.997	1	1	2	0.000512	0.026	385
Box 2	glyceraldehyde-3-phosphate dehydrogenase, type I [Prevotella bryantii B14]	EFI71076.1,OYP56991.1,SDL60333.1,SDZ98056.1,SEP68872.1,WP_006283436.1,WP_074613998.1	Prevotellaceae_NCBI_060618.fasta	36345	1	1	1	2	0.000389	0.0322	342
Box 2	50S ribosomal protein L10 [Prevotella bryantii]	OYP56598.1,SDL85370.1,SEA54956.1,SEQ91786.1,WP_027453356.1	Prevotellaceae_NCBI_060618.fasta	18925.5	1	1	2	5	0.000972	0.093	172
Box 2	ribosomal protein L5 [Prevotella timonensis CRIS 5C-B1]	EFA97280.1,KGI23021.1,PMC08839.1,PNP93200.1,WP_008124655.1	Prevotellaceae_NCBI_060618.fasta	20791.6	1	3	4	13	0.00253	0.255	184
Box 2	phosphoribosylaminoimidazolecarboxamide formyltransferase/IMP cyclohydrolase [Prevotella bryantii B14]	EFI70927.1,OYP56536.1,SEA53409.1,SEQ58944.1,WP_006283590.1,WP_027453338.1	Prevotellaceae_NCBI_060618.fasta	21868.1	1	5	5	12	0.00233	0.244	197
Box 2	rubredoxin/rubrerythrin [Prevotella bryantii B14]	EFI73240.1,OYP53710.1,SDL78237.1,SDZ75637.1,SEQ37739.1,WP_006281395.1	Prevotellaceae_NCBI_060618.fasta	20804.7	0.998	1	1	1	0.000194	0.0541	185
Box 2	alanine--tRNA ligase [Prevotella bryantii B14]	EFI73363.1,SDL91366.1,SDZ86373.1,SEP56060.1,WP_006281199.1,WP_074549658.1,WP_074613853.1	Prevotellaceae_NCBI_060618.fasta	100178	0.992	1	1	1	0.000194	0.0124	888
Box 2	conserved hypothetical protein [Prevotella bryantii B14]	EFI72346.1,OYP53581.1,SDL55264.1,SEA15799.1,SEQ82277.1,WP_006282243.1,WP_094449056.1	Prevotellaceae_NCBI_060618.fasta	22563.3	1	7	7	19	0.00369	0.333	213
Box 2	putative BatD protein [Prevotella bryantii B14]	EFI72276.1,OYP53490.1,SDL52853.1,SEA18439.1,SEQ10952.1,WP_006282408.1,WP_027453441.1,WP_074548336.1,WP_074614270.1,WP_094449029.1	Prevotellaceae_NCBI_060618.fasta	96945.1	0.995	1	1	4	0.000777	0.0138	868
Box 2	cell division protein FtsH [Prevotella bryantii B14]	EFI73378.1,OYP56408.1,SDL91064.1,SDZ86028.1,SEP56385.1,WP_006281214.1	Prevotellaceae_NCBI_060618.fasta	77286.2	1	2	2	3	0.000583	0.0245	695
Box 2	ribosomal protein L2 [Prevotella bryantii B14]	EFI70989.1,OYP56586.1,SDL85137.1,SEA54660.1,SEQ92246.1,WP_006283654.1	Prevotellaceae_NCBI_060618.fasta	29634.8	1	1	1	1	0.000194	0.0401	274
Box 2	putative TonB protein [Prevotella bryantii B14]	EFI70946.1,OYP56543.1,SDL84373.1,SEA53584.1,SEQ93828.1,WP_006283609.1	Prevotellaceae_NCBI_060618.fasta	31620.8	1	1	1	2	0.000389	0.0281	285
Box 2	putative lipoprotein [Prevotella bryantii B14]	EFI73125.1,OYP53746.1,SDL86765.1,SEA61079.1,SER05971.1,WP_006281415.1	Prevotellaceae_NCBI_060618.fasta	32271.2	0.994	1	1	1	0.000194	0.0345	290
Box 2	immunogenic 23 kDa lipoprotein PG3 [Prevotella bryantii B14]	EFI72174.1,OYP53402.1,SDL50344.1,SEA21726.1,SEQ06506.1,WP_006282303.1	Prevotellaceae_NCBI_060618.fasta	23138.5	1	5	6	20	0.00389	0.21	229
Box 2	putative lipoprotein [Prevotella bryantii B14]	EFI72848.1,SEQ27796.1,WP_006281742.1	Prevotellaceae_NCBI_060618.fasta	17519.9	1	8	8	51	0.00991	0.63	162
Box 2	succinate dehydrogenase/fumarate reductase cytochrome b subunit, b558 family [Prevotella dentalis DSM 3688]	AGB28776.1,CCY03419.1,EFI71834.1,EFN91839.1,EGN56006.1,EHO66933.1,EIM32480.1,KGF17833.1,KGF23914.1,KGF38296.1,KGF45894.1,KGF51538.1,KXB81735.1,OYP55693.1,PTL33649.1,PVX57952.1,SDL41516.1,SEA37093.1,SEP98199.1,SFF83480.1,WP_004339468.1,WP_006282772.1,WP_006953457.1,WP_007572896.1,WP_008447333.1,WP_015298604.1,WP_024990155.1,WP_024992664.1,WP_027453212.1,WP_028910455.1,WP_036856052.1,WP_036892944.1…	Prevotellaceae_NCBI_060618.fasta	25271.6	0.995	1	1	5	0.000972	0.0441	227
Box 2	ribosomal protein L3 [Prevotella bryantii B14]	EFI70992.1,OYP56589.1,SDL85190.1,SEA54729.1,SEQ92128.1,WP_006283657.1	Prevotellaceae_NCBI_060618.fasta	21614.7	1	8	10	41	0.00797	0.387	204
Box 2	ribosomal protein L17 [Prevotella bryantii B14]	EFI70964.1,OYP56561.1,SDL84697.1,SEA54026.1,SEQ93166.1,WP_006283627.1,WP_074549403.1	Prevotellaceae_NCBI_060618.fasta	17637.8	1	5	7	35	0.0068	0.228	158
Box 2	conserved hypothetical protein [Prevotella bryantii B14]	EFI72431.1,SEQ78326.1,WP_050787921.1	Prevotellaceae_NCBI_060618.fasta	19763.8	0.992	1	1	2	0.000389	0.0489	184
Box 2	conserved hypothetical protein [Prevotella bryantii B14]	EFI72984.1,OYP56615.1,SDL85746.1,SEA55445.1,SEQ91169.1,WP_006281539.1,WP_027453370.1	Prevotellaceae_NCBI_060618.fasta	22057.9	1	3	4	13	0.00253	0.16	206
Box 2	putative lipoprotein [Prevotella sp. CAG:520]	CDB05897.1,EFI70935.1,SEQ94221.1,WP_081456354.1	Prevotellaceae_NCBI_060618.fasta	24130	1	3	3	7	0.00136	0.0926	216
Box 2	ribosomal protein L9 [Prevotella bryantii B14]	EFI71365.1,OYP55000.1,SDL66822.1,SDZ80575.1,SEQ28996.1,WP_006283140.1	Prevotellaceae_NCBI_060618.fasta	17435.5	1	6	9	57	0.0111	0.356	163
Box 2	diaminopimelate dehydrogenase [Prevotella bryantii B14]	EFI71563.1,OYP57254.1,SDM06336.1,SDZ86906.1,SEP55603.1,WP_006283033.1,WP_074613859.1	Prevotellaceae_NCBI_060618.fasta	32430.8	0.992	1	1	1	0.000194	0.0301	299
Box 2	30S ribosomal protein S2 [Prevotella sp. S7-1-8]	KGF18835.1,PVX53484.1,WP_036891971.1	Prevotellaceae_NCBI_060618.fasta	35121.7	0.995	1	1	1	0.000194	0.0946	317
Box 2	hypothetical protein CIK91_00330 [Prevotella bryantii]	OYP57351.1,SDL68120.1,SDZ81906.1,SEQ26024.1,WP_027452910.1	Prevotellaceae_NCBI_060618.fasta	22649.4	1	5	5	8	0.00155	0.208	197
Box 2	ribosomal protein L6 [Prevotella bryantii B14]	EFI70977.1,OYP56574.1,SDL84927.1,SEA54357.1,SEQ92679.1,WP_006283641.1	Prevotellaceae_NCBI_060618.fasta	21081.8	1	6	8	35	0.0068	0.284	190
Box 2	phosphatidylserine decarboxylase-like protein [Prevotella bryantii B14]	EFI72547.1,OYP56517.1,SDL83819.1,SEA52967.1,SEQ59724.1,WP_027453326.1,WP_039870200.1	Prevotellaceae_NCBI_060618.fasta	23710.9	1	3	3	14	0.00272	0.124	209
Box 2	50S ribosomal protein L6 [Prevotella sp. 885]	OZT05238.1,WP_094879348.1	Prevotellaceae_NCBI_060618.fasta	20776.5	0.992	1	1	5	0.000972	0.122	188
Box 2	small subunit ribosomal protein S2 [Prevotella bryantii B14]	SEP82581.1,WP_027453091.1	Prevotellaceae_NCBI_060618.fasta	29736.6	1	6	8	29	0.00564	0.228	268
Box 2	putative lipoprotein [Prevotella bryantii B14]	EFI71146.1,OYP56931.1,SEP71905.1,WP_006283506.1	Prevotellaceae_NCBI_060618.fasta	46904.9	0.996	1	1	3	0.000583	0.0276	434
Box 2	conserved hypothetical protein [Prevotella bryantii B14]	EFI72959.1,OYP57195.1,SDM00011.1,SEA58566.1,SEQ66899.1,WP_006281684.1,WP_027453655.1	Prevotellaceae_NCBI_060618.fasta	17753.7	0.998	1	1	2	0.000389	0.061	164
Box 2	pyrophosphate-energized proton pump [Prevotella bryantii B14]	EFI73174.1,OYP54897.1,SDL87650.1,SEA63497.1,SEQ72053.1,WP_006281464.1	Prevotellaceae_NCBI_060618.fasta	87478.4	0.995	1	1	3	0.000583	0.0148	811
Box 2	cytochrome c biogenesis protein CcsA [Prevotella bryantii B14]	EFI71148.1,OYP56929.1,SEA00080.1,SEP71987.1,WP_006283508.1,WP_074614024.1,WP_094448027.1	Prevotellaceae_NCBI_060618.fasta	85947	0.995	1	1	3	0.000583	0.0145	759
Box 2	ribosomal protein S18 [Prevotella ruminicola 23]	ADE82779.1,CDA66629.1,CUP79815.1,EFB35782.1,EFI71364.1,OXL44490.1,OYP55001.1,PTL25663.1,SDG99029.1,SDL66844.1,SDO46377.1,SDQ61376.1,SDZ80592.1,SEA67607.1,SEE60801.1,SEG00614.1,SEI00687.1,SEN24629.1,SEQ28953.1,SEW18559.1,SEW18607.1,SFC52897.1,SHK94360.1,SHN07413.1,WP_006283139.1,WP_006847399.1,WP_013064765.1,WP_107580800.1	Prevotellaceae_NCBI_060618.fasta	10415.3	0.999	1	1	2	0.000389	0.114	88
Box 2	NADH-ubiquinone oxidoreductase, Nqo9 subunit (nqo9) [Prevotella bryantii B14]	EFI72141.1,OYP56917.1,SDL58690.1,SEA00396.1,SEP72689.1,WP_006282429.1	Prevotellaceae_NCBI_060618.fasta	21722.8	1	1	1	1	0.000194	0.0518	193
Box 2	50S ribosomal protein L5 [Prevotellaceae bacterium]	PWL85522.1	Prevotellaceae_NCBI_060618.fasta	20973	1	2	2	16	0.00311	0.0811	185
Box 2	glutathione peroxidase [Prevotella sp. S7 MS 2]	KGI60785.1,KXB79077.1,WP_036897048.1,WP_062435322.1	Prevotellaceae_NCBI_060618.fasta	21096	1	1	1	1	0.000194	0.0495	182
Box 2	ribosomal protein L5 [Prevotella bryantii B14]	EFI70980.1,OYP56577.1,SEA54434.1,SEQ92577.1,WP_006283644.1	Prevotellaceae_NCBI_060618.fasta	20824.4	1	10	14	97	0.0189	0.44	184
Box 2	CAAX amino protease family protein [Prevotella bryantii B14]	EFI71800.1,OYP55662.1,SDL40168.1,SEA36110.1,SEP96554.1,WP_006282738.1	Prevotellaceae_NCBI_060618.fasta	31252.1	1	2	3	5	0.000972	0.0722	277
Box 2	putative outer membrane protein [Prevotella bryantii B14]	EFI71108.1,OYP56966.1,SDL59739.1,SEP70246.1,WP_006283468.1,WP_074548556.1,WP_094448040.1	Prevotellaceae_NCBI_060618.fasta	73933.5	0.999	1	1	1	0.000194	0.013	691
Box 2	fructose-1,6-bisphosphate aldolase, class II [Prevotella bryantii B14]	EFI70963.1,OYP56560.1,SDL84680.1,SEA54000.1,SEQ93197.1,WP_006283626.1	Prevotellaceae_NCBI_060618.fasta	36826.9	1	2	2	5	0.000972	0.0593	337
Box 2	immunoreactive 21 kD antigen PG10 [Prevotella bryantii B14]	EFI71049.1,SDL43009.1,SEA38968.1,SEQ01056.1,WP_006283527.1	Prevotellaceae_NCBI_060618.fasta	21961.5	1	2	2	2	0.000389	0.0846	201
Box 2	conserved hypothetical protein [Prevotella bryantii B14]	EFI71047.1,OYP55755.1,SDL43041.1,SEA39026.1,SEQ01157.1,WP_006283525.1,WP_027453254.1,WP_094448296.1	Prevotellaceae_NCBI_060618.fasta	26095.9	0.995	1	1	1	0.000194	0.0422	237
Box 2	conserved hypothetical protein [Prevotella bryantii B14]	EFI73341.1,OYP56222.1,SDL61665.1,SDZ96312.1,SEP65979.1,WP_006281261.1,WP_083331693.1	Prevotellaceae_NCBI_060618.fasta	20868.2	1	3	4	6	0.00117	0.157	185
Box 2	hypothetical protein PBR_1871 [Prevotella bryantii B14]	EFI72808.1,OYP56302.1,SDM01719.1,SDZ83150.1,SEP60587.1,WP_006281816.1,WP_027452943.1	Prevotellaceae_NCBI_060618.fasta	17552.4	1	1	1	11	0.00214	0.0784	153
Box 2	ribosomal protein, L4/L1 family [Prevotella bryantii B14]	EFI70991.1,OYP56588.1,SDL85171.1,SEA54705.1,SEQ92164.1,WP_006283656.1	Prevotellaceae_NCBI_060618.fasta	23089	1	2	2	5	0.000972	0.11	209
Box 2	ribosomal protein S4 [Prevotella bryantii B14]	EFI70966.1,OYP56563.1,SDL84727.1,SEA54071.1,SEQ93092.1,WP_006283629.1	Prevotellaceae_NCBI_060618.fasta	22884.7	1	8	9	54	0.0105	0.262	202
Box 2	ribosomal protein L25, Ctc-form [Prevotella bryantii B14]	EFI72745.1,OYP56355.1,SDZ84684.1,SEP58189.1,WP_006281753.1	Prevotellaceae_NCBI_060618.fasta	21772.6	1	3	3	8	0.00155	0.0964	197
Box 2	ribosomal protein S5 [Prevotella bryantii B14]	EFI70975.1,OYP56572.1,SDL84891.1,SEA54300.1,SEQ92749.1,WP_027453351.1	Prevotellaceae_NCBI_060618.fasta	17361	1	6	7	17	0.0033	0.393	168
Box 3	Hsp90 protein [Prevotella bryantii B14]	EFI73490.1,OYP54086.1,SDL64640.1,SDZ78581.1,SEQ47055.1,WP_006281100.1	Prevotellaceae_NCBI_060618.fasta	78388.8	1	3	3	5	0.000642	0.0482	685
Box 3	SSU ribosomal protein S1P [Prevotella sp. tf2-5]	SFO73502.1,WP_092070758.1	Prevotellaceae_NCBI_060618.fasta	65446.6	0.998	1	1	1	0.000128	0.12	583
Box 3	chaperonin GroL [Prevotella sp. BV3P1]	ERT60847.1,KGF36712.1,KGF41038.1,WP_023057244.1	Prevotellaceae_NCBI_060618.fasta	58090.9	0.99	1	2	6	0.000771	0.135	541
Box 3	glutamate--tRNA ligase [Prevotella bryantii B14]	EFI72980.1,OYP56611.1,SEA55348.1,SEQ91295.1,WP_006281535.1	Prevotellaceae_NCBI_060618.fasta	57978.5	1	5	5	10	0.00128	0.123	505
Box 3	DEAD/DEAH box helicase [Prevotella disiens FB035-09AN]	EFL45693.1,WP_004357463.1	Prevotellaceae_NCBI_060618.fasta	64079.8	1	2	2	6	0.000771	0.0389	565
Box 3	F0F1 ATP synthase subunit alpha [Prevotella bryantii]	OYP53565.1,SDL54832.1,SEA16382.1,SEQ83058.1,WP_074548407.1,WP_074803288.1	Prevotellaceae_NCBI_060618.fasta	57570.4	1	16	21	89	0.0114	0.369	528
Box 3	alpha-glucosidase [Prevotella bryantii B14]	EFI71673.1,OYP55918.1,SDM04847.1,SEA29927.1,SEP81273.1,WP_006282882.1,WP_027453073.1	Prevotellaceae_NCBI_060618.fasta	80959.7	1	6	6	26	0.00334	0.101	710
Box 3	conserved hypothetical protein [Prevotella bryantii B14]	EFI71013.1,SDZ85658.1,SEP56769.1,WP_006283563.1	Prevotellaceae_NCBI_060618.fasta	79452.7	1	22	27	130	0.0167	0.356	714
Box 3	small subunit ribosomal protein S2 [Prevotella bryantii B14]	SEP82581.1,WP_027453091.1	Prevotellaceae_NCBI_060618.fasta	29736.6	1	1	1	3	0.000385	0.0597	268
Box 3	proline--tRNA ligase [Prevotella bryantii B14]	EFI72175.1,OYP53403.1,SDL50369.1,SEA21695.1,SEQ06555.1,WP_006282304.1	Prevotellaceae_NCBI_060618.fasta	57061.9	1	9	9	27	0.00347	0.231	493
Box 3	chaperonin GroL [Prevotella salivae DSM 15606]	EFV05053.1,ERK02980.1,WP_007134093.1	Prevotellaceae_NCBI_060618.fasta	58030.2	0.99	1	1	4	0.000514	0.162	543
Box 3	trigger factor [Prevotella sp. CAG:592]	CDD04267.1,KIP55984.1,KIP59190.1,KIP59454.1,KIP61075.1,KIP63273.1,WP_022316691.1,WP_042518330.1,WP_044071788.1,WP_044075213.1,WP_044079336.1	Prevotellaceae_NCBI_060618.fasta	51850.8	0.99	1	1	2	0.000257	0.0442	452
Box 3	pyrophosphate-energized proton pump [Prevotella bryantii B14]	EFI73174.1,OYP54897.1,SDL87650.1,SEA63497.1,SEQ72053.1,WP_006281464.1	Prevotellaceae_NCBI_060618.fasta	87478.4	1	8	10	31	0.00398	0.106	811
Box 3	ATPase/histidine kinase/DNA gyrase B/HSP90 domain protein [Prevotella amnii]	KXB78440.1	Prevotellaceae_NCBI_060618.fasta	60897.1	1	1	1	2	0.000257	0.019	526
Box 3	outer membrane protein [Prevotella bryantii B14]	EFI71668.1,OYP55913.1,SDL46728.1,SEP81481.1,WP_006282877.1,WP_027453077.1,WP_074548210.1,WP_094448350.1	Prevotellaceae_NCBI_060618.fasta	59067.8	1	10	13	42	0.0054	0.248	537
Box 3	2,3-bisphosphoglycerate-independent phosphoglycerate mutase [Prevotella bryantii B14]	EFI73056.1,OYP55634.1,SDL39544.1,SEA35350.1,SEP95231.1,WP_006281611.1,WP_074614391.1	Prevotellaceae_NCBI_060618.fasta	55570.6	1	8	9	27	0.00347	0.17	506
Box 3	conserved hypothetical protein [Prevotella bryantii B14]	EFI72388.1,SEP85175.1,WP_006282200.1	Prevotellaceae_NCBI_060618.fasta	64532.9	1	1	1	2	0.000257	0.0259	579
Box 3	2,6-beta-D-fructofuranosidase [Prevotella bryantii]	OYP53866.1,WP_094448908.1	Prevotellaceae_NCBI_060618.fasta	65397.3	0.987	1	1	5	0.000642	0.17	578
Box 3	membrane-bound lytic murein transglycosylase D [Prevotella bryantii B14]	EFI73371.1,OYP56414.1,SDL91210.1,SDZ86191.1,SEP56212.1,WP_006281207.1	Prevotellaceae_NCBI_060618.fasta	51416.4	1	3	3	6	0.000771	0.0891	449
Box 3	putative lipoprotein [Prevotella bryantii B14]	EFI73125.1,OYP53746.1,SDL86765.1,SEA61079.1,SER05971.1,WP_006281415.1	Prevotellaceae_NCBI_060618.fasta	32271.2	1	3	3	4	0.000514	0.114	290
Box 3	30S ribosomal protein S1 [Prevotella saccharolytica]	WP_025797397.1	Prevotellaceae_NCBI_060618.fasta	66172.4	0.99	1	1	4	0.000514	0.0968	589
Box 3	hypothetical protein PBR_1968 [Prevotella bryantii B14]	EFI72198.1,OYP53423.1,SDL50840.1,SEA20997.1,SEQ07490.1,WP_039870356.1,WP_074548293.1,WP_074614284.1	Prevotellaceae_NCBI_060618.fasta	65658.9	1	1	1	1	0.000128	0.0182	603
Box 3	elongation factor Tu [Prevotella albensis]	WP_024989748.1	Prevotellaceae_NCBI_060618.fasta	44125.6	0.99	1	2	8	0.00103	0.173	398
Box 3	carboxyl- protease [Prevotella bryantii B14]	EFI73348.1,OYP56184.1,SDL61529.1,SDZ96520.1,SEP66316.1,WP_050787888.1,WP_051214740.1,WP_074613981.1,WP_094448197.1	Prevotellaceae_NCBI_060618.fasta	61093	1	5	5	15	0.00193	0.118	544
Box 3	transcription termination factor Rho [Prevotella sp. oral taxon 820]	PTL25354.1,WP_107582799.1	Prevotellaceae_NCBI_060618.fasta	75147.1	1	2	2	3	0.000385	0.0341	674
Box 3	glutamine--tRNA ligase [Prevotella bryantii B14]	EFI72659.1,OYP54760.1,SDL80153.1,SDZ74240.1,SEQ33963.1,WP_027453554.1,WP_039870042.1	Prevotellaceae_NCBI_060618.fasta	66946.4	1	3	3	8	0.00103	0.0639	579
Box 3	BNR/Asp-box repeat domain protein [Prevotella bryantii B14]	EFI71039.1,OYP55759.1,SDL43185.1,SEA39233.1,SEP88820.1,WP_027453259.1,WP_074548091.1,WP_094448298.1	Prevotellaceae_NCBI_060618.fasta	47150.5	1	4	4	11	0.00141	0.123	424
Box 3	phospho-sugar mutase [Prevotella bryantii]	OYP53608.1,SDL53289.1,SEA17967.1,SEQ11828.1,WP_027453427.1,WP_074548349.1	Prevotellaceae_NCBI_060618.fasta	65131.4	1	19	22	50	0.00642	0.383	582
Box 3	putative RagB/SusD domain protein [Prevotella bryantii B14]	EFI71084.1,OYP56984.1,SDL60192.1,SEP69207.1,WP_006283444.1,WP_074548573.1,WP_094448047.1	Prevotellaceae_NCBI_060618.fasta	74308.9	1	2	2	2	0.000257	0.0375	666
Box 3	DNA gyrase, B subunit [Prevotella bryantii B14]	EFI73051.1,OYP55629.1,SDL39451.1,SEA35209.1,SEP95015.1,WP_006281606.1,WP_027453177.1,WP_094448255.1	Prevotellaceae_NCBI_060618.fasta	73505.9	1	5	5	8	0.00103	0.0805	658
Box 3	electron transport complex protein RnfC [Prevotella bryantii B14]	EFI71734.1,OYP54707.1,SDL78898.1,SDZ75190.1,SEQ36358.1,WP_006282851.1	Prevotellaceae_NCBI_060618.fasta	50512.5	1	1	1	1	0.000128	0.0233	472
Box 3	signal peptide peptidase SppA, 67K type [Prevotella bryantii B14]	EFI70905.1,OYP56162.1,SDL61003.1,SDZ97402.1,SEP67824.1,WP_006283696.1,WP_027454160.1,WP_074548618.1,WP_074613989.1,WP_094448190.1	Prevotellaceae_NCBI_060618.fasta	66405.8	1	4	4	7	0.000899	0.103	593
Box 3	pullulanase, type I [Prevotella bryantii B14]	EFI71674.1,OYP55919.1,SDM04870.1,SEA29956.1,SEP81202.1,WP_027453072.1	Prevotellaceae_NCBI_060618.fasta	70359.8	1	2	2	5	0.000642	0.032	625
Box 3	peptide chain release factor 3 [Prevotella paludivivens]	WP_018463847.1	Prevotellaceae_NCBI_060618.fasta	60453.2	0.99	1	1	4	0.000514	0.0208	528
Box 3	RagB/SusD domain protein [Prevotella bryantii B14]	EFI73367.1,OYP56418.1,SDL91291.1,SEP56138.1,WP_006281203.1,WP_027453038.1,WP_074549652.1,WP_094448166.1	Prevotellaceae_NCBI_060618.fasta	69031.3	1	2	2	6	0.000771	0.0309	615
Box 3	putative penicillin-binding protein 2 [Prevotella bryantii B14]	EFI73039.1,OYP55618.1,SDL39249.1,SEA34896.1,SEP94526.1,WP_006281594.1,WP_074614388.1,WP_094448249.1	Prevotellaceae_NCBI_060618.fasta	79487.5	0.99	1	1	1	0.000128	0.0251	718
Box 3	NADH dehydrogenase I, d subunit [Prevotella bryantii B14]	EFI72143.1,OYP56919.1,SDL58743.1,SEA00344.1,SEP72604.1,WP_006282431.1	Prevotellaceae_NCBI_060618.fasta	60427.7	1	11	12	27	0.00347	0.244	524
Box 3	RagB/SusD domain protein [Prevotella bryantii B14]	EFI72391.1,SEP85292.1,WP_039870262.1	Prevotellaceae_NCBI_060618.fasta	80017.4	1	2	2	5	0.000642	0.0252	715
Box 3	phosphoenolpyruvate carboxykinase [Paraprevotella xylaniphila YIT 11841]	EGG54681.1,WP_008626591.1	Prevotellaceae_NCBI_060618.fasta	58982.6	0.998	1	1	1	0.000128	0.0787	534
Box 3	signal peptidase I [Prevotella bryantii B14]	EFI71817.1,SEP97426.1	Prevotellaceae_NCBI_060618.fasta	58604.2	1	6	6	24	0.00308	0.144	499
Box 3	putative SusD/RagB family protein, partial [Prevotella bryantii B14]	EFI73061.1,SEP95465.1,WP_006281616.1,WP_074802961.1	Prevotellaceae_NCBI_060618.fasta	59788	1	7	7	25	0.00321	0.147	538
Box 3	glycine--tRNA ligase [Prevotella bryantii B14]	EFI71259.1,OYP53251.1,SDM03673.1,SDZ88236.1,SEP54920.1,WP_006283348.1	Prevotellaceae_NCBI_060618.fasta	60320.7	1	14	17	53	0.00681	0.308	519
Box 3	arginine--tRNA ligase [Prevotella albensis]	WP_024989462.1	Prevotellaceae_NCBI_060618.fasta	68850.5	0.997	1	1	1	0.000128	0.0132	606
Box 3	conserved hypothetical protein [Prevotella bryantii B14]	EFI72134.1,OYP54740.1,SDL79667.1,SDZ74566.1,SEQ34863.1,WP_006282458.1,WP_027453538.1,WP_074549301.1	Prevotellaceae_NCBI_060618.fasta	46606.7	1	6	6	18	0.00231	0.144	410
Box 3	HtrA protein [Prevotella bryantii B14]	EFI72253.1,OYP53473.1,SDL52301.1,SEA19066.1,SEQ10126.1,WP_006282382.1	Prevotellaceae_NCBI_060618.fasta	51965	1	9	9	21	0.0027	0.242	492
Box 3	AMP-binding family protein [Prevotella bryantii B14]	EFI73026.1,OYP55605.1,SDL39001.1,SEA34537.1,SEP94016.1,WP_006281581.1,WP_094448242.1	Prevotellaceae_NCBI_060618.fasta	68830.1	1	2	2	4	0.000514	0.0332	602
Box 3	CTP synthase [Prevotella bryantii B14]	EFI72102.1,OYP56903.1,SDL58363.1,SEA00841.1,SEP73393.1,WP_006282535.1,WP_074548501.1	Prevotellaceae_NCBI_060618.fasta	60277.1	1	5	5	6	0.000771	0.0936	534
Box 3	chaperonin GroL [Prevotella sp. CAG:1092]	CCZ11315.1	Prevotellaceae_NCBI_060618.fasta	57952	0.99	1	1	10	0.00128	0.232	542
Box 3	putative glycosyl hydrolase, family 13 [Prevotella bryantii B14]	EFI71675.1,OYP55982.1,SDM04880.1,SEA29980.1,SEP81158.1,WP_006282884.1,WP_027453071.1,WP_074550311.1,WP_074614377.1,WP_094448386.1	Prevotellaceae_NCBI_060618.fasta	72672.7	1	4	4	5	0.000642	0.0581	637
Box 3	formate C-acetyltransferase [Prevotella bryantii B14]	EFI70895.1,OYP56220.1,SDL61199.1,SDZ97078.1,SEP67334.1,WP_027454169.1	Prevotellaceae_NCBI_060618.fasta	84577.2	1	22	26	91	0.0117	0.403	750
Box 3	thiol oxidoreductase [Prevotella bryantii B14]	EFI71147.1,OYP56930.1,SDL58969.1,SEA00054.1,SEP71944.1,WP_006283507.1	Prevotellaceae_NCBI_060618.fasta	64633.6	1	8	9	27	0.00347	0.158	583
Box 3	putative carboxyl transferase domain protein [Prevotella bryantii B14]	EFI72164.1,OYP53394.1,SDL50165.1,SEA22018.1,SEQ06121.1,WP_006282293.1	Prevotellaceae_NCBI_060618.fasta	56754.9	1	3	3	6	0.000771	0.0653	521
Box 3	conserved hypothetical protein [Prevotella bryantii B14]	EFI71145.1,OYP56932.1,SEP71852.1,WP_006283505.1,WP_094448028.1	Prevotellaceae_NCBI_060618.fasta	49502.2	1	7	7	22	0.00283	0.186	435
Box 3	hemin-binding protein [Prevotella bryantii B14]	EFI71421.1,OYP54037.1,SDL65674.1,SDZ79600.1,SEQ49231.1,WP_006283194.1	Prevotellaceae_NCBI_060618.fasta	66347.1	1	18	20	103	0.0132	0.361	593
Box 3	L-arabinose isomerase [Prevotella bryantii B14]	EFI71376.1,OYP54989.1,SDL66576.1,SDZ80363.1,SEQ29546.1,WP_006283151.1	Prevotellaceae_NCBI_060618.fasta	58333.8	1	2	2	5	0.000642	0.0428	514
Box 3	conserved hypothetical protein [Prevotella bryantii B14]	EFI71739.1,SEQ36162.1,WP_006282856.1	Prevotellaceae_NCBI_060618.fasta	58897.2	1	2	2	2	0.000257	0.0471	531
Box 3	acetyl esterase [Prevotella sp. Sc00026]	AGH13970.1,EFI71691.1,OYP55935.1,SDM05176.1,SEA30398.1,SEP80422.1,WP_006282900.1,WP_074550292.1	Prevotellaceae_NCBI_060618.fasta	55555.9	0.99	1	1	1	0.000128	0.0268	485
Box 3	chaperone dnaK [Prevotella sp. oral taxon 299 str. F0039]	EFC70061.1,WP_009229058.1	Prevotellaceae_NCBI_060618.fasta	67906.1	0.99	1	1	3	0.000385	0.144	632
Box 3	fructose-1,6-bisphosphate aldolase, class II [Prevotella bryantii B14]	EFI70963.1,OYP56560.1,SDL84680.1,SEA54000.1,SEQ93197.1,WP_006283626.1	Prevotellaceae_NCBI_060618.fasta	36826.9	1	4	4	8	0.00103	0.113	337
Box 3	ATP synthase F1, alpha subunit [Prevotella multiformis DSM 16608]	EGC20327.1,WP_007368795.1	Prevotellaceae_NCBI_060618.fasta	57622.9	0.99	1	1	5	0.000642	0.104	527
Box 3	30S ribosomal protein S12 [Prevotella sp. CAG:604]	CDA58284.1,CDA66902.1,CDB04883.1,CDD20832.1,CDE32487.1,EEX54166.1,EFB34440.1,EFC68032.1,EFI70996.1,EHJ39993.1,EKX97405.1,KDR53258.1,KGI23005.1,OFQ08411.1,OXL44067.1,OYP56593.1,OZT05219.1,SDL85269.1,SEA54824.1,SEQ91963.1,WP_006283661.1,WP_006848839.1,WP_007899805.1,WP_009161022.1,WP_009231178.1,WP_025815504.1,WP_036925943.1,WP_094879331.1	Prevotellaceae_NCBI_060618.fasta	14057.2	0.99	1	1	2	0.000257	0.0873	126
Box 3	putative thiol:disulfide interchange protein DsbD [Prevotella bryantii B14]	EFI73431.1,OYP55189.1,SDL72638.1,SEQ19344.1,WP_006281163.1,WP_074548974.1,WP_094448408.1	Prevotellaceae_NCBI_060618.fasta	75231.9	0.997	1	1	2	0.000257	0.013	690
Box 3	translation elongation factor G [Prevotella bryantii B14]	EFI71360.1,OYP55005.1,SDZ80702.1,SEQ28718.1,WP_006283135.1,WP_027452881.1,WP_094448563.1	Prevotellaceae_NCBI_060618.fasta	80673.6	1	4	4	7	0.000899	0.0723	719
Box 3	phosphoenolpyruvate carboxykinase (ATP) [Prevotella bryantii B14]	EFI71040.1,SDL43138.1,SEA39173.1,SEP88902.1,WP_006283519.1	Prevotellaceae_NCBI_060618.fasta	59249.5	1	19	23	137	0.0176	0.425	536
Box 3	polyribonucleotide nucleotidyltransferase [Prevotella baroniae F0067]	ERK39355.1,WP_021589668.1	Prevotellaceae_NCBI_060618.fasta	81954.8	0.99	1	1	2	0.000257	0.166	736
Box 3	peptidase family M20/M25/M40 superfamily [Prevotella bryantii B14]	EFI73488.1,OYP54088.1,SDL64616.1,SDZ78545.1,SEQ46978.1,WP_006281097.1,WP_074548715.1	Prevotellaceae_NCBI_060618.fasta	54108.2	1	3	3	5	0.000642	0.0577	485
Box 3	methionyl-tRNA synthetase [Prevotella sp. 109]	KOO69179.1,WP_053397783.1	Prevotellaceae_NCBI_060618.fasta	77960.7	0.99	1	1	1	0.000128	0.0396	681
Box 3	YmdA/YtgF family protein [Prevotella buccae D17]	EFC75496.1,EFU30002.1,EJP28974.1,WP_004342251.1,WP_004346220.1	Prevotellaceae_NCBI_060618.fasta	57204.6	0.99	1	1	3	0.000385	0.045	511
Box 3	tagaturonate reductase [Prevotella bryantii]	SDL64815.1,WP_027452826.1,WP_074548725.1	Prevotellaceae_NCBI_060618.fasta	56082.8	1	7	7	19	0.00244	0.166	493
Box 3	trigger factor [Prevotella bryantii B14]	EFI71032.1,OYP53237.1,SDM04226.1,SEP54695.1,WP_006283555.1	Prevotellaceae_NCBI_060618.fasta	51677.8	1	23	24	88	0.0113	0.494	451
Box 3	putative lipoprotein [Prevotella bryantii B14]	EFI71349.1,SDL44919.1,SEP85363.1,WP_081456345.1,WP_083331671.1	Prevotellaceae_NCBI_060618.fasta	53501.8	0.99	1	1	3	0.000385	0.0404	495
Box 3	putative lipoprotein [Prevotella bryantii B14]	EFI72170.1,SDL50278.1,SEA21848.1,SEQ06333.1,WP_006282299.1	Prevotellaceae_NCBI_060618.fasta	57008.5	1	8	8	15	0.00193	0.211	507
Box 3	translational GTPase TypA [Prevotella bryantii]	OYP53963.1,SDL83155.1,SEA52243.1,SEQ60855.1,WP_027453313.1	Prevotellaceae_NCBI_060618.fasta	67636.9	1	5	5	14	0.0018	0.12	600
Box 3	30S ribosomal protein S1 [Prevotella amnii CRIS 21A-A]	EFN91131.1,KGF52702.1,KXB77642.1,WP_008449209.1	Prevotellaceae_NCBI_060618.fasta	66534.8	0.999	1	1	2	0.000257	0.132	593
Box 3	60 kDa chaperonin 1 [Prevotella sp. CAG:924]	CCY02123.1	Prevotellaceae_NCBI_060618.fasta	57969.9	0.988	1	1	1	0.000128	0.145	539
Box 3	chaperone protein DnaK [Prevotella bryantii B14]	EFI71529.1,OYP53169.1,SEP55282.1,WP_006283051.1	Prevotellaceae_NCBI_060618.fasta	68052	1	19	22	94	0.0121	0.385	633
Box 3	acyl-CoA dehydrogenase [Prevotella bryantii]	OYP56434.1,SDL91635.1,SDZ86679.1,SEP55791.1,WP_027453051.1,WP_074549670.1	Prevotellaceae_NCBI_060618.fasta	64851.8	1	3	3	7	0.000899	0.054	574
Box 3	elongation factor Tu [Prevotella sp. CAG:5226]	CDA42142.1,WP_022101594.1	Prevotellaceae_NCBI_060618.fasta	43799.7	0.99	1	1	5	0.000642	0.0709	395
Box 3	phosphoglycerate kinase [Prevotella bryantii B14]	EFI71630.1,OYP53547.1,SDL54400.1,SEA16851.1,SEQ83729.1,WP_006282973.1	Prevotellaceae_NCBI_060618.fasta	44473.8	1	3	3	3	0.000385	0.0647	417
Box 3	polyribonucleotide nucleotidyltransferase [Prevotella histicola F0411]	EHG15789.1,KGF28966.1,WP_008823553.1,WP_036869214.1	Prevotellaceae_NCBI_060618.fasta	83412.4	0.99	1	1	2	0.000257	0.128	751
Box 3	chaperonin GroL [Prevotella sp. MGM1]	GAY29014.1,WP_104370307.1	Prevotellaceae_NCBI_060618.fasta	58118.9	0.99	1	1	5	0.000642	0.125	543
Box 3	30S ribosomal protein S1 [Prevotella dentasini]	WP_025002930.1	Prevotellaceae_NCBI_060618.fasta	66709.5	0.99	1	1	2	0.000257	0.126	594
Box 3	putative glycogen synthase [Prevotella bryantii B14]	EFI72044.1,WP_006282476.1	Prevotellaceae_NCBI_060618.fasta	63501.3	1	3	3	8	0.00103	0.0615	553
Box 3	putative BatD protein [Prevotella bryantii B14]	EFI72276.1,OYP53490.1,SDL52853.1,SEA18439.1,SEQ10952.1,WP_006282408.1,WP_027453441.1,WP_074548336.1,WP_074614270.1,WP_094449029.1	Prevotellaceae_NCBI_060618.fasta	96945.1	1	1	1	3	0.000385	0.0115	868
Box 3	glucuronate isomerase [Prevotella bryantii B14]	EFI72240.1,OYP53460.1,SDL51925.1,SEA19482.1,SEQ09487.1,WP_006282369.1	Prevotellaceae_NCBI_060618.fasta	54269.3	0.99	1	1	2	0.000257	0.0278	467
Box 3	putative membrane protein [Prevotella bryantii B14]	EFI72103.1,OYP56904.1,SDL58379.1,SEA00809.1,SEP73357.1,WP_006282536.1,WP_027454104.1,WP_074548503.1,WP_094448020.1	Prevotellaceae_NCBI_060618.fasta	74238.9	1	4	4	11	0.00141	0.0562	641
Box 3	transketolase [Prevotella bryantii B14]	EFI71373.1,OYP54992.1,SDL66640.1,SDZ80421.1,SEQ29408.1,WP_027452877.1	Prevotellaceae_NCBI_060618.fasta	72319.1	1	5	5	11	0.00141	0.1	667
Box 3	UDP-N-acetylmuramoylalanyl-D-glutamyl-2, 6-diaminopimelate ligase [Prevotella bryantii B14]	EFI73040.1,OYP55955.1,SDL39264.1,SEA34919.1,SEP94578.1,WP_006281595.1,WP_027453171.1	Prevotellaceae_NCBI_060618.fasta	53701.6	0.999	1	1	2	0.000257	0.0226	487
Box 3	ABC transporter, ATP-binding protein [Prevotella bryantii B14]	EFI71387.1,SDL66340.1,SDZ80137.1,SEQ30017.1,WP_006283162.1	Prevotellaceae_NCBI_060618.fasta	61459.4	0.999	1	1	3	0.000385	0.0149	538
Box 3	putative RNA methylase [Prevotella bryantii B14]	EFI73328.1,OYP56201.1,SDL61888.1,SDZ95869.1,SEP65407.1,WP_006281248.1,WP_094448204.1	Prevotellaceae_NCBI_060618.fasta	57370.5	1	5	5	13	0.00167	0.114	493
Box 3	DUF349 domain-containing protein [Prevotella albensis]	WP_027452289.1	Prevotellaceae_NCBI_060618.fasta	70228.9	0.99	1	1	2	0.000257	0.0184	599
Box 3	putative lipoprotein [Prevotella bryantii B14]	EFI71792.1,OYP55654.1,SDL39993.1,SEA35880.1,SEP96213.1,WP_006282729.1,WP_094448265.1	Prevotellaceae_NCBI_060618.fasta	44239.1	1	4	4	7	0.000899	0.125	392
Box 3	putative TonB-dependent outer membrane receptor protein [Prevotella bryantii B14]	EFI70934.1,SEQ94254.1,WP_006283597.1	Prevotellaceae_NCBI_060618.fasta	89219.9	1	3	3	6	0.000771	0.0561	784
Box 3	60 kDa chaperonin [Prevotella sp. CAG:279]	CDE39793.1	Prevotellaceae_NCBI_060618.fasta	58176.2	1	2	2	7	0.000899	0.0202	545
Box 3	cell division protein FtsA [Prevotella bryantii B14]	EFI73047.1,OYP55625.1,SDL39397.1,SEA35096.1,SEP94859.1,WP_006281602.1	Prevotellaceae_NCBI_060618.fasta	54424.2	1	3	3	6	0.000771	0.0821	487
Box 3	NADP-dependent malic enzyme [Prevotella bryantii B14]	EFI71519.1,SDL77025.1,SER06956.1,WP_006283091.1	Prevotellaceae_NCBI_060618.fasta	84527.3	1	11	11	25	0.00321	0.187	764
Box 3	ATP synthase F0, C subunit [Prevotella bryantii B14]	EFI72333.1,OYP53568.1,SDL54907.1,SEA16247.1,SEQ82926.1,WP_006282230.1	Prevotellaceae_NCBI_060618.fasta	7949.1	1	2	7	31	0.00398	0.383	81
Box 3	chaperonin GroL [Prevotella bryantii B14]	EFI71071.1,OYP56150.1,SDL60715.1,SDZ97813.1,SEP68545.1,WP_006283431.1	Prevotellaceae_NCBI_060618.fasta	57841.8	1	28	38	246	0.0316	0.504	540
Box 3	conserved hypothetical protein [Prevotella bryantii B14]	EFI73381.1,OYP56405.1,SDL90998.1,SDZ85948.1,SEP56463.1,WP_006281217.1,WP_027453033.1	Prevotellaceae_NCBI_060618.fasta	72419.8	1	1	1	2	0.000257	0.013	617
Box 3	TonB-dependent receptor [Prevotella bryantii B14]	EFI73187.1,SEA63210.1,SEQ72531.1,WP_006281477.1,WP_074614756.1	Prevotellaceae_NCBI_060618.fasta	85308.4	1	18	24	64	0.00822	0.276	756
Box 3	phenylalanine--tRNA ligase subunit beta [Prevotella bryantii]	OYP56686.1,SDL66137.1,SDZ79984.1,SEQ30458.1,WP_027452869.1,WP_074548762.1	Prevotellaceae_NCBI_060618.fasta	91651.9	0.99	1	1	1	0.000128	0.0146	822
Box 3	putative outer membrane protein [Prevotella bryantii B14]	EFI71108.1,OYP56966.1,SDL59739.1,SEP70246.1,WP_006283468.1,WP_074548556.1,WP_094448040.1	Prevotellaceae_NCBI_060618.fasta	73933.5	1	2	2	5	0.000642	0.0289	691
Box 3	DNA-directed RNA polymerase, beta subunit [Prevotella oris F0302]	EFB31548.1,EFI48939.1,EGV30267.1,EHO68914.1,OFO83075.1,OFP35539.1,OFP54572.1,OYP56596.1,SDL85326.1,SEA54901.1,SEQ91860.1,SKA01793.1,WP_004373936.1,WP_004376910.1,WP_004380794.1,WP_008565780.1,WP_018920526.1,WP_025070422.1,WP_027453354.1,WP_028899524.1,WP_070665773.1,WP_070694490.1,WP_074803326.1,WP_094448077.1	Prevotellaceae_NCBI_060618.fasta	142283	0.998	1	1	2	0.000257	0.00788	1269
Box 3	threonine--tRNA ligase [Prevotella bryantii B14]	EFI72844.1,OYP55017.1,SDL67245.1,SDZ81006.1,SEQ28009.1,WP_006281738.1,WP_074548780.1	Prevotellaceae_NCBI_060618.fasta	74798.5	1	20	22	79	0.0102	0.32	654
Box 3	SSU ribosomal protein S1P [Prevotella sp. lc2012]	SEE07761.1,SEF90474.1,SEV82204.1,SEV84894.1,WP_036912309.1,WP_091899535.1	Prevotellaceae_NCBI_060618.fasta	66292	1	2	2	9	0.00116	0.115	593
Box 3	ribonuclease, Rne/Rng family [Prevotella bryantii B14]	EFI71368.1,OYP54997.1,SDL66763.1,SDZ80515.1,SEQ29130.1,WP_006283143.1	Prevotellaceae_NCBI_060618.fasta	59851.7	1	3	3	7	0.000899	0.0574	523
Box 3	fructan beta-(2,6)-fructosidase [Prevotella bryantii B14]	EFI72865.1,SDL70623.1,SEA11959.1,SER04607.1,WP_006281711.1,WP_051214713.1,WP_074548836.1,WP_074614226.1	Prevotellaceae_NCBI_060618.fasta	65436.2	1	7	7	20	0.00257	0.17	578
Box 3	peptidylprolyl isomerase [Prevotella sp. P3-122]	OYP60200.1,WP_094401179.1	Prevotellaceae_NCBI_060618.fasta	79387.1	0.99	1	1	4	0.000514	0.0182	713
Box 3	unknown [Prevotella bryantii B14]	AAC97593.1,AGH13962.1,EFI71701.1,OYP55942.1,SDM05327.1,SEA30607.1,SER10016.1,WP_006282910.1,WP_027453057.1,WP_074550297.1,WP_074614361.1,WP_094448365.1	Prevotellaceae_NCBI_060618.fasta	57033.5	1	2	2	4	0.000514	0.0392	510
Box 3	aldose 1-epimerase (Mutarotase) [Prevotella bryantii B14]	EFI71380.1,OYP54985.1,SDL66490.1,SDZ80279.1,SEQ29722.1,WP_006283155.1	Prevotellaceae_NCBI_060618.fasta	43549.1	1	7	8	30	0.00385	0.189	397
Box 3	putative alkaline phosphatase [Prevotella bryantii B14]	EFI70759.1,OYP53870.1,SDL71121.1,SER03526.1,WP_027453933.1,WP_039871329.1,WP_074549087.1	Prevotellaceae_NCBI_060618.fasta	54795.9	0.987	1	1	3	0.000385	0.0222	495
Box 3	ribosomal protein S5 [Prevotella bryantii B14]	EFI70975.1,OYP56572.1,SDL84891.1,SEA54300.1,SEQ92749.1,WP_027453351.1	Prevotellaceae_NCBI_060618.fasta	17361	1	1	1	3	0.000385	0.0595	168
Box 3	IMP dehydrogenase [Prevotella bryantii]	OYP53233.1,SDM04156.1,SDZ88904.1,SEP54722.1,WP_027453618.1,WP_094449116.1	Prevotellaceae_NCBI_060618.fasta	53146.9	1	9	11	33	0.00424	0.249	494
Box 3	succinate dehydrogenase [Prevotella bryantii B14]	EFI71833.1,OYP55692.1,SDL41491.1,SEA37069.1,SEP98173.1,WP_006282771.1	Prevotellaceae_NCBI_060618.fasta	73576.3	1	13	14	48	0.00617	0.193	659
Box 3	hypothetical protein [Prevotella sp. Sc00026]	AGH13960.1,EFI71703.1,OYP55944.1,SDM05371.1,SEA30663.1,SER10110.1,WP_006282912.1,WP_027453055.1,WP_074550300.1,WP_074614363.1	Prevotellaceae_NCBI_060618.fasta	68710.7	1	3	3	7	0.000899	0.0749	654
Box 3	arginine--tRNA ligase [Prevotella sp. CAG:1124]	CCY64488.1,OKZ25338.1,WP_068856682.1	Prevotellaceae_NCBI_060618.fasta	25808.8	0.99	1	1	1	0.000128	0.0699	229
Box 3	putative immunoreactive 43 kDa antigen PG32 [Prevotella bryantii B14]	EFI71211.1,OYP57362.1,SDL67859.1,SDZ81653.1,SEQ26612.1,WP_006283386.1,WP_027452903.1	Prevotellaceae_NCBI_060618.fasta	41271.7	1	2	2	4	0.000514	0.0741	378
Box 3	ribonuclease R [Prevotella bryantii B14]	EFI71660.1,OYP55735.1,SDL42585.1,SEA38334.1,SEQ00146.1,WP_027453240.1,WP_074548076.1,WP_074614414.1,WP_094448291.1	Prevotellaceae_NCBI_060618.fasta	77016.8	1	2	2	4	0.000514	0.0432	671
Box 3	rRNA pseudouridine synthase [Prevotella bryantii]	OYP53227.1,SDM04065.1,SDZ88762.1,SEP54760.1,WP_027453614.1	Prevotellaceae_NCBI_060618.fasta	52050.9	1	14	17	52	0.00668	0.245	466
Box 3	SusD/RagB family protein [Prevotella bryantii B14]	EFI72735.1,SDL73988.1,SEA05356.1,SER02259.1,WP_006281854.1,WP_081657137.1,WP_083331721.1	Prevotellaceae_NCBI_060618.fasta	61699.1	0.999	1	1	1	0.000128	0.0185	541
Box 3	L-fucose isomerase-like protein [Prevotella bryantii B14]	EFI73451.1,OYP54882.1,SDL87959.1,SEA63146.1,SEQ72616.1,WP_006281131.1,WP_027453813.1,WP_074549525.1,WP_094448585.1	Prevotellaceae_NCBI_060618.fasta	55023.2	1	1	1	1	0.000128	0.0202	494
Box 3	hypothetical protein PBR_1042 [Prevotella bryantii B14]	EFI73482.1,OYP54092.1,SDL64501.1,SDZ78266.1,SEQ46720.1,WP_006281091.1,WP_027452814.1,WP_039869201.1,WP_074548709.1,WP_074613737.1,WP_094448750.1	Prevotellaceae_NCBI_060618.fasta	82027.1	1	2	2	6	0.000771	0.0316	697
Box 3	putative long-chain-fatty-acid--CoA ligase [Prevotella bryantii B14]	EFI71403.1,OYP56691.1,SDL66031.1,SDZ79895.1,SEQ30694.1,WP_006283178.1,WP_027452865.1,WP_094448061.1	Prevotellaceae_NCBI_060618.fasta	62906.7	0.99	1	1	2	0.000257	0.0306	556
Box 3	preprotein translocase, SecA subunit [Prevotella bryantii B14]	EFI73388.1,OYP56398.1,SDL90820.1,SDZ85791.1,SEP56621.1,WP_006281224.1,WP_074549640.1,WP_074613848.1	Prevotellaceae_NCBI_060618.fasta	128374	1	2	2	3	0.000385	0.0179	1119
Box 3	galacitol PTS, EIIc [Prevotella bryantii B14]	EFI72511.1,OYP53958.1,SDL83066.1,SEA52134.1,SEQ61085.1,WP_006282094.1	Prevotellaceae_NCBI_060618.fasta	49832.9	0.99	1	1	1	0.000128	0.026	461
Box 3	chaperonin GroL [Prevotella sp. CAG:255]	CCX69439.1,KOO68796.1,WP_021854013.1	Prevotellaceae_NCBI_060618.fasta	58170.2	0.99	1	1	1	0.000128	0.232	542
Box 3	conserved hypothetical protein [Prevotella bryantii B14]	EFI71809.1,OYP55956.1,SDL41014.1,SEA36399.1,SEP97047.1,WP_027453197.1,WP_074614402.1,WP_094448370.1	Prevotellaceae_NCBI_060618.fasta	81733.2	0.999	1	1	2	0.000257	0.0113	711
Box 3	phosphoglucomutase/phosphomannomutase family protein [Prevotella bryantii B14]	EFI72212.1,OYP53601.1,SDL51203.1,SEA20419.1,SEQ08234.1,WP_006282341.1,WP_027453698.1,WP_074548435.1,WP_094449063.1	Prevotellaceae_NCBI_060618.fasta	53917.8	1	1	1	1	0.000128	0.0407	492
Box 3	polyribonucleotide nucleotidyltransferase [Prevotella bryantii]	OYP55653.1,SDL39975.1,SEA35853.1,SEP96163.1,WP_027453188.1	Prevotellaceae_NCBI_060618.fasta	83099.7	1	18	19	47	0.00604	0.259	748
Box 3	TonB-dependent siderophore receptor [Prevotella bryantii B14]	EFI72933.1,SDM00577.1,SEA59234.1,SEQ65938.1,WP_006281658.1,WP_027453638.1,WP_074550093.1	Prevotellaceae_NCBI_060618.fasta	82060	1	7	7	15	0.00193	0.124	728
Box 3	methionine--tRNA ligase [Prevotella bryantii B14]	EFI71922.1,OYP55784.1,SDL43704.1,SEA40017.1,SEP87816.1,WP_006282703.1,WP_027453274.1,WP_094448303.1	Prevotellaceae_NCBI_060618.fasta	79267.2	1	4	4	4	0.000514	0.0651	691
Box 3	DNA-directed RNA polymerase, beta' subunit [Prevotella bryantii B14]	EFI70998.1,OYP56595.1,SDL85313.1,SEA54879.1,SEQ91899.1,WP_006283663.1,WP_027453353.1	Prevotellaceae_NCBI_060618.fasta	159607	1	4	4	5	0.000642	0.0374	1444
Box 3	formate--tetrahydrofolate ligase [Prevotella bryantii B14]	EFI71195.1,OYP57347.1,SDL68215.1,SDZ81992.1,SEQ25832.1,WP_006283370.1,WP_027452913.1,WP_074613771.1,WP_094447901.1	Prevotellaceae_NCBI_060618.fasta	60289.1	1	1	1	2	0.000257	0.027	555
Box 3	pyruvate:ferredoxin (flavodoxin) oxidoreductase [Prevotella bryantii B14]	EFI72250.1,OYP53469.1,SDL52186.1,SEA19215.1,SEQ09929.1,WP_006282379.1	Prevotellaceae_NCBI_060618.fasta	131755	0.987	1	1	1	0.000128	0.0092	1196
Box 3	ribonuclease Y [Prevotella bryantii]	OYP56934.1,SDL59047.1,SDZ99948.1,SEP71751.1,WP_027454121.1,WP_074614020.1,WP_074802916.1,WP_094448030.1	Prevotellaceae_NCBI_060618.fasta	56768.4	1	3	3	8	0.00103	0.0608	510
Box 3	endopeptidase PepO [Prevotella bryantii B14]	EFI71351.1,OYP55013.1,SDZ80905.1,SEQ28256.1,WP_039870934.1	Prevotellaceae_NCBI_060618.fasta	76422.2	1	3	3	8	0.00103	0.0404	668
Box 3	pyruvate, phosphate dikinase [Prevotella bryantii B14]	EFI72097.1,OYP56899.1,SDL58257.1,SEA00991.1,SEP73625.1,WP_006282530.1,WP_074548490.1,WP_074614035.1	Prevotellaceae_NCBI_060618.fasta	99416.5	1	14	17	47	0.00604	0.183	906
Box 3	hypothetical protein PBR_1494 [Prevotella bryantii B14]	EFI73120.1,SER06136.1,WP_006281410.1	Prevotellaceae_NCBI_060618.fasta	65482.1	1	3	3	5	0.000642	0.0511	607
Box 3	exo-1,4-beta glucosidase precursor [Prevotella bryantii B14]	AAA86753.2,AGH13972.1,EFI71689.1,OYP55933.1,SDM05141.1,SEA30344.1,SEP80526.1,WP_006282898.1,WP_027453064.1,WP_094448358.1	Prevotellaceae_NCBI_060618.fasta	85863	1	4	4	9	0.00116	0.0561	785
Box 3	translation elongation factor G [Prevotella bryantii B14]	EFI70994.1,OYP56591.1,SDL85233.1,SEA54776.1,SEQ92047.1,WP_006283659.1,WP_027453352.1,WP_074803329.1	Prevotellaceae_NCBI_060618.fasta	77538.3	1	9	12	30	0.00385	0.165	704
Box 3	chaperone protein DnaK [Prevotella sp. CAG:520]	CDB05871.1,EHJ41925.1,WP_007897071.1	Prevotellaceae_NCBI_060618.fasta	67830.2	0.99	1	1	3	0.000385	0.194	635
Box 3	asparagine--tRNA ligase [Prevotella bryantii]	OYP53226.1,SDM04048.1,SDZ88741.1,SEP54766.1,WP_027453613.1	Prevotellaceae_NCBI_060618.fasta	52765.8	1	2	2	3	0.000385	0.054	463
Box 3	HMGL-like protein [Prevotella salivae DSM 15606]	EFV03731.1,WP_007135350.1	Prevotellaceae_NCBI_060618.fasta	66053.6	0.994	1	1	1	0.000128	0.0625	592
Box 3	cell division protein FtsH [Prevotella bryantii B14]	EFI73378.1,OYP56408.1,SDL91064.1,SDZ86028.1,SEP56385.1,WP_006281214.1	Prevotellaceae_NCBI_060618.fasta	77286.2	1	5	5	14	0.0018	0.0676	695
Box 3	elongation factor Tu [Prevotella bryantii]	OYP56602.1,SDL85451.1,SEA55082.1,SEQ91629.1,WP_027453360.1,WP_074803322.1	Prevotellaceae_NCBI_060618.fasta	44947.5	1	7	8	26	0.00334	0.195	405
Box 3	putative lipoprotein [Prevotella bryantii B14]	EFI72194.1,SEQ07332.1,WP_006282323.1	Prevotellaceae_NCBI_060618.fasta	68753.4	1	13	13	40	0.00514	0.279	637
Box 3	ribosomal protein L28-related protein [Prevotella bryantii B14]	EFI71748.1,OYP54720.1,SDL79196.1,SDZ74904.1,SEQ35778.1,WP_006282865.1	Prevotellaceae_NCBI_060618.fasta	9722.7	0.99	1	1	2	0.000257	0.149	87
Box 3	chaperonin GroEL [Prevotella sp. AGR2160]	WP_028910283.1	Prevotellaceae_NCBI_060618.fasta	57880.4	0.999	1	2	7	0.000899	0.137	539
Box 3	putative oxaloacetate decarboxylase [Prevotella bryantii B14]	EFI72757.1,OYP56345.1,SDL89465.1,SDZ84429.1,SEP58582.1,WP_006281765.1,WP_074549572.1	Prevotellaceae_NCBI_060618.fasta	65853.1	1	10	10	33	0.00424	0.199	592
Box 3	conserved hypothetical protein [Prevotella bryantii B14]	EFI72161.1,OYP53391.1,WP_006282290.1,WP_027453726.1,WP_074548277.1,WP_074614294.1	Prevotellaceae_NCBI_060618.fasta	57548.8	1	3	3	7	0.000899	0.057	509
Box 3	ATP synthase F1, beta subunit [Prevotella bryantii B14]	EFI72337.1,OYP53571.1,SDL55022.1,SEA16099.1,SEQ82750.1,WP_006282234.1	Prevotellaceae_NCBI_060618.fasta	55142.2	1	16	18	58	0.00745	0.372	508
Box 4	ribosomal protein S16 [Prevotella bryantii B14]	EFI72345.1,OYP53580.1,SDL55239.1,SEA15831.1,SEQ82329.1,WP_006282242.1	Prevotellaceae_NCBI_060618.fasta	19219.1	1	10	14	98	0.0156	0.539	178
Box 4	phosphopyruvate hydratase [Prevotella bryantii B14]	EFI70752.1,OYP53871.1,SDL70984.1,SEA11491.1,SER03827.1,WP_006283776.1	Prevotellaceae_NCBI_060618.fasta	47311.2	1	2	2	2	0.000319	0.046	435
Box 4	glutathione peroxidase [Prevotella sp. S7 MS 2]	KGI60785.1,KXB79077.1,WP_036897048.1,WP_062435322.1	Prevotellaceae_NCBI_060618.fasta	21096	1	1	1	3	0.000478	0.0495	182
Box 4	50S ribosomal protein L3 [Prevotella sp. ne3005]	WP_091842928.1	Prevotellaceae_NCBI_060618.fasta	21682.9	0.995	1	1	2	0.000319	0.27	204
Box 4	Family of unknown function [Prevotella ruminicola]	SEF69589.1,SEV84015.1,WP_051949825.1,WP_091765579.1,WP_103915424.1	Prevotellaceae_NCBI_060618.fasta	163833	0.991	1	1	2	0.000319	0.0061	1476
Box 4	conserved hypothetical protein [Prevotella bryantii B14]	EFI71788.1,OYP55650.1,SDL39891.1,SEA35750.1,SEP95988.1,WP_006282725.1	Prevotellaceae_NCBI_060618.fasta	17755.9	0.995	1	1	1	0.000159	0.071	155
Box 4	50S ribosomal protein L6 [Prevotella timonensis S9-PR14]	KGI23024.1,WP_036925951.1	Prevotellaceae_NCBI_060618.fasta	21198.2	0.995	1	1	5	0.000797	0.253	190
Box 4	NADH:ubiquinone oxidoreductase, Na(+)-translocating, C subunit [Prevotella bryantii B14]	EFI72179.1,SDL50461.1,SEQ06785.1,WP_006282308.1	Prevotellaceae_NCBI_060618.fasta	23180	1	6	6	20	0.00319	0.324	210
Box 4	3-oxoacyl-[acyl-carrier-protein] reductase [Prevotella bryantii B14]	EFI73288.1,OYP55855.1,SDL45380.1,SEA27747.1,SEP84483.1,WP_006281339.1	Prevotellaceae_NCBI_060618.fasta	26092.6	1	3	3	6	0.000956	0.136	242
Box 4	hypothetical protein CIK91_09500 [Prevotella bryantii]	OYP54057.1,SDL65261.1,SDZ79195.1,SEQ48392.1,WP_027452841.1,WP_074548744.1,WP_074613753.1,WP_094448737.1	Prevotellaceae_NCBI_060618.fasta	22459.1	1	3	3	4	0.000638	0.139	202
Box 4	conserved hypothetical protein [Prevotella bryantii B14]	EFI72120.1,OYP54765.1,SDL79379.1,SDZ74740.1,SEQ35412.1,WP_027453529.1,WP_039870417.1	Prevotellaceae_NCBI_060618.fasta	20492.1	1	2	2	2	0.000319	0.0919	185
Box 4	immunoreactive 21 kD antigen PG10 [Prevotella bryantii B14]	EFI71049.1,SDL43009.1,SEA38968.1,SEQ01056.1,WP_006283527.1	Prevotellaceae_NCBI_060618.fasta	21961.5	1	2	2	3	0.000478	0.139	201
Box 4	50S ribosomal protein L3 [Prevotella sp. kh1p2]	WP_091820023.1	Prevotellaceae_NCBI_060618.fasta	21712.7	0.995	1	1	5	0.000797	0.505	204
Box 4	phosphatidylserine decarboxylase-like protein [Prevotella bryantii B14]	EFI72547.1,OYP56517.1,SDL83819.1,SEA52967.1,SEQ59724.1,WP_027453326.1,WP_039870200.1	Prevotellaceae_NCBI_060618.fasta	23710.9	1	3	3	11	0.00175	0.124	209
Box 4	30S ribosomal protein S12 [Prevotella sp. CAG:604]	CDA58284.1,CDA66902.1,CDB04883.1,CDD20832.1,CDE32487.1,EEX54166.1,EFB34440.1,EFC68032.1,EFI70996.1,EHJ39993.1,EKX97405.1,KDR53258.1,KGI23005.1,OFQ08411.1,OXL44067.1,OYP56593.1,OZT05219.1,SDL85269.1,SEA54824.1,SEQ91963.1,WP_006283661.1,WP_006848839.1,WP_007899805.1,WP_009161022.1,WP_009231178.1,WP_025815504.1,WP_036925943.1,WP_094879331.1	Prevotellaceae_NCBI_060618.fasta	14057.2	1	3	3	7	0.00112	0.214	126
Box 4	50S ribosomal protein L1 [Prevotella bryantii]	OYP56599.1,SDL85391.1,SEA54983.1,SEQ91760.1,WP_027453357.1	Prevotellaceae_NCBI_060618.fasta	24655.7	1	4	5	16	0.00255	0.183	230
Box 4	hypothetical protein HMPREF0669_01608 [Prevotella sp. oral taxon 299 str. F0039]	EFC70307.1,WP_009228780.1	Prevotellaceae_NCBI_060618.fasta	23136.3	0.995	1	1	2	0.000319	0.0489	225
Box 4	ribosomal protein L13 [Prevotella bryantii B14]	EFI73246.1,OYP55891.1,SDL46197.1,SEA28985.1,SEP82701.1,WP_006281297.1	Prevotellaceae_NCBI_060618.fasta	17307.6	1	5	5	22	0.00351	0.307	153
Box 4	OmpA family protein [Prevotella nanceiensis]	WP_025829716.1	Prevotellaceae_NCBI_060618.fasta	23116.4	0.995	1	1	3	0.000478	0.0489	225
Box 4	peptide deformylase [Prevotella bryantii B14]	EFI72846.1,OYP57387.1,SDL67286.1,SDZ81049.1,SEQ27894.1,WP_006281740.1,WP_027452889.1	Prevotellaceae_NCBI_060618.fasta	21465.3	1	1	1	1	0.000159	0.0703	185
Box 4	putative uncharacterized protein [Prevotella sp. CAG:924]	CCY01726.1,EFI72531.1,OYP53988.1,OYP59862.1,SDL83436.1,SEA52536.1,SEQ60312.1,WP_027453318.1,WP_094401589.1	Prevotellaceae_NCBI_060618.fasta	22141.9	0.995	1	1	1	0.000159	0.057	193
Box 4	ATP synthase F1 subunit delta [Prevotella bryantii]	OYP53566.1,SDL54862.1,SEA16358.1,SEQ83016.1,WP_027453394.1,WP_094449050.1	Prevotellaceae_NCBI_060618.fasta	20114	1	2	4	14	0.00223	0.107	178
Box 4	elongation factor Tu [Prevotella bryantii]	OYP56602.1,SDL85451.1,SEA55082.1,SEQ91629.1,WP_027453360.1,WP_074803322.1	Prevotellaceae_NCBI_060618.fasta	44947.5	1	4	4	9	0.00143	0.084	405
Box 4	keto-hydroxyglutarate-aldolase/keto-deoxy- phosphogluconate aldolase [Prevotella bryantii B14]	EFI72127.1,OYP54733.1,WP_006282451.1	Prevotellaceae_NCBI_060618.fasta	23921.3	1	3	4	22	0.00351	0.148	223
Box 4	50S ribosomal protein L5 [Prevotellaceae bacterium]	PWL85522.1	Prevotellaceae_NCBI_060618.fasta	20973	1	4	4	31	0.00494	0.0865	185
Box 4	30S ribosomal protein S16 [Prevotella sp. CAG:924]	CCY01820.1	Prevotellaceae_NCBI_060618.fasta	19433.6	0.995	1	2	11	0.00175	0.15	180
Box 4	ribosomal protein L15 [Prevotella bryantii B14]	EFI70973.1,OYP56570.1,SDL84854.1,SEA54243.1,SEQ92828.1,WP_006283637.1	Prevotellaceae_NCBI_060618.fasta	15686	0.993	1	1	4	0.000638	0.0811	148
Box 4	putative membrane protein [Prevotella bryantii B14]	EFI72034.1,OYP53587.1,WP_006282466.1	Prevotellaceae_NCBI_060618.fasta	32092.5	0.995	1	1	1	0.000159	0.0386	285
Box 4	outer membrane lipoprotein carrier protein LolA [Prevotella bryantii B14]	EFI73287.1,OYP55856.1,SDL45392.1,SEA27778.1,SEP84452.1,WP_006281338.1	Prevotellaceae_NCBI_060618.fasta	22080.8	1	6	7	23	0.00367	0.327	205
Box 4	LemA protein [Prevotella bryantii B14]	EFI72353.1,OYP54604.1,SDM10158.1,SEA64682.1,SER10862.1,WP_006282208.1	Prevotellaceae_NCBI_060618.fasta	21722.7	1	7	8	25	0.00398	0.299	194
Box 4	electron transport complex protein RnfG [Prevotella bryantii B14]	EFI71732.1,OYP54705.1,SDZ75230.1,SEQ36439.1,WP_039870752.1	Prevotellaceae_NCBI_060618.fasta	19700	1	1	1	3	0.000478	0.0947	190
Box 4	putative tetratricopeptide repeat domain protein [Prevotella bryantii B14]	EFI73344.1,OYP56188.1,SDL61610.1,SDZ96403.1,SEP66121.1,WP_006281264.1,WP_027454179.1	Prevotellaceae_NCBI_060618.fasta	25313.7	0.987	1	1	2	0.000319	0.0687	233
Box 4	CRISPR-associated protein, Csn1 family [Prevotella loescheii DSM 19665 = JCM 12249 = ATCC 15930]	KDR51642.1,WP_018966699.1	Prevotellaceae_NCBI_060618.fasta	142327	0.987	1	1	4	0.000638	0.00731	1231
Box 4	transcriptional regulator, TetR family [Prevotella melaninogenica ATCC 25845]	ADK97274.1,AEA22272.1,AGH13951.1,AKU70683.1,ANR74182.1,ASE18606.1,AUI55851.1,BBA30329.1,EEX19521.1,EFB92751.1,EFC73428.1,EFI73308.1,EFN91022.1,EGC19767.1,EGC86569.1,EGW48300.1,EHG16037.1,EID32506.1,EIM33647.1,ERJ79895.1,ETS96969.1,KGF22701.1,KGF24456.1,KGF37926.1,KGF42924.1,KGF43685.1,KGF51423.1,KXB78805.1,KXO17797.1,KXU56583.1,OYP56216.1,PTL30537.1,SDL62278.1,SDZ95317.1,SEP64539.1,SHF58073.1,SNR…	Prevotellaceae_NCBI_060618.fasta	22483.8	1	2	2	5	0.000797	0.0914	197
Box 4	ribosomal protein S7 [Prevotella bryantii B14]	EFI70995.1,OYP56592.1,SDL85249.1,SEA54801.1,SEQ92013.1,WP_006283660.1	Prevotellaceae_NCBI_060618.fasta	18107.8	1	5	5	13	0.00207	0.38	158
Box 4	ribosomal protein S3 [Prevotella bryantii B14]	EFI70986.1,OYP56583.1,SDL85079.1,SEA54589.1,SEQ92366.1,WP_006283651.1	Prevotellaceae_NCBI_060618.fasta	27065.4	1	8	11	44	0.00701	0.34	241
Box 4	ribosomal protein L9 [Prevotella intermedia 17]	AFJ08208.1,APW32159.1,APW34487.1,ATV25442.1,ATV28319.1,ATV33863.1,ATV38497.1,ATV39728.1,ATV51794.1,ATV55482.1,BAR95826.1,BAU16878.1,KJJ87061.1,OWP33013.1,PDP61025.1,PDP68196.1,PDP81633.1,PIK17074.1,PIK21172.1,PIN28468.1,PJE99892.1,PJI19552.1,PJI24924.1,PJI27116.1,WP_014710094.1,WP_025000261.1,WP_028906192.1,WP_045167536.1,WP_061869569.1,WP_096404949.1,WP_097549524.1,WP_099892286.1,WP_099976543.1,…	Prevotellaceae_NCBI_060618.fasta	19257.1	0.998	1	1	1	0.000159	0.185	178
Box 4	50S ribosomal protein L10 [Prevotella bryantii]	OYP56598.1,SDL85370.1,SEA54956.1,SEQ91786.1,WP_027453356.1	Prevotellaceae_NCBI_060618.fasta	18925.5	1	4	4	10	0.00159	0.36	172
Box 4	ribosomal protein L5 [Prevotella timonensis CRIS 5C-B1]	EFA97280.1,KGI23021.1,PMC08839.1,PNP93200.1,WP_008124655.1	Prevotellaceae_NCBI_060618.fasta	20791.6	1	3	3	15	0.00239	0.31	184
Box 4	phosphoribosylaminoimidazolecarboxamide formyltransferase/IMP cyclohydrolase [Prevotella bryantii B14]	EFI70927.1,OYP56536.1,SEA53409.1,SEQ58944.1,WP_006283590.1,WP_027453338.1	Prevotellaceae_NCBI_060618.fasta	21868.1	1	6	6	12	0.00191	0.269	197
Box 4	hypothetical protein HMPREF0670_00346 [Prevotella sp. oral taxon 317 str. F0108]	EFC69023.1,WP_009229451.1,WP_044260302.1	Prevotellaceae_NCBI_060618.fasta	84503.8	0.995	1	1	1	0.000159	0.0119	755
Box 4	conserved hypothetical protein [Prevotella bryantii B14]	EFI72346.1,OYP53581.1,SDL55264.1,SEA15799.1,SEQ82277.1,WP_006282243.1,WP_094449056.1	Prevotellaceae_NCBI_060618.fasta	22563.3	1	5	5	10	0.00159	0.272	213
Box 4	ribosomal protein L28-related protein [Prevotella bryantii B14]	EFI71748.1,OYP54720.1,SDL79196.1,SDZ74904.1,SEQ35778.1,WP_006282865.1	Prevotellaceae_NCBI_060618.fasta	9722.7	0.995	1	1	3	0.000478	0.149	87
Box 4	putative BatD protein [Prevotella bryantii B14]	EFI72276.1,OYP53490.1,SDL52853.1,SEA18439.1,SEQ10952.1,WP_006282408.1,WP_027453441.1,WP_074548336.1,WP_074614270.1,WP_094449029.1	Prevotellaceae_NCBI_060618.fasta	96945.1	1	3	3	5	0.000797	0.0449	868
Box 4	putative response regulator [Prevotella bryantii B14]	EFI71713.1,OYP53716.1,SDL78420.1,SDZ75466.1,SEQ37382.1,WP_006282829.1	Prevotellaceae_NCBI_060618.fasta	18845	1	2	2	3	0.000478	0.133	158
Box 4	ribosomal protein L2 [Prevotella bryantii B14]	EFI70989.1,OYP56586.1,SDL85137.1,SEA54660.1,SEQ92246.1,WP_006283654.1	Prevotellaceae_NCBI_060618.fasta	29634.8	0.995	1	1	1	0.000159	0.0547	274
Box 4	ribosomal protein L5 [Prevotella buccalis ATCC 35310]	EFA91563.1,ERT59790.1,KGF33026.1,KGF40547.1,PMC23173.1,WP_004350183.1,WP_102697973.1	Prevotellaceae_NCBI_060618.fasta	20915.6	0.995	1	1	2	0.000319	0.261	184
Box 4	30S ribosomal protein S3 [Prevotella histicola F0411]	EHG17605.1,ERJ75654.1,KGF26486.1,WP_008821983.1,WP_021671822.1	Prevotellaceae_NCBI_060618.fasta	27326.6	0.995	1	1	1	0.000159	0.145	242
Box 4	transcriptional regulator, MerR family [Prevotella bryantii B14]	EFI72638.1,SDH15420.1,SDO23394.1,SEA94458.1,SEN03853.1,SER01632.1,WP_006281935.1,WP_028904092.1,WP_074762367.1,WP_091818873.1,WP_091842152.1	Prevotellaceae_NCBI_060618.fasta	32264.3	1	2	2	6	0.000956	0.0912	274
Box 4	putative lipoprotein [Prevotella bryantii B14]	EFI73125.1,OYP53746.1,SDL86765.1,SEA61079.1,SER05971.1,WP_006281415.1	Prevotellaceae_NCBI_060618.fasta	32271.2	0.995	1	1	3	0.000478	0.0345	290
Box 4	immunogenic 23 kDa lipoprotein PG3 [Prevotella bryantii B14]	EFI72174.1,OYP53402.1,SDL50344.1,SEA21726.1,SEQ06506.1,WP_006282303.1	Prevotellaceae_NCBI_060618.fasta	23138.5	1	8	10	27	0.0043	0.362	229
Box 4	ribosomal protein S7 [Prevotella buccae D17]	EFC76010.1,EFU31887.1,EJP27881.1,WP_004341800.1	Prevotellaceae_NCBI_060618.fasta	18174.8	0.995	1	1	3	0.000478	0.241	158
Box 4	putative lipoprotein [Prevotella bryantii B14]	EFI72848.1,SEQ27796.1,WP_006281742.1	Prevotellaceae_NCBI_060618.fasta	17519.9	1	8	9	43	0.00685	0.654	162
Box 4	hypothetical protein PBR_1871 [Prevotella bryantii B14]	EFI72808.1,OYP56302.1,SDM01719.1,SDZ83150.1,SEP60587.1,WP_006281816.1,WP_027452943.1	Prevotellaceae_NCBI_060618.fasta	17552.4	0.999	1	1	4	0.000638	0.0784	153
Box 4	succinate dehydrogenase/fumarate reductase cytochrome b subunit, b558 family [Prevotella dentalis DSM 3688]	AGB28776.1,CCY03419.1,EFI71834.1,EFN91839.1,EGN56006.1,EHO66933.1,EIM32480.1,KGF17833.1,KGF23914.1,KGF38296.1,KGF45894.1,KGF51538.1,KXB81735.1,OYP55693.1,PTL33649.1,PVX57952.1,SDL41516.1,SEA37093.1,SEP98199.1,SFF83480.1,WP_004339468.1,WP_006282772.1,WP_006953457.1,WP_007572896.1,WP_008447333.1,WP_015298604.1,WP_024990155.1,WP_024992664.1,WP_027453212.1,WP_028910455.1,WP_036856052.1,WP_036892944.1…	Prevotellaceae_NCBI_060618.fasta	25271.6	0.995	1	2	4	0.000638	0.0441	227
Box 4	50S ribosomal protein L16 [Prevotella sp. CAG:1092]	CCZ13070.1,CDD05839.1,EFC70521.1,EFC76000.1,EFU31877.1,EJP27993.1,ERK39650.1,KIP54517.1,KIP55468.1,KIP58042.1,KIP62057.1,KIP62469.1,OYP60176.1,WP_004341790.1,WP_009228674.1,WP_021589320.1,WP_022315730.1,WP_036878620.1,WP_094401314.1	Prevotellaceae_NCBI_060618.fasta	16070	0.995	1	1	2	0.000319	0.0845	142
Box 4	guanylate kinase [Prevotella bryantii B14]	EFI73265.1,OYP55874.1,SDL45822.1,SEA28430.1,SEP83558.1,WP_006281316.1	Prevotellaceae_NCBI_060618.fasta	21832	0.986	1	1	2	0.000319	0.0628	191
Box 4	ribosomal protein L3 [Prevotella bryantii B14]	EFI70992.1,OYP56589.1,SDL85190.1,SEA54729.1,SEQ92128.1,WP_006283657.1	Prevotellaceae_NCBI_060618.fasta	21614.7	1	12	20	119	0.019	0.598	204
Box 4	30S ribosomal protein S5 [Prevotella copri CAG:164]	CDA66923.1,CUP02295.1,EFB34419.1,OXL44046.1,WP_006848819.1,WP_089543918.1	Prevotellaceae_NCBI_060618.fasta	17186.9	0.995	1	1	3	0.000478	0.0476	168
Box 4	endopeptidase Clp [Prevotella oris F0302]	EFB31418.1,EFI48698.1,EFI71031.1,EHO70690.1,EKX96909.1,KGI59921.1,KXB78857.1,OFO71698.1,OFP33090.1,OFP54797.1,OYP53236.1,OYP61509.1,SDM04214.1,SDZ88993.1,SEP54700.1,SET13554.1,SNU11961.1,WP_004374222.1,WP_006283554.1,WP_008565250.1,WP_009161186.1,WP_018464895.1,WP_019966790.1,WP_025798749.1,WP_036899445.1,WP_070667807.1,WP_091825007.1,WP_094400002.1	Prevotellaceae_NCBI_060618.fasta	24878.2	1	1	1	2	0.000319	0.0543	221
Box 4	ribosomal protein L17 [Prevotella bryantii B14]	EFI70964.1,OYP56561.1,SDL84697.1,SEA54026.1,SEQ93166.1,WP_006283627.1,WP_074549403.1	Prevotellaceae_NCBI_060618.fasta	17637.8	1	8	11	55	0.00877	0.456	158
Box 4	30S ribosomal protein S7 [Prevotella sp. 885]	OZT05220.1,WP_094879332.1	Prevotellaceae_NCBI_060618.fasta	18338.2	0.995	1	1	2	0.000319	0.297	158
Box 4	50S ribosomal protein L6 [Prevotella sp. AGR2160]	WP_028909517.1	Prevotellaceae_NCBI_060618.fasta	21020.5	0.995	1	1	5	0.000797	0.0526	190
Box 4	conserved hypothetical protein [Prevotella bryantii B14]	EFI72984.1,OYP56615.1,SDL85746.1,SEA55445.1,SEQ91169.1,WP_006281539.1,WP_027453370.1	Prevotellaceae_NCBI_060618.fasta	22057.9	1	5	7	21	0.00335	0.32	206
Box 4	ribosomal protein L6 [Prevotella oralis ATCC 33269]	EFZ36498.1,EPH18035.1,ETD16449.1,SHF96414.1,WP_004369540.1,WP_023984639.1	Prevotellaceae_NCBI_060618.fasta	20712.3	0.992	1	1	5	0.000797	0.266	188
Box 4	ribosomal protein L9 [Prevotella bryantii B14]	EFI71365.1,OYP55000.1,SDL66822.1,SDZ80575.1,SEQ28996.1,WP_006283140.1	Prevotellaceae_NCBI_060618.fasta	17435.5	1	12	15	69	0.011	0.73	163
Box 4	hypothetical protein CIK91_00330 [Prevotella bryantii]	OYP57351.1,SDL68120.1,SDZ81906.1,SEQ26024.1,WP_027452910.1	Prevotellaceae_NCBI_060618.fasta	22649.4	1	3	3	6	0.000956	0.127	197
Box 4	ribosomal protein L6 [Prevotella bryantii B14]	EFI70977.1,OYP56574.1,SDL84927.1,SEA54357.1,SEQ92679.1,WP_006283641.1	Prevotellaceae_NCBI_060618.fasta	21081.8	1	12	17	90	0.0143	0.584	190
Box 4	50S ribosomal protein L6 [Prevotella sp. 885]	OZT05238.1,WP_094879348.1	Prevotellaceae_NCBI_060618.fasta	20776.5	0.995	1	1	8	0.00128	0.17	188
Box 4	small subunit ribosomal protein S2 [Prevotella bryantii B14]	SEP82581.1,WP_027453091.1	Prevotellaceae_NCBI_060618.fasta	29736.6	1	7	9	39	0.00622	0.299	268
Box 4	conserved hypothetical protein [Prevotella bryantii B14]	EFI72959.1,OYP57195.1,SDM00011.1,SEA58566.1,SEQ66899.1,WP_006281684.1,WP_027453655.1	Prevotellaceae_NCBI_060618.fasta	17753.7	1	2	2	6	0.000956	0.14	164
Box 4	conserved hypothetical protein [Prevotella bryantii B14]	EFI71101.1,OYP56972.1,SDL59878.1,SDZ98806.1,SEP69934.1,WP_006283461.1	Prevotellaceae_NCBI_060618.fasta	21857.2	1	2	2	2	0.000319	0.103	184
Box 4	cytochrome c biogenesis protein CcsA [Prevotella bryantii B14]	EFI71148.1,OYP56929.1,SEA00080.1,SEP71987.1,WP_006283508.1,WP_074614024.1,WP_094448027.1	Prevotellaceae_NCBI_060618.fasta	85947	0.995	1	1	4	0.000638	0.0145	759
Box 4	fibronectin type III domain protein [Prevotella bryantii B14]	EFI71437.1,SDL65367.1,SDZ79293.1,SEQ48593.1,WP_006283210.1,WP_074548750.1	Prevotellaceae_NCBI_060618.fasta	116844	1	2	2	4	0.000638	0.0154	1042
Box 4	ribosomal protein L5 [Prevotella bryantii B14]	EFI70980.1,OYP56577.1,SEA54434.1,SEQ92577.1,WP_006283644.1	Prevotellaceae_NCBI_060618.fasta	20824.4	1	14	22	142	0.0226	0.582	184
Box 4	fructose-1,6-bisphosphate aldolase, class II [Prevotella bryantii B14]	EFI70963.1,OYP56560.1,SDL84680.1,SEA54000.1,SEQ93197.1,WP_006283626.1	Prevotellaceae_NCBI_060618.fasta	36826.9	1	2	2	3	0.000478	0.0593	337
Box 4	conserved hypothetical protein [Prevotella bryantii B14]	EFI71454.1,OYP54068.1,SDL65008.1,SDZ78970.1,SEQ47903.1,WP_006283227.1	Prevotellaceae_NCBI_060618.fasta	19816.5	0.995	1	1	1	0.000159	0.0989	182
Box 4	small subunit ribosomal protein S4 [Prevotella sp. tf2-5]	SFO42719.1,WP_092067122.1	Prevotellaceae_NCBI_060618.fasta	22763.8	0.995	1	1	5	0.000797	0.308	201
Box 4	putative lipoprotein [Prevotella sp. CAG:520]	CDB05897.1,EFI70935.1,SEQ94221.1,WP_081456354.1	Prevotellaceae_NCBI_060618.fasta	24130	1	1	1	1	0.000159	0.0509	216
Box 4	conserved hypothetical protein [Prevotella bryantii B14]	EFI73341.1,OYP56222.1,SDL61665.1,SDZ96312.1,SEP65979.1,WP_006281261.1,WP_083331693.1	Prevotellaceae_NCBI_060618.fasta	20868.2	1	1	1	1	0.000159	0.0703	185
Box 4	GTP-binding protein [Prevotella bryantii B14]	EFI71623.1,OYP53540.1,SDL54237.1,SEA17052.1,SEQ83992.1,WP_006282966.1	Prevotellaceae_NCBI_060618.fasta	23058.9	1	2	2	5	0.000797	0.11	200
Box 4	adenylate kinase [Prevotella denticola F0289]	AEA20193.1,BBA28523.1,EGC19487.1,EGC87539.1,ERJ79250.1,KGF41703.1,WP_004351522.1,WP_007366780.1,WP_013670349.1,WP_021672351.1,WP_025067320.1,WP_036854765.1	Prevotellaceae_NCBI_060618.fasta	21069.9	1	2	2	3	0.000478	0.111	190
Box 4	hypothetical protein HMPREF0669_00540 (plasmid) [Prevotella sp. oral taxon 299 str. F0039]	EFC71868.1,SEE03729.1,SEM63568.1,SEV82904.1,SFF98242.1,WP_009227716.1,WP_025817385.1,WP_025829765.1,WP_091840048.1,WP_091899914.1,WP_092110375.1	Prevotellaceae_NCBI_060618.fasta	23549.2	0.993	1	1	2	0.000319	0.0526	209
Box 4	pyruvate, phosphate dikinase [Prevotella bryantii B14]	EFI72097.1,OYP56899.1,SDL58257.1,SEA00991.1,SEP73625.1,WP_006282530.1,WP_074548490.1,WP_074614035.1	Prevotellaceae_NCBI_060618.fasta	99416.5	0.995	1	1	3	0.000478	0.0155	906
Box 4	putative lipoprotein [Prevotella bryantii B14]	EFI72187.1,OYP53414.1,SDL50627.1,SEA21304.1,SEQ07107.1,WP_006282316.1,WP_094449012.1	Prevotellaceae_NCBI_060618.fasta	31229.1	1	3	3	9	0.00143	0.115	288
Box 4	ribosomal protein, L4/L1 family [Prevotella bryantii B14]	EFI70991.1,OYP56588.1,SDL85171.1,SEA54705.1,SEQ92164.1,WP_006283656.1	Prevotellaceae_NCBI_060618.fasta	23089	1	3	3	12	0.00191	0.115	209
Box 4	ribosomal protein S4 [Prevotella bryantii B14]	EFI70966.1,OYP56563.1,SDL84727.1,SEA54071.1,SEQ93092.1,WP_006283629.1	Prevotellaceae_NCBI_060618.fasta	22884.7	1	12	16	103	0.0164	0.525	202
Box 4	ribosomal protein L25, Ctc-form [Prevotella bryantii B14]	EFI72745.1,OYP56355.1,SDZ84684.1,SEP58189.1,WP_006281753.1	Prevotellaceae_NCBI_060618.fasta	21772.6	1	5	5	15	0.00239	0.178	197
Box 4	transcriptional regulator [Prevotella bryantii B14]	EFI72999.1,OYP55450.1,SDL38374.1,SEA33762.1,SEP92954.1,WP_006281554.1	Prevotellaceae_NCBI_060618.fasta	21038.9	0.991	1	1	2	0.000319	0.0815	184
Box 4	ribosomal protein S5 [Prevotella bryantii B14]	EFI70975.1,OYP56572.1,SDL84891.1,SEA54300.1,SEQ92749.1,WP_027453351.1	Prevotellaceae_NCBI_060618.fasta	17361	1	10	13	56	0.00893	0.524	168

## Sheet: Peptide report
		Number of identified peptides in samples of figure 4A
		Box 1	Box 2	Box 3	Box 4
Protein	Peptide
exo-1,4-beta glucosidase precursor [Prevotella bryantii B14]	ADLPISDVVK			2
exo-1,4-beta glucosidase precursor [Prevotella bryantii B14]	GIQSQGVGVSAK			1
exo-1,4-beta glucosidase precursor [Prevotella bryantii B14]	LVAGAAGVTAGIPR			3
exo-1,4-beta glucosidase precursor [Prevotella bryantii B14]	NMLEYIVK			3
NAD(P)H-dependent glutamate dehydrogenase [Prevotella bryantii B14]	EVGYMFGQYK
NAD(P)H-dependent glutamate dehydrogenase [Prevotella bryantii B14]	GANVAGFMK
NAD(P)H-dependent glutamate dehydrogenase [Prevotella bryantii B14]	GGSDFDPHGK
NAD(P)H-dependent glutamate dehydrogenase [Prevotella bryantii B14]	NSLTTLPMGGAK
NAD(P)H-dependent glutamate dehydrogenase [Prevotella bryantii B14]	SVNASILK
NAD(P)H-dependent glutamate dehydrogenase [Prevotella bryantii B14]	TRGESLEGK
NAD(P)H-dependent glutamate dehydrogenase [Prevotella bryantii B14]	VQHNNAIGPYK
unknown [Prevotella bryantii B14]	ALLTNYSDIFR			3
unknown [Prevotella bryantii B14]	GATASEATK			1
unknown [Prevotella bryantii B14]	ALLTNYSDIFR	3
unknown [Prevotella bryantii B14]	GATASEATK	3
B-1,4-endoglucanase [Prevotella bryantii B14]	LAADQAADMVK
type III glutamine synthetase [Prevotella bryantii B14]	FGAVESASK	2
type III glutamine synthetase [Prevotella bryantii B14]	GVEELVEAR
type III glutamine synthetase [Prevotella bryantii B14]	LIDVIDNGAQLDR
type III glutamine synthetase [Prevotella bryantii B14]	DIFNIEGK
type III glutamine synthetase [Prevotella bryantii B14]	GVEELVEAR
type III glutamine synthetase [Prevotella bryantii B14]	DIFNIEGK
type III glutamine synthetase [Prevotella bryantii B14]	DLEIQALELGIPCK
type III glutamine synthetase [Prevotella bryantii B14]	DQQMDDHYFGTIPER
type III glutamine synthetase [Prevotella bryantii B14]	FGAVESASK
type III glutamine synthetase [Prevotella bryantii B14]	GGMIEEFSGK
type III glutamine synthetase [Prevotella bryantii B14]	GVEELVEAR
type III glutamine synthetase [Prevotella bryantii B14]	LIDVIDNGAQLDR
type III glutamine synthetase [Prevotella bryantii B14]	LLVQQEPDASSFPSGGIR
type III glutamine synthetase [Prevotella bryantii B14]	TSPFAFTGNR
type III glutamine synthetase [Prevotella bryantii B14]	YLDEASIK
NucB [Prevotella bryantii B14]	STDIFTTTSK
NucB [Prevotella bryantii B14]	STDIFTTTSK
NucB [Prevotella bryantii B14]	YIGDLEFPK
conserved domain protein [Prevotella ruminicola 23]	NLNDEAVQR	4
DNA-directed RNA polymerase, alpha subunit [Prevotella ruminicola 23]	AADVETLGDLVQYNK
DNA-directed RNA polymerase, alpha subunit [Prevotella ruminicola 23]	EDVTNIILNLK
translation initiation factor IF-1 [Prevotella ruminicola 23]	VEMSPYDLTK
3-oxoacyl-[acyl-carrier-protein] reductase [Prevotella ruminicola 23]	AGLIALAK
3-oxoacyl-[acyl-carrier-protein] reductase [Prevotella ruminicola 23]	AGLIALAK
3-oxoacyl-[acyl-carrier-protein] reductase [Prevotella ruminicola 23]	AGLIALAK
3-oxoacyl-[acyl-carrier-protein] reductase [Prevotella ruminicola 23]	AGLIALAK
3-oxoacyl-[acyl-carrier-protein] reductase [Prevotella ruminicola 23]	TALITGAAR
3-oxoacyl-[acyl-carrier-protein] reductase [Prevotella ruminicola 23]	AGLIALAK
3-oxoacyl-[acyl-carrier-protein] reductase [Prevotella ruminicola 23]	EIAALGVK
3-oxoacyl-[acyl-carrier-protein] reductase [Prevotella ruminicola 23]	SIGQEMGPK
3-oxoacyl-[acyl-carrier-protein] reductase [Prevotella ruminicola 23]	TALITGAAR
ribosomal protein S18 [Prevotella ruminicola 23]	YLTAPSIDTK
ribosomal protein S18 [Prevotella ruminicola 23]	YLTAPSIDTK		2
ribosomal protein S18 [Prevotella ruminicola 23]	YLTAPSIDTK
ribosomal protein S18 [Prevotella ruminicola 23]	RITGTSLK
ribosomal protein S18 [Prevotella ruminicola 23]	YLTAPSIDTK
ribosomal protein S18 [Prevotella ruminicola 23]	RITGTSLK
ribosomal protein S18 [Prevotella ruminicola 23]	YLTAPSIDTK
ribosomal protein S18 [Prevotella ruminicola 23]	KFLNEQGK
ribosomal protein S18 [Prevotella ruminicola 23]	QIALLPYVTDLMK
ribosomal protein S18 [Prevotella ruminicola 23]	RITGTSLK
ribosomal protein S18 [Prevotella ruminicola 23]	YIDYKDPEFLK
ribosomal protein S18 [Prevotella ruminicola 23]	YLTAPSIDTK
ribosomal protein S18 [Prevotella ruminicola 23]	YLTAPSIDTKK
ribosomal protein L11 [Prevotella ruminicola 23]	AKEVAGLIK
ribosomal protein L11 [Prevotella ruminicola 23]	GGAANPSPPVGPALGSK
ribosomal protein L11 [Prevotella ruminicola 23]	SGSAEPNR
ribosomal protein L11 [Prevotella ruminicola 23]	TPPAAVQLK
ribosomal protein L11 [Prevotella ruminicola 23]	VIAEDKLK
TonB family protein [Prevotella ruminicola 23]	YPVVAEENGVQGR
chaperonin GroL [Prevotella melaninogenica ATCC 25845]	AMLEDIAVLTGGVVISEEK
chaperonin GroL [Prevotella melaninogenica ATCC 25845]	APGFGDRR
chaperonin GroL [Prevotella melaninogenica ATCC 25845]	DGVITIEESK
chaperonin GroL [Prevotella melaninogenica ATCC 25845]	DNTTIVDGAGEK
chaperonin GroL [Prevotella melaninogenica ATCC 25845]	DRVDDALCATR
chaperonin GroL [Prevotella melaninogenica ATCC 25845]	FGAPQITK
chaperonin GroL [Prevotella melaninogenica ATCC 25845]	IEQVATVSANNDPEIGK
chaperonin GroL [Prevotella melaninogenica ATCC 25845]	KFGAPQITK
chaperonin GroL [Prevotella melaninogenica ATCC 25845]	NVTAGANPMDLK
chaperonin GroL [Prevotella melaninogenica ATCC 25845]	NVTAGANPMDLKR
chaperonin GroL [Prevotella melaninogenica ATCC 25845]	TGDDAGDGTTTATILTQAIVTEGLK
chaperonin GroL [Prevotella melaninogenica ATCC 25845]	VDDALCATR
chaperonin GroL [Prevotella melaninogenica ATCC 25845]	VSKDGVITIEESK
chaperonin GroL [Prevotella melaninogenica ATCC 25845]	AMLEDIAVLTGGVVISEEK	1
chaperonin GroL [Prevotella melaninogenica ATCC 25845]	DGVITIEESK	11
chaperonin GroL [Prevotella melaninogenica ATCC 25845]	DNTTIVDGAGEK	3
chaperonin GroL [Prevotella melaninogenica ATCC 25845]	DRVDDALCATR	3
chaperonin GroL [Prevotella melaninogenica ATCC 25845]	FGAPQITK	8
chaperonin GroL [Prevotella melaninogenica ATCC 25845]	FGAPQITKDGVTVAK	3
chaperonin GroL [Prevotella melaninogenica ATCC 25845]	IEQVATVSANNDPEIGK	2
chaperonin GroL [Prevotella melaninogenica ATCC 25845]	KFGAPQITK	8
chaperonin GroL [Prevotella melaninogenica ATCC 25845]	NVTAGANPMDLK	17
chaperonin GroL [Prevotella melaninogenica ATCC 25845]	NVTAGANPMDLKR	14
chaperonin GroL [Prevotella melaninogenica ATCC 25845]	TGDDAGDGTTTATILTQAIVTEGLK	96
chaperonin GroL [Prevotella melaninogenica ATCC 25845]	VDDALCATR	4
chaperonin GroL [Prevotella melaninogenica ATCC 25845]	VSKDGVITIEESK	2
transcriptional regulator, TetR family [Prevotella melaninogenica ATCC 25845]	GLEVPFIYGR				2
transcriptional regulator, TetR family [Prevotella melaninogenica ATCC 25845]	VVYGALGK				3
adenylate kinase [Prevotella denticola F0289]	GVIFDGFPR				1
adenylate kinase [Prevotella denticola F0289]	NIVIFGAPGAGK				2
adenylate kinase [Prevotella denticola F0289]	GVIFDGFPR		4
adenylate kinase [Prevotella denticola F0289]	NIVIFGAPGAGK		4
phospho-N-acetylmuramoyl-pentapeptide-transferase [Prevotella denticola F0289]	DASIDPFGVK
phospho-N-acetylmuramoyl-pentapeptide-transferase [Prevotella denticola F0289]	TPIHDNFR
ribosomal protein L9 [Prevotella intermedia 17]	EDIIGLGYK				4
ribosomal protein L9 [Prevotella intermedia 17]	EDIIGLGYKNDIVNVK				2
ribosomal protein L9 [Prevotella intermedia 17]	GVIASPSAK				6
ribosomal protein L9 [Prevotella intermedia 17]	KGIEIDRK				1
30S ribosomal protein S11 [Prevotella intermedia 17]	NTPYAAQMAAEDCAK
30S ribosomal protein S11 [Prevotella intermedia 17]	VAFDLGLR
30S ribosomal protein S13 [Prevotella intermedia 17]	IVGVDLPQEK
30S ribosomal protein S13 [Prevotella intermedia 17]	LMDIGCYR
30S ribosomal protein S13 [Prevotella intermedia 17]	IVGVDLPQEK
ribosomal protein S19, bacterial/organelle [Prevotella dentalis DSM 3688]	LGEFSPTR
ribosomal protein S19, bacterial/organelle [Prevotella dentalis DSM 3688]	LGEFSPTR
ribosomal protein S19, bacterial/organelle [Prevotella dentalis DSM 3688]	LGEFSPTR
ribosomal protein S19, bacterial/organelle [Prevotella dentalis DSM 3688]	LGEFSPTR
ribosomal protein S19, bacterial/organelle [Prevotella dentalis DSM 3688]	LGEFSPTR
ribosomal protein S19, bacterial/organelle [Prevotella dentalis DSM 3688]	RFGGHSGNNK
aspartate kinase [Prevotella dentalis DSM 3688]	DLFTSFEEK
aspartate kinase [Prevotella dentalis DSM 3688]	FGGTSVGSPER
succinate dehydrogenase/fumarate reductase cytochrome b subunit, b558 family [Prevotella dentalis DSM 3688]	MWLINSPIGR				4
succinate dehydrogenase/fumarate reductase cytochrome b subunit, b558 family [Prevotella dentalis DSM 3688]	MWLINSPIGR		5
phosphomannomutase [Prevotella sp. Sc00026]	GTIGGPVGDTLNPLDIVK
phosphomannomutase [Prevotella sp. Sc00026]	DDGNEVLAIAEK
hypothetical protein [Prevotella sp. Sc00026]	DCINNYIADQGIK
hypothetical protein [Prevotella sp. Sc00026]	ASDGEVTLVTK
hypothetical protein [Prevotella sp. Sc00026]	ISIEVPAEK
hypothetical protein [Prevotella sp. Sc00026]	LTDFYVGQENNK
hypothetical protein [Prevotella sp. Sc00026]	IGAVGDIVTIK			3
hypothetical protein [Prevotella sp. Sc00026]	SGVEIPAGSITTVVPTDLAVSPSPVK			2
hypothetical protein [Prevotella sp. Sc00026]	VVLTGTDLDLVK			2
hypothetical protein [Prevotella sp. Sc00026]	ASDGEVTLVTK	2
hypothetical protein [Prevotella sp. Sc00026]	GGTISTISPVTYR	3
hypothetical protein [Prevotella sp. Sc00026]	IGAVGDIVTIK	5
hypothetical protein [Prevotella sp. Sc00026]	ISIEVPAEK
hypothetical protein [Prevotella sp. Sc00026]	LTDFYVGQENNK	1
hypothetical protein [Prevotella sp. Sc00026]	SGVEIPAGSITTVVPTDLAVSPSPVK	3
hypothetical protein [Prevotella sp. Sc00026]	VVLTGTDLDLVK	6
hypothetical protein [Prevotella sp. Sc00026]	YTIQVAIPEEAK	2
SusC [Prevotella sp. Sc00026]	ASINDPNDNDAWSSR
SusC [Prevotella sp. Sc00026]	IATVTDFDGR
SusC [Prevotella sp. Sc00026]	TNTTYVGDLK
SusC [Prevotella sp. Sc00026]	VGTNNTYSK
SusC [Prevotella sp. Sc00026]	VNLGTWNR
SusC [Prevotella sp. Sc00026]	YIESGSYLR
SusC [Prevotella sp. Sc00026]	YYLSGNYEK
acetyl esterase [Prevotella sp. Sc00026]	TLDIPVGLILANK			1
dihydroorotate dehydrogenase [Prevotella enoeca]	SGLDVLLAK
peptidase T [Prevotella enoeca]	GGTDGAQLSFK
DNA mismatch repair protein MutS [Prevotella intermedia]	KIADAVALK
putative uncharacterized protein [Prevotella sp. CAG:1031]	KIGGYAFK
putative uncharacterized protein [Prevotella sp. CAG:1031]	KIGGYAFK
cytidylate kinase [Prevotella sp. CAG:1031]	DIGTTVFPDAELK
chaperonin GroL [Prevotella sp. CAG:255]	DGVITIEESK			9
chaperonin GroL [Prevotella sp. CAG:255]	DNTTIVNGAGEK			1
chaperonin GroL [Prevotella sp. CAG:255]	EGEGDFGYNAR			11
chaperonin GroL [Prevotella sp. CAG:255]	FENTGAQLVK			3
chaperonin GroL [Prevotella sp. CAG:255]	FGAPQITK			7
chaperonin GroL [Prevotella sp. CAG:255]	FGAPQITKDGVTVAK			1
chaperonin GroL [Prevotella sp. CAG:255]	GVDQLANAVK			10
chaperonin GroL [Prevotella sp. CAG:255]	IEQVATVSANNDPEIGK			1
chaperonin GroL [Prevotella sp. CAG:255]	KFGAPQITK			7
chaperonin GroL [Prevotella sp. CAG:255]	NVTAGANPMDLK			14
chaperonin GroL [Prevotella sp. CAG:255]	NVTAGANPMDLKR			7
chaperonin GroL [Prevotella sp. CAG:255]	TGDDAGDGTTTATILTQAIVTEGLK			67
chaperonin GroL [Prevotella sp. CAG:255]	VKEGEGDFGYNAR			9
chaperonin GroL [Prevotella sp. CAG:255]	APGFGDRR
chaperonin GroL [Prevotella sp. CAG:255]	DGVITIEESK
chaperonin GroL [Prevotella sp. CAG:255]	DNTTIVNGAGEK
chaperonin GroL [Prevotella sp. CAG:255]	DRVDDALCATR
chaperonin GroL [Prevotella sp. CAG:255]	EGEGDFGYNAR
chaperonin GroL [Prevotella sp. CAG:255]	FENTGAQLVK
chaperonin GroL [Prevotella sp. CAG:255]	FGAPQITK
chaperonin GroL [Prevotella sp. CAG:255]	GVDQLANAVK
chaperonin GroL [Prevotella sp. CAG:255]	IEQVATVSANNDPEIGK
chaperonin GroL [Prevotella sp. CAG:255]	KFGAPQITK
chaperonin GroL [Prevotella sp. CAG:255]	LAGGVAVLYVGANSEVEMK
chaperonin GroL [Prevotella sp. CAG:255]	NVTAGANPMDLK
chaperonin GroL [Prevotella sp. CAG:255]	NVTAGANPMDLKR
chaperonin GroL [Prevotella sp. CAG:255]	TGDDAGDGTTTATILTQAIVTEGLK
chaperonin GroL [Prevotella sp. CAG:255]	VDDALCATR
chaperonin GroL [Prevotella sp. CAG:255]	VKEGEGDFGYNAR
chaperonin GroL [Prevotella sp. CAG:255]	VSKDGVITIEESK
chaperonin GroL [Prevotella sp. CAG:255]	DGVITIEESK	11
chaperonin GroL [Prevotella sp. CAG:255]	DNTTIVNGAGEK	1
chaperonin GroL [Prevotella sp. CAG:255]	DRVDDALCATR	3
chaperonin GroL [Prevotella sp. CAG:255]	EGEGDFGYNAR	13
chaperonin GroL [Prevotella sp. CAG:255]	FENTGAQLVK	4
chaperonin GroL [Prevotella sp. CAG:255]	FGAPQITK	8
chaperonin GroL [Prevotella sp. CAG:255]	FGAPQITKDGVTVAK	3
chaperonin GroL [Prevotella sp. CAG:255]	GVDQLANAVK	12
chaperonin GroL [Prevotella sp. CAG:255]	IEQVATVSANNDPEIGK	2
chaperonin GroL [Prevotella sp. CAG:255]	KFGAPQITK	8
chaperonin GroL [Prevotella sp. CAG:255]	NVTAGANPMDLK	17
chaperonin GroL [Prevotella sp. CAG:255]	NVTAGANPMDLKR	14
chaperonin GroL [Prevotella sp. CAG:255]	TGDDAGDGTTTATILTQAIVTEGLK	96
chaperonin GroL [Prevotella sp. CAG:255]	VDDALCATR	4
chaperonin GroL [Prevotella sp. CAG:255]	VKEGEGDFGYNAR	12
chaperonin GroL [Prevotella sp. CAG:255]	VSKDGVITIEESK	2
chaperonin GroL [Prevotella sp. CAG:255]	DGVITIEESK
chaperonin GroL [Prevotella sp. CAG:255]	DNTTIVNGAGEK
chaperonin GroL [Prevotella sp. CAG:255]	DRVDDALCATR
chaperonin GroL [Prevotella sp. CAG:255]	EGEGDFGYNAR
chaperonin GroL [Prevotella sp. CAG:255]	FGAPQITK
chaperonin GroL [Prevotella sp. CAG:255]	GVDQLANAVK
chaperonin GroL [Prevotella sp. CAG:255]	KFGAPQITK
chaperonin GroL [Prevotella sp. CAG:255]	NVTAGANPMDLK
chaperonin GroL [Prevotella sp. CAG:255]	NVTAGANPMDLKR
chaperonin GroL [Prevotella sp. CAG:255]	VKEGEGDFGYNAR
chaperonin GroL [Prevotella sp. CAG:255]	DGVITIEESK
chaperonin GroL [Prevotella sp. CAG:255]	DNTTIVNGAGEK
chaperonin GroL [Prevotella sp. CAG:255]	FGAPQITK
chaperonin GroL [Prevotella sp. CAG:255]	GVDQLANAVK
chaperonin GroL [Prevotella sp. CAG:255]	KFGAPQITK
chaperonin GroL [Prevotella sp. CAG:255]	NVTAGANPMDLK
chaperonin GroL [Prevotella sp. CAG:255]	NVTAGANPMDLKR
chaperonin GroL [Prevotella sp. CAG:255]	TGDDAGDGTTTATILTQAIVTEGLK
chaperonin GroL [Prevotella sp. CAG:255]	VKEGEGDFGYNAR
putative uncharacterized protein [Prevotella sp. CAG:924]	TTSYTDFILTK				1
50S ribosomal protein L14 [Prevotella sp. CAG:924]	RADGSYIR
50S ribosomal protein L14 [Prevotella sp. CAG:924]	LTVCDNSGAR
50S ribosomal protein L14 [Prevotella sp. CAG:924]	RADGSYIR
50S ribosomal protein L14 [Prevotella sp. CAG:924]	RADGSYIR
50S ribosomal protein L14 [Prevotella sp. CAG:924]	LTVCDNSGAR
50S ribosomal protein L14 [Prevotella sp. CAG:924]	RADGSYIR
50S ribosomal protein L14 [Prevotella sp. CAG:924]	RADGSYIR
50S ribosomal protein L14 [Prevotella sp. CAG:924]	VVSLAPEVL
50S ribosomal protein L14 [Prevotella sp. CAG:924]	LTVCDNSGAR
50S ribosomal protein L14 [Prevotella sp. CAG:924]	RADGSYIR
50S ribosomal protein L14 [Prevotella sp. CAG:924]	VVSLAPEVL
30S ribosomal protein S16 [Prevotella sp. CAG:924]	IGTFNPNTNPATVDLNFER
30S ribosomal protein S16 [Prevotella sp. CAG:924]	KVNEAIAK
30S ribosomal protein S16 [Prevotella sp. CAG:924]	IGTFNPNTNPATVDLNFER				11
30S ribosomal protein S16 [Prevotella sp. CAG:924]	KVNEAIAK				16
60 kDa chaperonin 1 [Prevotella sp. CAG:924]	DGVITIEESK			9
60 kDa chaperonin 1 [Prevotella sp. CAG:924]	EHAEQVGDNYDK			1
60 kDa chaperonin 1 [Prevotella sp. CAG:924]	FENTGAQLVK			3
60 kDa chaperonin 1 [Prevotella sp. CAG:924]	FGAPQITK			7
60 kDa chaperonin 1 [Prevotella sp. CAG:924]	FGAPQITKDGVTVAK			1
60 kDa chaperonin 1 [Prevotella sp. CAG:924]	IEQVATVSANNDPEIGK			1
60 kDa chaperonin 1 [Prevotella sp. CAG:924]	KFGAPQITK			7
60 kDa chaperonin 1 [Prevotella sp. CAG:924]	NVTAGANPMDLK			14
60 kDa chaperonin 1 [Prevotella sp. CAG:924]	NVTAGANPMDLKR			7
60 kDa chaperonin 1 [Prevotella sp. CAG:924]	DGVITIEESK	11
60 kDa chaperonin 1 [Prevotella sp. CAG:924]	DRVDDALCATR	3
60 kDa chaperonin 1 [Prevotella sp. CAG:924]	EHAEQVGDNYDK	9
60 kDa chaperonin 1 [Prevotella sp. CAG:924]	FENTGAQLVK	4
60 kDa chaperonin 1 [Prevotella sp. CAG:924]	FGAPQITK	8
60 kDa chaperonin 1 [Prevotella sp. CAG:924]	FGAPQITKDGVTVAK	3
60 kDa chaperonin 1 [Prevotella sp. CAG:924]	IEQVATVSANNDPEIGK	2
60 kDa chaperonin 1 [Prevotella sp. CAG:924]	KFGAPQITK	8
60 kDa chaperonin 1 [Prevotella sp. CAG:924]	NVTAGANPMDLK	17
60 kDa chaperonin 1 [Prevotella sp. CAG:924]	NVTAGANPMDLKR	14
60 kDa chaperonin 1 [Prevotella sp. CAG:924]	VDDALCATR	4
60 kDa chaperonin 1 [Prevotella sp. CAG:924]	VSKDGVITIEESK	2
putative uncharacterized protein [Prevotella sp. CAG:924]	AYDITAEVVAGLNK
arginine--tRNA ligase [Prevotella sp. CAG:1124]	EGTVVDADDLIAEMIK			1
protein GrpE [Prevotella sp. CAG:1124]	SVAEFDNYR
30S ribosomal protein S9 [Prevotella sp. CAG:1185]	QPLQLLDAAEK
dNA polymerase III alpha subunit [Paraprevotella clara CAG:116]	EDAEQKVK
dNA polymerase III alpha subunit [Paraprevotella clara CAG:116]	EDAEQKVK
chaperonin GroL [Prevotella sp. CAG:1092]	DGVITIEESK			9
chaperonin GroL [Prevotella sp. CAG:1092]	DNTTIVDGAGQK			10
chaperonin GroL [Prevotella sp. CAG:1092]	DTNIGVVEGMQFDR			12
chaperonin GroL [Prevotella sp. CAG:1092]	EGEGDFGYNAR			11
chaperonin GroL [Prevotella sp. CAG:1092]	FENTGAQLVK			3
chaperonin GroL [Prevotella sp. CAG:1092]	FGAPQITK			7
chaperonin GroL [Prevotella sp. CAG:1092]	FGAPQITKDGVTVAK			1
chaperonin GroL [Prevotella sp. CAG:1092]	GVDQLANAVK			10
chaperonin GroL [Prevotella sp. CAG:1092]	IEQVATVSANNDPEIGK			1
chaperonin GroL [Prevotella sp. CAG:1092]	KFGAPQITK			7
chaperonin GroL [Prevotella sp. CAG:1092]	KGVDQLANAVK			7
chaperonin GroL [Prevotella sp. CAG:1092]	NVTAGANPMDLK			14
chaperonin GroL [Prevotella sp. CAG:1092]	NVTAGANPMDLKR			7
chaperonin GroL [Prevotella sp. CAG:1092]	VAQIKNEIANTK			2
chaperonin GroL [Prevotella sp. CAG:1092]	APGFGDRR
chaperonin GroL [Prevotella sp. CAG:1092]	DGVITIEESK
chaperonin GroL [Prevotella sp. CAG:1092]	DNTTIVDGAGQK
chaperonin GroL [Prevotella sp. CAG:1092]	DRVDDALCATR
chaperonin GroL [Prevotella sp. CAG:1092]	DTNIGVVEGMQFDR
chaperonin GroL [Prevotella sp. CAG:1092]	EGEGDFGYNAR
chaperonin GroL [Prevotella sp. CAG:1092]	FENTGAQLVK
chaperonin GroL [Prevotella sp. CAG:1092]	FGAPQITK
chaperonin GroL [Prevotella sp. CAG:1092]	GVDQLANAVK
chaperonin GroL [Prevotella sp. CAG:1092]	IEQVATVSANNDPEIGK
chaperonin GroL [Prevotella sp. CAG:1092]	KFGAPQITK
chaperonin GroL [Prevotella sp. CAG:1092]	KGVDQLANAVK
chaperonin GroL [Prevotella sp. CAG:1092]	LAGGVAVLYVGANSEVEMK
chaperonin GroL [Prevotella sp. CAG:1092]	NVTAGANPMDLK
chaperonin GroL [Prevotella sp. CAG:1092]	NVTAGANPMDLKR
chaperonin GroL [Prevotella sp. CAG:1092]	VDDALCATR
chaperonin GroL [Prevotella sp. CAG:1092]	VSKDGVITIEESK
chaperonin GroL [Prevotella sp. CAG:1092]	DGVITIEESK
chaperonin GroL [Prevotella sp. CAG:1092]	DNTTIVDGAGQK
chaperonin GroL [Prevotella sp. CAG:1092]	DRVDDALCATR
chaperonin GroL [Prevotella sp. CAG:1092]	EGEGDFGYNAR
chaperonin GroL [Prevotella sp. CAG:1092]	FGAPQITK
chaperonin GroL [Prevotella sp. CAG:1092]	GVDQLANAVK
chaperonin GroL [Prevotella sp. CAG:1092]	KDRVDDALCATR
chaperonin GroL [Prevotella sp. CAG:1092]	KFGAPQITK
chaperonin GroL [Prevotella sp. CAG:1092]	KGVDQLANAVK
chaperonin GroL [Prevotella sp. CAG:1092]	NVTAGANPMDLK
chaperonin GroL [Prevotella sp. CAG:1092]	NVTAGANPMDLKR
chaperonin GroL [Prevotella sp. CAG:1092]	VAQIKNEIANTK
chaperonin GroL [Prevotella sp. CAG:1092]	VDDALCATR
chaperonin GroL [Prevotella sp. CAG:1092]	DGVITIEESK	11
chaperonin GroL [Prevotella sp. CAG:1092]	DNTTIVDGAGQK	12
chaperonin GroL [Prevotella sp. CAG:1092]	DRVDDALCATR	3
chaperonin GroL [Prevotella sp. CAG:1092]	DTNIGVVEGMQFDR	15
chaperonin GroL [Prevotella sp. CAG:1092]	EGEGDFGYNAR	13
chaperonin GroL [Prevotella sp. CAG:1092]	FENTGAQLVK	4
chaperonin GroL [Prevotella sp. CAG:1092]	FGAPQITK	8
chaperonin GroL [Prevotella sp. CAG:1092]	FGAPQITKDGVTVAK	3
chaperonin GroL [Prevotella sp. CAG:1092]	GVDQLANAVK	12
chaperonin GroL [Prevotella sp. CAG:1092]	IEQVATVSANNDPEIGK	2
chaperonin GroL [Prevotella sp. CAG:1092]	KFGAPQITK	8
chaperonin GroL [Prevotella sp. CAG:1092]	KGVDQLANAVK	10
chaperonin GroL [Prevotella sp. CAG:1092]	NVTAGANPMDLK	17
chaperonin GroL [Prevotella sp. CAG:1092]	NVTAGANPMDLKR	14
chaperonin GroL [Prevotella sp. CAG:1092]	VAQIKNEIANTK	4
chaperonin GroL [Prevotella sp. CAG:1092]	VDDALCATR	4
chaperonin GroL [Prevotella sp. CAG:1092]	VSKDGVITIEESK	2
chaperonin GroL [Prevotella sp. CAG:1092]	DGVITIEESK
chaperonin GroL [Prevotella sp. CAG:1092]	DNTTIVDGAGQK
chaperonin GroL [Prevotella sp. CAG:1092]	DRVDDALCATR
chaperonin GroL [Prevotella sp. CAG:1092]	DTNIGVVEGMQFDR
chaperonin GroL [Prevotella sp. CAG:1092]	EGEGDFGYNAR
chaperonin GroL [Prevotella sp. CAG:1092]	FGAPQITK
chaperonin GroL [Prevotella sp. CAG:1092]	GVDQLANAVK
chaperonin GroL [Prevotella sp. CAG:1092]	KFGAPQITK
chaperonin GroL [Prevotella sp. CAG:1092]	KGVDQLANAVK
chaperonin GroL [Prevotella sp. CAG:1092]	NVTAGANPMDLK
chaperonin GroL [Prevotella sp. CAG:1092]	NVTAGANPMDLKR
chaperonin GroL [Prevotella sp. CAG:1092]	VAQIKNEIANTK
chaperonin GroL [Prevotella sp. CAG:1092]	DGVITIEESK
chaperonin GroL [Prevotella sp. CAG:1092]	DNTTIVDGAGQK
chaperonin GroL [Prevotella sp. CAG:1092]	DTNIGVVEGMQFDR
chaperonin GroL [Prevotella sp. CAG:1092]	FGAPQITK
chaperonin GroL [Prevotella sp. CAG:1092]	GVDQLANAVK
chaperonin GroL [Prevotella sp. CAG:1092]	KFGAPQITK
chaperonin GroL [Prevotella sp. CAG:1092]	KGVDQLANAVK
chaperonin GroL [Prevotella sp. CAG:1092]	NVTAGANPMDLK
chaperonin GroL [Prevotella sp. CAG:1092]	NVTAGANPMDLKR
chaperonin GroL [Prevotella sp. CAG:1092]	APGFGDRR
chaperonin GroL [Prevotella sp. CAG:1092]	DGVITIEESK
chaperonin GroL [Prevotella sp. CAG:1092]	DNTTIVDGAGQK
chaperonin GroL [Prevotella sp. CAG:1092]	DRVDDALCATR
chaperonin GroL [Prevotella sp. CAG:1092]	EGEGDFGYNAR
chaperonin GroL [Prevotella sp. CAG:1092]	FENTGAQLVK
chaperonin GroL [Prevotella sp. CAG:1092]	FGAPQITK
chaperonin GroL [Prevotella sp. CAG:1092]	GVDQLANAVK
chaperonin GroL [Prevotella sp. CAG:1092]	KFGAPQITK
chaperonin GroL [Prevotella sp. CAG:1092]	KGVDQLANAVK
chaperonin GroL [Prevotella sp. CAG:1092]	NVTAGANPMDLK
chaperonin GroL [Prevotella sp. CAG:1092]	NVTAGANPMDLKR
chaperonin GroL [Prevotella sp. CAG:1092]	VAQIKNEIANTK
chaperonin GroL [Prevotella sp. CAG:1092]	VDDALCATR
50S ribosomal protein L16 [Prevotella sp. CAG:1092]	GTQLAFGSFGIK				2
50S ribosomal protein L16 [Prevotella sp. CAG:1092]	GDPAGWVAPVTPGR
50S ribosomal protein L16 [Prevotella sp. CAG:1092]	GTQLAFGSFGIK
50S ribosomal protein L16 [Prevotella sp. CAG:1092]	GDPAGWVAPVTPGR
50S ribosomal protein L16 [Prevotella sp. CAG:1092]	GTQLAFGSFGIK
50S ribosomal protein L16 [Prevotella sp. CAG:1092]	GDPAGWVAPVTPGR
50S ribosomal protein L16 [Prevotella sp. CAG:1092]	GKGDPAGWVAPVTPGR
50S ribosomal protein L16 [Prevotella sp. CAG:1092]	GTQLAFGSFGIK
50S ribosomal protein L16 [Prevotella sp. CAG:1092]	IFPDKPITR
translation initiation factor IF-3 [Prevotella sp. CAG:487]	EQGEVLLLR
translation initiation factor IF-3 [Prevotella sp. CAG:487]	FANDLEEFAK
translation initiation factor IF-3 [Prevotella sp. CAG:487]	FANDLEEFAK
elongation factor Tu [Prevotella sp. CAG:5226]	DVEKPFLMPVEDVFSITGR			5
elongation factor Tu [Prevotella sp. CAG:5226]	TTLTAAISK			2
cationic outer membrane protein OmpH [Prevotella sp. CAG:604]	ASNAGIIFGSPK
cationic outer membrane protein OmpH [Prevotella sp. CAG:604]	ASNAGIIFGSPK
50S ribosomal protein L33 [Prevotella sp. CAG:604]	NSGMPGTSR
50S ribosomal protein L33 [Prevotella sp. CAG:604]	NSGMPGTSR
50S ribosomal protein L33 [Prevotella sp. CAG:604]	NSGMPGTSR
50S ribosomal protein L33 [Prevotella sp. CAG:604]	NSGMPGTSR
30S ribosomal protein S12 [Prevotella sp. CAG:604]	GTLDTAGVANR			2
30S ribosomal protein S12 [Prevotella sp. CAG:604]	GTLDTAGVANR
30S ribosomal protein S12 [Prevotella sp. CAG:604]	GTLDTAGVANR
30S ribosomal protein S12 [Prevotella sp. CAG:604]	PTISQLVR
30S ribosomal protein S12 [Prevotella sp. CAG:604]	GTLDTAGVANR				4
30S ribosomal protein S12 [Prevotella sp. CAG:604]	PTISQLVR				2
30S ribosomal protein S12 [Prevotella sp. CAG:604]	SPALDSCPQR
30S ribosomal protein S12 [Prevotella sp. CAG:604]	VKDLPGVR				1
30S ribosomal protein S10 [Prevotella copri CAG:164]	LIDIYSSTAK
30S ribosomal protein S10 [Prevotella copri CAG:164]	LIDIYSSTAK
30S ribosomal protein S10 [Prevotella copri CAG:164]	LIDIYSSTAK
30S ribosomal protein S10 [Prevotella copri CAG:164]	SYDHQLVDK
30S ribosomal protein S10 [Prevotella copri CAG:164]	LIDIYSSTAK
30S ribosomal protein S10 [Prevotella copri CAG:164]	SYDHQLVDK
30S ribosomal protein S10 [Prevotella copri CAG:164]	ATGAIVSGPIPLPTHK
30S ribosomal protein S10 [Prevotella copri CAG:164]	EQFQLSDFK
30S ribosomal protein S10 [Prevotella copri CAG:164]	EQFQLSDFKR
30S ribosomal protein S10 [Prevotella copri CAG:164]	LIDIYSSTAK
30S ribosomal protein S10 [Prevotella copri CAG:164]	SYDHQLVDK
30S ribosomal protein S17 [Prevotella copri CAG:164]	FKEMHPIYGK
30S ribosomal protein S17 [Prevotella copri CAG:164]	QGVVISNK
30S ribosomal protein S17 [Prevotella copri CAG:164]	QGVVISNK
30S ribosomal protein S17 [Prevotella copri CAG:164]	QGVVISNK
30S ribosomal protein S5 [Prevotella copri CAG:164]	VNNEEVLK				3
30S ribosomal protein S8 [Prevotella sp. CAG:1320]	MTDPIADYLTR
30S ribosomal protein S8 [Prevotella sp. CAG:1320]	NAIMAHHR
30S ribosomal protein S8 [Prevotella sp. CAG:1320]	VINGLGIAILSTSK
30S ribosomal protein S8 [Prevotella sp. CAG:1320]	VVEIPASNLK
30S ribosomal protein S8 [Prevotella sp. CAG:1320]	KYTGYKDMPR
30S ribosomal protein S8 [Prevotella sp. CAG:1320]	MTDPIADYLTR
30S ribosomal protein S8 [Prevotella sp. CAG:1320]	NAIMAHHR
30S ribosomal protein S8 [Prevotella sp. CAG:1320]	RVSTPGLR
30S ribosomal protein S8 [Prevotella sp. CAG:1320]	VINGLGIAILSTSK
30S ribosomal protein S8 [Prevotella sp. CAG:1320]	VSTPGLRK
30S ribosomal protein S8 [Prevotella sp. CAG:1320]	VVEIPASNLK
methylmalonyl-CoA decarboxylase alpha subunit [Prevotella sp. CAG:1320]	NIITGFAR	2
methylmalonyl-CoA decarboxylase alpha subunit [Prevotella sp. CAG:1320]	SGVTHFTAK	2
methylmalonyl-CoA decarboxylase alpha subunit [Prevotella sp. CAG:1320]	VIGAITDNGEFFEVQPK	2
radical SAM additional 4Fe4S-binding domain-containing protein [Prevotella sp. CAG:1320]	FINLTGGEPFIR
radical SAM additional 4Fe4S-binding domain-containing protein [Prevotella sp. CAG:1320]	GHAGGFDK
putative uncharacterized protein [Prevotella sp. CAG:520]	TGYVGDIIPR	7
putative uncharacterized protein [Prevotella sp. CAG:520]	TWPNLVGNESAR	4
putative uncharacterized protein [Prevotella sp. CAG:520]	YLEAEPAEYITVAR	2
putative uncharacterized protein [Prevotella sp. CAG:520]	YLNEYAHSK	3
serine--tRNA ligase [Prevotella sp. CAG:520]	EEAEEIKK
aBC transporter ATP-binding protein [Prevotella sp. CAG:520]	AGIGYLPQEASVFR
chaperone protein DnaK [Prevotella sp. CAG:520]	EAGQIAGLNVR			5
chaperone protein DnaK [Prevotella sp. CAG:520]	GVNPDEVVAVGASIQGAILNK			10
chaperone protein DnaK [Prevotella sp. CAG:520]	IEASSGLSKEEIER			3
chaperone protein DnaK [Prevotella sp. CAG:520]	IPAVQTLVK			7
chaperone protein DnaK [Prevotella sp. CAG:520]	IVNEPTAAALAYGVDK			5
chaperone protein DnaK [Prevotella sp. CAG:520]	KVGDPAKR			4
chaperone protein DnaK [Prevotella sp. CAG:520]	LQTSDIDEVILVGGSSR			4
chaperone protein DnaK [Prevotella sp. CAG:520]	RIVNEPTAAALAYGVDK			2
chaperone protein DnaK [Prevotella sp. CAG:520]	TAEDYLGQEVTDAVITVPAYFSDSQR			1
chaperone protein DnaK [Prevotella sp. CAG:520]	EAGQIAGLNVR
chaperone protein DnaK [Prevotella sp. CAG:520]	IEASSGLSKEEIER
chaperone protein DnaK [Prevotella sp. CAG:520]	IPAVQTLVK
chaperone protein DnaK [Prevotella sp. CAG:520]	IVNEPTAAALAYGVDK
putative lipoprotein [Prevotella sp. CAG:520]	GSSVQGYYNAK				1
putative lipoprotein [Prevotella sp. CAG:520]	GSSVQGYYNAK		1
putative lipoprotein [Prevotella sp. CAG:520]	LATFEADK		4
putative lipoprotein [Prevotella sp. CAG:520]	LATFEADKK		2
putative uncharacterized protein [Prevotella sp. CAG:386]	VGGMEDYMTLVR
malonyl CoA-acyl carrier protein transacylase [Prevotella sp. CAG:474]	AFVFPGQGSQFVGMGK
putative uncharacterized protein [Prevotella sp. CAG:474]	ITPLVAPVK
putative uncharacterized protein [Prevotella sp. CAG:474]	LLGEIYTK
nADH dehydrogenase I chain L [Prevotella sp. CAG:474]	DENYEVEGYEK
putative TonB-dependent outer membrane hemin receptor [Prevotella sp. CAG:474]	VVVVDDGIR	3
ribosomal RNA small subunit methyltransferase A [Prevotella sp. CAG:592]	IASQPGNK
trigger factor [Prevotella sp. CAG:592]	ELDENGNTK			2
trigger factor [Prevotella sp. CAG:592]	FVEDNYEQSIK			2
trigger factor [Prevotella sp. CAG:592]	ELDENGNTK	2
trigger factor [Prevotella sp. CAG:592]	FVEDNYEQSIK	4
transporter MotA/TolQ/ExbB proton channel family protein [Prevotella sp. CAG:592]	TYEANHTEEA
transporter MotA/TolQ/ExbB proton channel family protein [Prevotella sp. CAG:592]	TYEANHTEEA
60 kDa chaperonin [Prevotella sp. CAG:279]	GVDELANAVK
60 kDa chaperonin [Prevotella sp. CAG:279]	APGFGDRR
60 kDa chaperonin [Prevotella sp. CAG:279]	GVDELANAVK	9		5
60 kDa chaperonin [Prevotella sp. CAG:279]	KGVDELANAVK	4		2
uncharacterized protein BN736_00801 [Prevotella sp. CAG:617]	ALTGGIVFK
Tetratricopeptide repeat [Prevotella copri]	AGEILESQDK
hypothetical protein HMPREF0645_2624 [Prevotella bergensis DSM 17361]	GSAEIAVK
ribosomal protein L1 [Prevotella bergensis DSM 17361]	AAGADYAGLDEYIEK
ribosomal protein L1 [Prevotella bergensis DSM 17361]	AYTLEEASK
ribosomal protein L1 [Prevotella bergensis DSM 17361]	SGTVTMDVAK
ribosomal protein L1 [Prevotella bergensis DSM 17361]	AAGADYAGLDEYIEK
ribosomal protein L1 [Prevotella bergensis DSM 17361]	AAGADYAGLDEYIEKIK
ribosomal protein L1 [Prevotella bergensis DSM 17361]	AYTLEEASK
ribosomal protein L1 [Prevotella bergensis DSM 17361]	SGTVTMDVAK
succinate dehydrogenase flavoprotein subunit [Prevotella buccalis ATCC 35310]	DYQNDGDSVYR	2
succinate dehydrogenase flavoprotein subunit [Prevotella buccalis ATCC 35310]	EPLEYEAIK	1
succinate dehydrogenase flavoprotein subunit [Prevotella buccalis ATCC 35310]	EYGGMLANR	3
succinate dehydrogenase flavoprotein subunit [Prevotella buccalis ATCC 35310]	IPEGPVAEK	6
succinate dehydrogenase flavoprotein subunit [Prevotella buccalis ATCC 35310]	LGLDEIMQR	9
succinate dehydrogenase flavoprotein subunit [Prevotella buccalis ATCC 35310]	LTLMSESLR	11
succinate dehydrogenase flavoprotein subunit [Prevotella buccalis ATCC 35310]	RSVDSIHK	7
succinate dehydrogenase flavoprotein subunit [Prevotella buccalis ATCC 35310]	RYPAFGNLVPR	14
succinate dehydrogenase flavoprotein subunit [Prevotella buccalis ATCC 35310]	SFGGAQVSR	5
succinate dehydrogenase flavoprotein subunit [Prevotella buccalis ATCC 35310]	YPAFGNLVPR	9
ribosomal protein L5 [Prevotella buccalis ATCC 35310]	IQGMNITFVTSAK				13
ribosomal protein L5 [Prevotella buccalis ATCC 35310]	IVINQGLGNATEDKK				2
ribosomal protein L5 [Prevotella buccalis ATCC 35310]	MPIGVMVTLR				4
ribosomal protein L5 [Prevotella buccalis ATCC 35310]	TDEEGYALLK				24
ribosomal protein L5 [Prevotella timonensis CRIS 5C-B1]	AVATYSKK		2
ribosomal protein L5 [Prevotella timonensis CRIS 5C-B1]	IQGMNITFVTSAK		6
ribosomal protein L5 [Prevotella timonensis CRIS 5C-B1]	IVINQGLGDATEDK		4
ribosomal protein L5 [Prevotella timonensis CRIS 5C-B1]	IVINQGLGDATEDKK		8
ribosomal protein L5 [Prevotella timonensis CRIS 5C-B1]	KIVINQGLGDATEDKK		1
ribosomal protein L5 [Prevotella timonensis CRIS 5C-B1]	TDEEGYALLK		22
ribosomal protein L5 [Prevotella timonensis CRIS 5C-B1]	AVATYSKK				2
ribosomal protein L5 [Prevotella timonensis CRIS 5C-B1]	IQGMNITFVTSAK				13
ribosomal protein L5 [Prevotella timonensis CRIS 5C-B1]	IVINQGLGDATEDK				3
ribosomal protein L5 [Prevotella timonensis CRIS 5C-B1]	IVINQGLGDATEDKK				9
ribosomal protein L5 [Prevotella timonensis CRIS 5C-B1]	KIVINQGLGDATEDKK				3
ribosomal protein L5 [Prevotella timonensis CRIS 5C-B1]	MPIGVMVTLR				4
ribosomal protein L5 [Prevotella timonensis CRIS 5C-B1]	TDEEGYALLK				24
TonB-dependent receptor [Prevotella oris F0302]	KYATQADK	4
endopeptidase Clp [Prevotella oris F0302]	QLNVTQMDVFSR				2
DNA-directed RNA polymerase, beta subunit [Prevotella oris F0302]	NLLVAYIPWK			2
succinate dehydrogenase and fumarate reductase iron-sulfur protein [Prevotella oris F0302]	TGQAQDANAILISK
succinate dehydrogenase and fumarate reductase iron-sulfur protein [Prevotella oris F0302]	VSQLALLPQGKPEAAR
succinate dehydrogenase and fumarate reductase iron-sulfur protein [Prevotella oris F0302]	FNDGDVITVEPWR
succinate dehydrogenase and fumarate reductase iron-sulfur protein [Prevotella oris F0302]	TGQAQDANAILISK
succinate dehydrogenase and fumarate reductase iron-sulfur protein [Prevotella oris F0302]	VSQLALLPQGKPEAAR
hypothetical protein HMPREF0670_00346 [Prevotella sp. oral taxon 317 str. F0108]	ASEAGEAMR				1
chaperone dnaK [Prevotella sp. oral taxon 299 str. F0039]	GVNPDEVVALGASIQGAILNK			3
chaperone dnaK [Prevotella sp. oral taxon 299 str. F0039]	IVNEPTAAALAYGVDK			5
chaperone dnaK [Prevotella sp. oral taxon 299 str. F0039]	KYTPQEISAMILQK			2
chaperone dnaK [Prevotella sp. oral taxon 299 str. F0039]	MKAEAEQNAENDKK			1
chaperone dnaK [Prevotella sp. oral taxon 299 str. F0039]	TAEDYLGQEVTDAVITVPAYFSDSQR			1
hypothetical protein HMPREF0669_01608 [Prevotella sp. oral taxon 299 str. F0039]	IEEVTDANGLK				2
hypothetical protein HMPREF0669_01608 [Prevotella sp. oral taxon 299 str. F0039]	IEEVTDANGLK		4
NADH:ubiquinone oxidoreductase, Na(+)-translocating, A subunit (plasmid) [Prevotella sp. oral taxon 299 str. F0039]	IIDGNPLTGLK
NADH:ubiquinone oxidoreductase, Na(+)-translocating, A subunit (plasmid) [Prevotella sp. oral taxon 299 str. F0039]	IIDGNPLTGLK
hypothetical protein HMPREF0669_00540 (plasmid) [Prevotella sp. oral taxon 299 str. F0039]	DFPTAEVIDLR				2
YmdA/YtgF family protein [Prevotella buccae D17]	LDAASYVNEIMDEAK			3
YmdA/YtgF family protein [Prevotella buccae D17]	TYAIQAGR			2
leucine--tRNA ligase [Prevotella buccae D17]	LLDGLDTVDWTDSIK
50S ribosomal protein L4 [Prevotella buccae D17]	SPVLVGGGR
ribosomal protein S7 [Prevotella buccae D17]	FVNHLMYDGK				2
ribosomal protein S7 [Prevotella buccae D17]	IGGATFQVPTEVRPER				3
ribosomal protein S7 [Prevotella buccae D17]	VILPDPVFNDQK				5
ATP synthase F0, B subunit [Prevotella buccae D17]	DAIVENAQEK
RagB/SusD domain protein [Prevotella bryantii B14]	AYDPATASTDLAVPIK	1
phosphopyruvate hydratase [Prevotella bryantii B14]	MLALDGTPTK
phosphopyruvate hydratase [Prevotella bryantii B14]	ALNMPLYR
phosphopyruvate hydratase [Prevotella bryantii B14]	MLALDGTPTK
phosphopyruvate hydratase [Prevotella bryantii B14]	MLALDGTPTK
phosphopyruvate hydratase [Prevotella bryantii B14]	HGYTTVTSHR				1
phosphopyruvate hydratase [Prevotella bryantii B14]	MLALDGTPTK				1
phosphopyruvate hydratase [Prevotella bryantii B14]	ALNMPLYR		1
phosphopyruvate hydratase [Prevotella bryantii B14]	MLALDGTPTK		2
phosphopyruvate hydratase [Prevotella bryantii B14]	AAVPSGASTGENEALELR
phosphopyruvate hydratase [Prevotella bryantii B14]	ALNMPLYR
phosphopyruvate hydratase [Prevotella bryantii B14]	HGYTTVTSHR
phosphopyruvate hydratase [Prevotella bryantii B14]	ALNMPLYR
phosphopyruvate hydratase [Prevotella bryantii B14]	HGYTTVTSHR
phosphopyruvate hydratase [Prevotella bryantii B14]	MGAANSILIK
phosphopyruvate hydratase [Prevotella bryantii B14]	MLALDGTPTK
putative alkaline phosphatase [Prevotella bryantii B14]	ILTSPIPQLIR			3
putative alkaline phosphatase [Prevotella bryantii B14]	ILTSPIPQLIR	3
putative alkaline phosphatase [Prevotella bryantii B14]	SGDLLYIAR	2
putative alkaline phosphatase [Prevotella bryantii B14]	SSNMGVTK	1
formate C-acetyltransferase [Prevotella bryantii B14]	ADEIAVWLLK	2		2
formate C-acetyltransferase [Prevotella bryantii B14]	AFMPYGGIK	7		5
formate C-acetyltransferase [Prevotella bryantii B14]	AGTPLAPGANPSYGAEQNGLLASLNSVAK	3		1
formate C-acetyltransferase [Prevotella bryantii B14]	DETGFPLEFK	7		4
formate C-acetyltransferase [Prevotella bryantii B14]	DLANMGDR	4		3
formate C-acetyltransferase [Prevotella bryantii B14]	EMIDDVIR	5		4
formate C-acetyltransferase [Prevotella bryantii B14]	EMQFFGAR	4		4
formate C-acetyltransferase [Prevotella bryantii B14]	EQQLDVIAR	4		4
formate C-acetyltransferase [Prevotella bryantii B14]	FLHTLENMGPSPEPNLTVLYSSR	3		2
formate C-acetyltransferase [Prevotella bryantii B14]	GGVLDMETEVVSSLTAYGPAYIDEK			1
formate C-acetyltransferase [Prevotella bryantii B14]	HAHILTGLPDTYGR	7		7
formate C-acetyltransferase [Prevotella bryantii B14]	HYAAMISVK	3		5
formate C-acetyltransferase [Prevotella bryantii B14]	KAGTPLAPGANPSYGAEQNGLLASLNSVAK	2
formate C-acetyltransferase [Prevotella bryantii B14]	LPYEYALDGISNTQTINPDALGHDDEER	4		2
formate C-acetyltransferase [Prevotella bryantii B14]	NSEPTTSILTITSNVVYGK	8		6
formate C-acetyltransferase [Prevotella bryantii B14]	TFATGIAGFSHVVDSISAIK	18		16
formate C-acetyltransferase [Prevotella bryantii B14]	THNDGVFDSYTPEMR	5		2
formate C-acetyltransferase [Prevotella bryantii B14]	TQNGAAMSVGR	4		4
formate C-acetyltransferase [Prevotella bryantii B14]	VALYGIDYLIEEK	5		6
formate C-acetyltransferase [Prevotella bryantii B14]	VNIIRDETGFPLEFK	3		3
formate C-acetyltransferase [Prevotella bryantii B14]	VVGLQTDKPLK	1
formate C-acetyltransferase [Prevotella bryantii B14]	VVGLQTDKPLKR	5		3
formate C-acetyltransferase [Prevotella bryantii B14]	WKNEVNVR	3		2
formate C-acetyltransferase [Prevotella bryantii B14]	YTSNMPDGR	5		5
RNA polymerase sigma-43 factor [Prevotella bryantii B14]	AFSVDAPLVQGK
RNA polymerase sigma-43 factor [Prevotella bryantii B14]	AFSVDAPLVQGK
RNA polymerase sigma-43 factor [Prevotella bryantii B14]	IQNGDESAIEK
RNA polymerase sigma-43 factor [Prevotella bryantii B14]	SLSVLNDR
exo-poly-alpha-D-galacturonosidase [Prevotella bryantii B14]	TGIAAHGEK
purine nucleoside phosphorylase I, inosine and guanosine-specific [Prevotella bryantii B14]	LADEIAQEK
purine nucleoside phosphorylase I, inosine and guanosine-specific [Prevotella bryantii B14]	IMYELGIK
purine nucleoside phosphorylase I, inosine and guanosine-specific [Prevotella bryantii B14]	LADEIAQEK
purine nucleoside phosphorylase I, inosine and guanosine-specific [Prevotella bryantii B14]	TLFVSNASGGMNPSFK
signal peptide peptidase SppA, 67K type [Prevotella bryantii B14]	LVDQLGSMDDAIQK
signal peptide peptidase SppA, 67K type [Prevotella bryantii B14]	NFVDGLLYADEIK
signal peptide peptidase SppA, 67K type [Prevotella bryantii B14]	FNQPTYYISTAANK	2		2
signal peptide peptidase SppA, 67K type [Prevotella bryantii B14]	INSGGGDAYASEQIWHYVK			1
signal peptide peptidase SppA, 67K type [Prevotella bryantii B14]	LVDQLGSMDDAIQK	2
signal peptide peptidase SppA, 67K type [Prevotella bryantii B14]	NFVDGLLYADEIK	3		1
signal peptide peptidase SppA, 67K type [Prevotella bryantii B14]	SAGTTLQDNSVLVLK	3		3
signal peptide peptidase SppA, 67K type [Prevotella bryantii B14]	WIIAYGER	1
cell shape-determining protein MreB [Prevotella bryantii B14]	TAGDDLTADIQEYMSR
phosphoribosylaminoimidazolecarboxamide formyltransferase/IMP cyclohydrolase [Prevotella bryantii B14]	VEDVTTYPSILGGR
phosphoribosylaminoimidazolecarboxamide formyltransferase/IMP cyclohydrolase [Prevotella bryantii B14]	VFGGILAR
phosphoribosylaminoimidazolecarboxamide formyltransferase/IMP cyclohydrolase [Prevotella bryantii B14]	DGLEELLAK		3		2
phosphoribosylaminoimidazolecarboxamide formyltransferase/IMP cyclohydrolase [Prevotella bryantii B14]	DVVIIPSK		2		1
phosphoribosylaminoimidazolecarboxamide formyltransferase/IMP cyclohydrolase [Prevotella bryantii B14]	GNATDIEDR		2		3
phosphoribosylaminoimidazolecarboxamide formyltransferase/IMP cyclohydrolase [Prevotella bryantii B14]	IDIGGISLIR				1
phosphoribosylaminoimidazolecarboxamide formyltransferase/IMP cyclohydrolase [Prevotella bryantii B14]	TALISVFHK				2
phosphoribosylaminoimidazolecarboxamide formyltransferase/IMP cyclohydrolase [Prevotella bryantii B14]	VEDVTTYPSILGGR		3
phosphoribosylaminoimidazolecarboxamide formyltransferase/IMP cyclohydrolase [Prevotella bryantii B14]	VFGGILAR		2		3
putative TonB-dependent outer membrane receptor protein [Prevotella bryantii B14]	LSPVSTQVLGGK	2		3
putative TonB-dependent outer membrane receptor protein [Prevotella bryantii B14]	TLGSGITIFNVPATAGAK	3		2
putative TonB-dependent outer membrane receptor protein [Prevotella bryantii B14]	VTVGVDNIFNYVPK	3		1
MotA/TolQ/ExbB proton channel family protein [Prevotella bryantii B14]	AALDANDFKK
MotA/TolQ/ExbB proton channel family protein [Prevotella bryantii B14]	GSVANVVK
MotA/TolQ/ExbB proton channel family protein [Prevotella bryantii B14]	AALDANDFK
MotA/TolQ/ExbB proton channel family protein [Prevotella bryantii B14]	GSVANVVK
MotA/TolQ/ExbB proton channel family protein [Prevotella bryantii B14]	AALDANDFK
MotA/TolQ/ExbB proton channel family protein [Prevotella bryantii B14]	AALDANDFKK
MotA/TolQ/ExbB proton channel family protein [Prevotella bryantii B14]	GSVANVVK
MotA/TolQ/ExbB proton channel family protein [Prevotella bryantii B14]	AALDANDFK		1
MotA/TolQ/ExbB proton channel family protein [Prevotella bryantii B14]	AALDANDFKK		3
MotA/TolQ/ExbB proton channel family protein [Prevotella bryantii B14]	GSVANVVK		4
MotA/TolQ/ExbB proton channel family protein [Prevotella bryantii B14]	AALDANDFK
MotA/TolQ/ExbB proton channel family protein [Prevotella bryantii B14]	GSVANVVK
MotA/TolQ/ExbB proton channel family protein [Prevotella bryantii B14]	SEGFQGVR
MotA/TolQ/ExbB proton channel family protein [Prevotella bryantii B14]	AALDANDFK
MotA/TolQ/ExbB proton channel family protein [Prevotella bryantii B14]	AALDANDFKK
MotA/TolQ/ExbB proton channel family protein [Prevotella bryantii B14]	GSVANVVK
MotA/TolQ/ExbB proton channel family protein [Prevotella bryantii B14]	AALDANDFK
MotA/TolQ/ExbB proton channel family protein [Prevotella bryantii B14]	AALDANDFKK
MotA/TolQ/ExbB proton channel family protein [Prevotella bryantii B14]	ANELCDKQK
MotA/TolQ/ExbB proton channel family protein [Prevotella bryantii B14]	ASLNAYADMESGANANLK
MotA/TolQ/ExbB proton channel family protein [Prevotella bryantii B14]	ASLNAYADMESGANANLKK
MotA/TolQ/ExbB proton channel family protein [Prevotella bryantii B14]	GSVANVVK
MotA/TolQ/ExbB proton channel family protein [Prevotella bryantii B14]	KANELCDK
MotA/TolQ/ExbB proton channel family protein [Prevotella bryantii B14]	KSEGFQGVR
MotA/TolQ/ExbB proton channel family protein [Prevotella bryantii B14]	LTYALDEVGYSIAQTYEANHTEEA
MotA/TolQ/ExbB proton channel family protein [Prevotella bryantii B14]	QKGSVANVVK
MotA/TolQ/ExbB proton channel family protein [Prevotella bryantii B14]	SEGFQGVR
biopolymer transport protein, ExbD/TolR family [Prevotella bryantii B14]	ELAAYLAMPSK
biopolymer transport protein, ExbD/TolR family [Prevotella bryantii B14]	ELAAYLAMPSK
biopolymer transport protein, ExbD/TolR family [Prevotella bryantii B14]	TEGTFGVPMK
biopolymer transport protein, ExbD/TolR family [Prevotella bryantii B14]	ELAAYLAMPSK
biopolymer transport protein, ExbD/TolR family [Prevotella bryantii B14]	VNTPGSVSEIK
biopolymer transport protein, ExbD/TolR family [Prevotella bryantii B14]	ELAAYLAMPSK
biopolymer transport protein, ExbD/TolR family [Prevotella bryantii B14]	TEGTFGVPMK
biopolymer transport protein, ExbD/TolR family [Prevotella bryantii B14]	ELAAYLAMPSK
biopolymer transport protein, ExbD/TolR family [Prevotella bryantii B14]	TEGTFGVPMK
biopolymer transport protein, ExbD/TolR family [Prevotella bryantii B14]	VNTPGSVSEIK
biopolymer transport protein, ExbD/TolR family [Prevotella bryantii B14]	ELAAYLAMPSK
biopolymer transport protein, ExbD/TolR family [Prevotella bryantii B14]	TEGTFGVPMK
biopolymer transport protein, ExbD/TolR family [Prevotella bryantii B14]	DVFKTEGTFGVPMK
biopolymer transport protein, ExbD/TolR family [Prevotella bryantii B14]	ELAAYLAMPSK
biopolymer transport protein, ExbD/TolR family [Prevotella bryantii B14]	IALKADAK
biopolymer transport protein, ExbD/TolR family [Prevotella bryantii B14]	NEPVKVNTPGSVSEIK
biopolymer transport protein, ExbD/TolR family [Prevotella bryantii B14]	TEGTFGVPMK
biopolymer transport protein, ExbD/TolR family [Prevotella bryantii B14]	VNTPGSVSEIK
biopolymer transport protein, ExbD/TolR family [Prevotella bryantii B14]	VNTPGSVSEIKVPENGVLTILVSPEK
biopolymer transport protein, ExbD/TolR family [Prevotella bryantii B14]	VPENGVLTILVSPEK
conserved hypothetical protein [Prevotella bryantii B14]	DHATEDGTRPVTR
conserved hypothetical protein [Prevotella bryantii B14]	DHATEDGTRPVTR
conserved hypothetical protein [Prevotella bryantii B14]	GGELPGGEK
conserved hypothetical protein [Prevotella bryantii B14]	GGELPGGEK
conserved hypothetical protein [Prevotella bryantii B14]	DHATEDGTRPVTR
conserved hypothetical protein [Prevotella bryantii B14]	GGELPGGEK
conserved hypothetical protein [Prevotella bryantii B14]	DHATEDGTRPVTR
conserved hypothetical protein [Prevotella bryantii B14]	TTWGNDGIR
conserved hypothetical protein [Prevotella bryantii B14]	GGELPGGEK
conserved hypothetical protein [Prevotella bryantii B14]	TTWGNDGIR
conserved hypothetical protein [Prevotella bryantii B14]	GGELPGGEK
conserved hypothetical protein [Prevotella bryantii B14]	TTWGNDGIR
conserved hypothetical protein [Prevotella bryantii B14]	GGELPGGEK
conserved hypothetical protein [Prevotella bryantii B14]	TTWGNDGIR
conserved hypothetical protein [Prevotella bryantii B14]	DHATEDGTRPVTR
conserved hypothetical protein [Prevotella bryantii B14]	GGELPGGEK
conserved hypothetical protein [Prevotella bryantii B14]	TTWGNDGIR
conserved hypothetical protein [Prevotella bryantii B14]	DHATEDGTRPVTR
conserved hypothetical protein [Prevotella bryantii B14]	GGELPGGEK
conserved hypothetical protein [Prevotella bryantii B14]	IPTLTIVIKPTDNASYK
conserved hypothetical protein [Prevotella bryantii B14]	TTWGNDGIR
putative TonB protein [Prevotella bryantii B14]	EYGAYQLR
putative TonB protein [Prevotella bryantii B14]	EYGAYQLR
putative TonB protein [Prevotella bryantii B14]	YNVPVSFR		2
putative TonB protein [Prevotella bryantii B14]	AAVGNQDVEGSK
putative TonB protein [Prevotella bryantii B14]	DGSISDVK
putative TonB protein [Prevotella bryantii B14]	EYGAYQLR
putative TonB protein [Prevotella bryantii B14]	KDELVKEDNQLK
putative TonB protein [Prevotella bryantii B14]	KKQEPVKPK
putative TonB protein [Prevotella bryantii B14]	KQEPVKPK
putative TonB protein [Prevotella bryantii B14]	NDIAVNTPPPPPAAAPTEVVTNK
putative TonB protein [Prevotella bryantii B14]	SVDPSLDR
putative TonB protein [Prevotella bryantii B14]	VKYNVPVSFR
putative TonB protein [Prevotella bryantii B14]	WVDMVFANK
putative TonB protein [Prevotella bryantii B14]	YNVPVSFR
putative TonB protein [Prevotella bryantii B14]	YPVVAQENGVQGR
TPR domain protein [Prevotella bryantii B14]	AALGITDESAQ
TPR domain protein [Prevotella bryantii B14]	VIDLLENK
PorT [Prevotella bryantii B14]	IAPTLYFGTR
ribosomal protein L19 [Prevotella bryantii B14]	VAEEAFATGK
ribosomal protein L19 [Prevotella bryantii B14]	VAEEAFATGK
ribosomal protein L19 [Prevotella bryantii B14]	VAEEAFATGK
ribosomal protein L19 [Prevotella bryantii B14]	VAEEAFATGK
ribosomal protein L19 [Prevotella bryantii B14]	VAEEAFATGK
ribosomal protein L19 [Prevotella bryantii B14]	VAEEAFATGK
ribosomal protein L19 [Prevotella bryantii B14]	KMSGTVGVER
ribosomal protein L19 [Prevotella bryantii B14]	VAEEAFATGK
ribosomal protein L19 [Prevotella bryantii B14]	FSAGDTITVAYK
ribosomal protein L19 [Prevotella bryantii B14]	IIEGSKER
ribosomal protein L19 [Prevotella bryantii B14]	KMSGTVGVER
ribosomal protein L19 [Prevotella bryantii B14]	MSGTVGVER
ribosomal protein L19 [Prevotella bryantii B14]	VAEEAFATGK
phosphoribosylaminoimidazolecarboxamide formyltransferase/IMP cyclohydrolase [Prevotella bryantii B14]	DGQAIGIGAGQQSR
fructose-1,6-bisphosphate aldolase, class II [Prevotella bryantii B14]	NYANSTLLR		2
fructose-1,6-bisphosphate aldolase, class II [Prevotella bryantii B14]	YLAEGAVAYAK		3
fructose-1,6-bisphosphate aldolase, class II [Prevotella bryantii B14]	NYANSTLLR	2
fructose-1,6-bisphosphate aldolase, class II [Prevotella bryantii B14]	YLAEGAVAYAK	1
fructose-1,6-bisphosphate aldolase, class II [Prevotella bryantii B14]	NYANSTLLR
fructose-1,6-bisphosphate aldolase, class II [Prevotella bryantii B14]	SPVIIQVSK				1
fructose-1,6-bisphosphate aldolase, class II [Prevotella bryantii B14]	YLAEGAVAYAK				2
fructose-1,6-bisphosphate aldolase, class II [Prevotella bryantii B14]	SPVIIQVSK
fructose-1,6-bisphosphate aldolase, class II [Prevotella bryantii B14]	YLAEGAVAYAK
fructose-1,6-bisphosphate aldolase, class II [Prevotella bryantii B14]	IIDVLGSDNK
fructose-1,6-bisphosphate aldolase, class II [Prevotella bryantii B14]	SPVIIQVSK
fructose-1,6-bisphosphate aldolase, class II [Prevotella bryantii B14]	DLGLVNTR
fructose-1,6-bisphosphate aldolase, class II [Prevotella bryantii B14]	NYANSTLLR
fructose-1,6-bisphosphate aldolase, class II [Prevotella bryantii B14]	YLAEGAVAYAK
fructose-1,6-bisphosphate aldolase, class II [Prevotella bryantii B14]	DLGLVNTR			1
fructose-1,6-bisphosphate aldolase, class II [Prevotella bryantii B14]	EYMEQMYR
fructose-1,6-bisphosphate aldolase, class II [Prevotella bryantii B14]	FKPEQCTR
fructose-1,6-bisphosphate aldolase, class II [Prevotella bryantii B14]	IIDVLGSDNK			3
fructose-1,6-bisphosphate aldolase, class II [Prevotella bryantii B14]	IINSNGGK
fructose-1,6-bisphosphate aldolase, class II [Prevotella bryantii B14]	INIDSDSR
fructose-1,6-bisphosphate aldolase, class II [Prevotella bryantii B14]	LAFTAGVR
fructose-1,6-bisphosphate aldolase, class II [Prevotella bryantii B14]	LPDAVGIPEEQLR
fructose-1,6-bisphosphate aldolase, class II [Prevotella bryantii B14]	NYANSTLLR			1
fructose-1,6-bisphosphate aldolase, class II [Prevotella bryantii B14]	SPVIIQVSK
fructose-1,6-bisphosphate aldolase, class II [Prevotella bryantii B14]	YLAEGAVAYAK			3
ribosomal protein L17 [Prevotella bryantii B14]	YVEPLVTR
ribosomal protein L17 [Prevotella bryantii B14]	ELFGTVAAK
ribosomal protein L17 [Prevotella bryantii B14]	YVEPLVTR
ribosomal protein L17 [Prevotella bryantii B14]	ELFGTVAAK
ribosomal protein L17 [Prevotella bryantii B14]	YVEPLVTR
ribosomal protein L17 [Prevotella bryantii B14]	ELFGTVAAK
ribosomal protein L17 [Prevotella bryantii B14]	YVEPLVTR
ribosomal protein L17 [Prevotella bryantii B14]	AVEEVVETPETENNAAE				3
ribosomal protein L17 [Prevotella bryantii B14]	DALLSNLAISLIMHK				1
ribosomal protein L17 [Prevotella bryantii B14]	EAIKELFGTVAAK				7
ribosomal protein L17 [Prevotella bryantii B14]	ELFGTVAAK		4		6
ribosomal protein L17 [Prevotella bryantii B14]	KYVEPLVTR		8		10
ribosomal protein L17 [Prevotella bryantii B14]	RITTTLAK		7		7
ribosomal protein L17 [Prevotella bryantii B14]	VGDRPGGYTR		9		13
ribosomal protein L17 [Prevotella bryantii B14]	YVEPLVTR		7		8
ribosomal protein S4 [Prevotella bryantii B14]	ADIPENIK		3		9
ribosomal protein S4 [Prevotella bryantii B14]	AKYTYGVLER		1		3
ribosomal protein S4 [Prevotella bryantii B14]	EQLIVELYSK				2
ribosomal protein S4 [Prevotella bryantii B14]	FGEPIFGADK		21		25
ribosomal protein S4 [Prevotella bryantii B14]	KQSEYGAQLAEK		6		8
ribosomal protein S4 [Prevotella bryantii B14]	QSEYGAQLAEK		4		5
ribosomal protein S4 [Prevotella bryantii B14]	RFGEPIFGADK		8		13
ribosomal protein S4 [Prevotella bryantii B14]	RNFPPGQHGNNR		3		2
ribosomal protein S4 [Prevotella bryantii B14]	SDGITGEVLLQELESR				10
ribosomal protein S4 [Prevotella bryantii B14]	SLEVIEGALAGFNHSK				16
ribosomal protein S4 [Prevotella bryantii B14]	YPWIEWDENTK				3
ribosomal protein S4 [Prevotella bryantii B14]	YTYGVLER		8		7
ribosomal protein S13p/S18e [Prevotella bryantii B14]	ILDQAGVNR
ribosomal protein S13p/S18e [Prevotella bryantii B14]	IVGVDLPQNK
ribosomal protein S13p/S18e [Prevotella bryantii B14]	ILDQAGVNR
ribosomal protein S13p/S18e [Prevotella bryantii B14]	IVGVDLPQNK
ribosomal protein S13p/S18e [Prevotella bryantii B14]	VSEWTDEQAAK
ribosomal protein S13p/S18e [Prevotella bryantii B14]	ILDQAGVNR
ribosomal protein S13p/S18e [Prevotella bryantii B14]	IVGVDLPQNK
ribosomal protein S13p/S18e [Prevotella bryantii B14]	VSEWTDEQAAK
ribosomal protein S13p/S18e [Prevotella bryantii B14]	EIIGAGFK
ribosomal protein S13p/S18e [Prevotella bryantii B14]	ILDQAGVNR
ribosomal protein S13p/S18e [Prevotella bryantii B14]	IVGVDLPQNK
ribosomal protein S13p/S18e [Prevotella bryantii B14]	IVGVDLPQNKR
ribosomal protein S13p/S18e [Prevotella bryantii B14]	LMDIGCYR
ribosomal protein S13p/S18e [Prevotella bryantii B14]	SEISMNIK
ribosomal protein S13p/S18e [Prevotella bryantii B14]	SEISMNIKR
ribosomal protein S13p/S18e [Prevotella bryantii B14]	VSEWTDEQAAK
preprotein translocase, SecY subunit [Prevotella bryantii B14]	DTAEYIDTVMSR
preprotein translocase, SecY subunit [Prevotella bryantii B14]	DTAEYIDTVMSR	3
preprotein translocase, SecY subunit [Prevotella bryantii B14]	FGSFVVLPGINPGMLEK	1
preprotein translocase, SecY subunit [Prevotella bryantii B14]	HYDGLLNSGHTR	4
preprotein translocase, SecY subunit [Prevotella bryantii B14]	DTAEYIDTVMSR
preprotein translocase, SecY subunit [Prevotella bryantii B14]	FGSFVVLPGINPGMLEK
preprotein translocase, SecY subunit [Prevotella bryantii B14]	HYDGLLNSGHTR
preprotein translocase, SecY subunit [Prevotella bryantii B14]	KVPVQYAK
preprotein translocase, SecY subunit [Prevotella bryantii B14]	LPQAFVQEVTSR
preprotein translocase, SecY subunit [Prevotella bryantii B14]	MQHEGESGR
ribosomal protein L15 [Prevotella bryantii B14]	GPGSGLGGTSTR				4
ribosomal protein L15 [Prevotella bryantii B14]	AVGGNATII
ribosomal protein L15 [Prevotella bryantii B14]	GPGSGLGGTSTR
ribosomal protein L15 [Prevotella bryantii B14]	GPGSGLGGTSTR
ribosomal protein L15 [Prevotella bryantii B14]	IGFEGGQMPLQR
ribosomal protein L15 [Prevotella bryantii B14]	AVGGNATII
ribosomal protein L15 [Prevotella bryantii B14]	EAGLTNGK
ribosomal protein L15 [Prevotella bryantii B14]	GPGSGLGGTSTR
ribosomal protein L15 [Prevotella bryantii B14]	IDVEANAFSK
ribosomal protein L15 [Prevotella bryantii B14]	IGFEGGQMPLQR
ribosomal protein L15 [Prevotella bryantii B14]	KIGFEGGQMPLQR
ribosomal protein L15 [Prevotella bryantii B14]	LNNLKPAVGSTHSR
ribosomal protein L15 [Prevotella bryantii B14]	VLGNGELK
ribosomal protein L30 [Prevotella bryantii B14]	IGAPVDQK
ribosomal protein L30 [Prevotella bryantii B14]	IGAPVDQKK
ribosomal protein L30 [Prevotella bryantii B14]	IGAPVDQK
ribosomal protein L30 [Prevotella bryantii B14]	IGAPVDQKK
ribosomal protein L30 [Prevotella bryantii B14]	IGAPVDQK
ribosomal protein L30 [Prevotella bryantii B14]	IGAPVDQKK
ribosomal protein S5 [Prevotella bryantii B14]	AGEVTAAISK
ribosomal protein S5 [Prevotella bryantii B14]	AGEVTAAISK
ribosomal protein S5 [Prevotella bryantii B14]	AGEVTAAISK			3
ribosomal protein S5 [Prevotella bryantii B14]	AGEVTAAISK
ribosomal protein S5 [Prevotella bryantii B14]	AGEVTAAISK	1
ribosomal protein S5 [Prevotella bryantii B14]	FGGAQVLLKPAAAGTGLK	1
ribosomal protein S5 [Prevotella bryantii B14]	AGEVTAAISK
ribosomal protein S5 [Prevotella bryantii B14]	AVLESVGVK
ribosomal protein S5 [Prevotella bryantii B14]	VNNDVELK
ribosomal protein S5 [Prevotella bryantii B14]	AGEVTAAISK		4		5
ribosomal protein S5 [Prevotella bryantii B14]	ATILALSEMR		5		10
ribosomal protein S5 [Prevotella bryantii B14]	AVLESVGVK		4		6
ribosomal protein S5 [Prevotella bryantii B14]	DAYQVAGER		2		8
ribosomal protein S5 [Prevotella bryantii B14]	FGGAQVLLKPAAAGTGLK		1		9
ribosomal protein S5 [Prevotella bryantii B14]	GSSNPHNLVK				2
ribosomal protein S5 [Prevotella bryantii B14]	GTVPHEVEVK		1		4
ribosomal protein S5 [Prevotella bryantii B14]	SKGSSNPHNLVK				7
ribosomal protein S5 [Prevotella bryantii B14]	VNNDVELK				2
ribosomal protein S5 [Prevotella bryantii B14]	VNNDVELKDR				3
ribosomal protein L18 [Prevotella bryantii B14]	AAGVESVVFDR
ribosomal protein L18 [Prevotella bryantii B14]	KVGVLVAEK
ribosomal protein L18 [Prevotella bryantii B14]	NGYLYHGR
ribosomal protein L18 [Prevotella bryantii B14]	NVNGTAERPR
ribosomal protein L18 [Prevotella bryantii B14]	QIYAQVINDLTGK
ribosomal protein L18 [Prevotella bryantii B14]	TLASASSLGLEK
ribosomal protein L18 [Prevotella bryantii B14]	VGVLVAEK
ribosomal protein L18 [Prevotella bryantii B14]	VQALADGAR
ribosomal protein L6 [Prevotella bryantii B14]	TMELVGVGYR
ribosomal protein L6 [Prevotella bryantii B14]	TMELVGVGYR
ribosomal protein L6 [Prevotella bryantii B14]	TMELVGVGYR
ribosomal protein L6 [Prevotella bryantii B14]	TMELVGVGYR
ribosomal protein L6 [Prevotella bryantii B14]	GILFQGEVIR
ribosomal protein L6 [Prevotella bryantii B14]	LPISIPSGVTVNFDEK
ribosomal protein L6 [Prevotella bryantii B14]	GELSQDINESIK		10		11
ribosomal protein L6 [Prevotella bryantii B14]	GILFQGEVIR		1		7
ribosomal protein L6 [Prevotella bryantii B14]	IGKLPISIPSGVTVNFDEK				2
ribosomal protein L6 [Prevotella bryantii B14]	KTMELVGVGYR		3		4
ribosomal protein L6 [Prevotella bryantii B14]	LPISIPSGVTVNFDEK				11
ribosomal protein L6 [Prevotella bryantii B14]	NQNPILTLESCDK		4		4
ribosomal protein L6 [Prevotella bryantii B14]	QAFHGLYR		3		3
ribosomal protein L6 [Prevotella bryantii B14]	QLLGLICAK				3
ribosomal protein L6 [Prevotella bryantii B14]	SLVNNMVVGVSEGFK				17
ribosomal protein L6 [Prevotella bryantii B14]	SLVNNMVVGVSEGFKK				6
ribosomal protein L6 [Prevotella bryantii B14]	TMELVGVGYR		14		16
ribosomal protein L6 [Prevotella bryantii B14]	VIFEVDENSPVNYK				6
ribosomal protein S8 [Prevotella bryantii B14]	FIEDGPQGTIK
ribosomal protein S8 [Prevotella bryantii B14]	FIEDGPQGTIK
ribosomal protein S8 [Prevotella bryantii B14]	FIEDGPQGTIK
ribosomal protein S8 [Prevotella bryantii B14]	KYTGYKDMPR
ribosomal protein S8 [Prevotella bryantii B14]	MTDPIADYLTR
ribosomal protein S8 [Prevotella bryantii B14]	NAIMAHHR
ribosomal protein S8 [Prevotella bryantii B14]	RVSTPGLR
ribosomal protein S8 [Prevotella bryantii B14]	VALKYDPVTK
ribosomal protein S8 [Prevotella bryantii B14]	VINGLGIAILSTSK
ribosomal protein S8 [Prevotella bryantii B14]	VSTPGLRK
ribosomal protein S8 [Prevotella bryantii B14]	VVEVPASNLK
ribosomal protein S8 [Prevotella bryantii B14]	VVEVPASNLKK
ribosomal protein S14p/S29e [Prevotella bryantii B14]	IIATSNDPAEAYEASR
ribosomal protein S14p/S29e [Prevotella bryantii B14]	EMASSGLIPGVK
ribosomal protein S14p/S29e [Prevotella bryantii B14]	IIATSNDPAEAYEASR
ribosomal protein S14p/S29e [Prevotella bryantii B14]	EMASSGLIPGVK
ribosomal protein S14p/S29e [Prevotella bryantii B14]	IIATSNDPAEAYEASR
ribosomal protein S14p/S29e [Prevotella bryantii B14]	EMASSGLIPGVK
ribosomal protein S14p/S29e [Prevotella bryantii B14]	IIATSNDPAEAYEASR
ribosomal protein S14p/S29e [Prevotella bryantii B14]	KIIATSNDPAEAYEASR
ribosomal protein L5 [Prevotella bryantii B14]	TDEEGYALLK
ribosomal protein L5 [Prevotella bryantii B14]	TDEEGYALLK
ribosomal protein L5 [Prevotella bryantii B14]	AVATYSKK		2		2
ribosomal protein L5 [Prevotella bryantii B14]	ETIAPALQK		7		7
ribosomal protein L5 [Prevotella bryantii B14]	IIDVAINEITAITGQK				23
ribosomal protein L5 [Prevotella bryantii B14]	IQGMNITFVTSAK		6		13
ribosomal protein L5 [Prevotella bryantii B14]	IVINQGLGDATQDK		7		6
ribosomal protein L5 [Prevotella bryantii B14]	IVINQGLGDATQDKK		15		11
ribosomal protein L5 [Prevotella bryantii B14]	KIVINQGLGDATQDK				2
ribosomal protein L5 [Prevotella bryantii B14]	KIVINQGLGDATQDKK		8		11
ribosomal protein L5 [Prevotella bryantii B14]	MDTAQLKK		17		13
ribosomal protein L5 [Prevotella bryantii B14]	MPIGVMVTLR				4
ribosomal protein L5 [Prevotella bryantii B14]	QFNYSSAMQTPVLK		6		17
ribosomal protein L5 [Prevotella bryantii B14]	QFNYSSAMQTPVLKK				6
ribosomal protein L5 [Prevotella bryantii B14]	TDEEGYALLK		22		24
ribosomal protein L5 [Prevotella bryantii B14]	VYKETIAPALQK		7		3
ribosomal protein L24 [Prevotella bryantii B14]	AIVEGINLVSK
ribosomal protein L24 [Prevotella bryantii B14]	GDTVIVLTGK
ribosomal protein L24 [Prevotella bryantii B14]	KGDTVIVLTGK
ribosomal protein L24 [Prevotella bryantii B14]	NPQGGIVK
ribosomal protein L24 [Prevotella bryantii B14]	QEAPINISNLSLIDPK
ribosomal protein L24 [Prevotella bryantii B14]	VAIKHDGK
ribosomal protein L29 [Prevotella bryantii B14]	LEAAEANLK
ribosomal protein L29 [Prevotella bryantii B14]	LEAAEANLKK
ribosomal protein L29 [Prevotella bryantii B14]	MKTELHQR
ribosomal protein S3 [Prevotella bryantii B14]	DLTPNFTQDSK
ribosomal protein S3 [Prevotella bryantii B14]	NFGDSLVEDQK
ribosomal protein S3 [Prevotella bryantii B14]	ADIDFCQAEALTK
ribosomal protein S3 [Prevotella bryantii B14]	DIQINIFEVK				1
ribosomal protein S3 [Prevotella bryantii B14]	DLTPNFTQDSK		3		8
ribosomal protein S3 [Prevotella bryantii B14]	GGQDVDKLK				2
ribosomal protein S3 [Prevotella bryantii B14]	GGQDVDKLKEELK
ribosomal protein S3 [Prevotella bryantii B14]	GWDSNWFGGK				5
ribosomal protein S3 [Prevotella bryantii B14]	KPELDATIVATNIAR				4
ribosomal protein S3 [Prevotella bryantii B14]	LNGAEMAR				7
ribosomal protein S3 [Prevotella bryantii B14]	MAIANTMR				11
ribosomal protein S3 [Prevotella bryantii B14]	NFGDSLVEDQK		3		6
ribosomal protein S3 [Prevotella bryantii B14]	NFGDSLVEDQKIR
ribosomal protein L22 [Prevotella bryantii B14]	KAEDGELFVSK
ribosomal protein L22 [Prevotella bryantii B14]	QAAADVEK
ribosomal protein L22 [Prevotella bryantii B14]	SAIANWETK
ribosomal protein L22 [Prevotella bryantii B14]	AEDGELFVSK
ribosomal protein L22 [Prevotella bryantii B14]	KAEDGELFVSK
ribosomal protein L22 [Prevotella bryantii B14]	KQAAADVEK
ribosomal protein L22 [Prevotella bryantii B14]	LNGVPSSPR
ribosomal protein L22 [Prevotella bryantii B14]	MRPAPQGR
ribosomal protein L22 [Prevotella bryantii B14]	QAAADVEK
ribosomal protein L22 [Prevotella bryantii B14]	SAIANWETK
ribosomal protein L22 [Prevotella bryantii B14]	VFVDEGVTMK
ribosomal protein L22 [Prevotella bryantii B14]	VFVDEGVTMKR
ribosomal protein L2 [Prevotella bryantii B14]	SAGNFAQLTSR
ribosomal protein L2 [Prevotella bryantii B14]	SAGNFAQLTSR
ribosomal protein L2 [Prevotella bryantii B14]	VIGTFEDITASVPEK				1
ribosomal protein L2 [Prevotella bryantii B14]	SAGNFAQLTSR		1
ribosomal protein L2 [Prevotella bryantii B14]	SAGNFAQLTSR
ribosomal protein L2 [Prevotella bryantii B14]	DGVPAVVK
ribosomal protein L2 [Prevotella bryantii B14]	SAGNFAQLTSR
ribosomal protein L2 [Prevotella bryantii B14]	SIEYDPNR
ribosomal protein L2 [Prevotella bryantii B14]	DGVPAVVK
ribosomal protein L2 [Prevotella bryantii B14]	SAGNFAQLTSR
ribosomal protein L2 [Prevotella bryantii B14]	SIEYDPNR
ribosomal protein L2 [Prevotella bryantii B14]	ATIGSVGNSDHALEQSGK
ribosomal protein L2 [Prevotella bryantii B14]	DGVPAVVK
ribosomal protein L2 [Prevotella bryantii B14]	EKDGVPAVVK
ribosomal protein L2 [Prevotella bryantii B14]	GVVMNPVDHPMGGGEGR
ribosomal protein L2 [Prevotella bryantii B14]	HKVIGTFEDITASVPEK
ribosomal protein L2 [Prevotella bryantii B14]	IALLYYADGEK
ribosomal protein L2 [Prevotella bryantii B14]	IALLYYADGEKR
ribosomal protein L2 [Prevotella bryantii B14]	KFKPVTPGQR
ribosomal protein L2 [Prevotella bryantii B14]	SAGNFAQLTSR
ribosomal protein L2 [Prevotella bryantii B14]	SIEYDPNR
ribosomal protein L2 [Prevotella bryantii B14]	VIGTFEDITASVPEK
ribosomal protein L23 [Prevotella bryantii B14]	VTVVSVNTVR
ribosomal protein L23 [Prevotella bryantii B14]	VTVVSVNTVR
ribosomal protein L23 [Prevotella bryantii B14]	DGDQIDFYSNI
ribosomal protein L23 [Prevotella bryantii B14]	SIIIKPLVTEK
ribosomal protein L23 [Prevotella bryantii B14]	VTVVSVNTVR
ribosomal protein L23 [Prevotella bryantii B14]	YGFVVRPEANK
ribosomal protein, L4/L1 family [Prevotella bryantii B14]	ALVVLPEVNK
ribosomal protein, L4/L1 family [Prevotella bryantii B14]	ALVVLPEVNK		4
ribosomal protein, L4/L1 family [Prevotella bryantii B14]	GDINSPVLVGGGR		1
ribosomal protein, L4/L1 family [Prevotella bryantii B14]	ALVVLPEVNK				5
ribosomal protein, L4/L1 family [Prevotella bryantii B14]	ANVETASSINAYK
ribosomal protein, L4/L1 family [Prevotella bryantii B14]	AQENAIVVVEDFNFEAPK
ribosomal protein, L4/L1 family [Prevotella bryantii B14]	ERSEMSGSTR
ribosomal protein, L4/L1 family [Prevotella bryantii B14]	GDINSPVLVGGGR				4
ribosomal protein, L4/L1 family [Prevotella bryantii B14]	KALVVLPEVNK
ribosomal protein, L4/L1 family [Prevotella bryantii B14]	KANVETASSINAYK
ribosomal protein, L4/L1 family [Prevotella bryantii B14]	MEVNVLDIK
ribosomal protein, L4/L1 family [Prevotella bryantii B14]	MEVNVLDIKGQETGR
ribosomal protein, L4/L1 family [Prevotella bryantii B14]	NLKVDNKK
ribosomal protein, L4/L1 family [Prevotella bryantii B14]	RGDINSPVLVGGGR				3
ribosomal protein, L4/L1 family [Prevotella bryantii B14]	SEMSGSTR
ribosomal protein, L4/L1 family [Prevotella bryantii B14]	SEMSGSTRK
ribosomal protein, L4/L1 family [Prevotella bryantii B14]	TKDFVNIAK
ribosomal protein L3 [Prevotella bryantii B14]	AVQLGFGEAK
ribosomal protein L3 [Prevotella bryantii B14]	AVQLGFGEAK
ribosomal protein L3 [Prevotella bryantii B14]	AVQLGFGEAK
ribosomal protein L3 [Prevotella bryantii B14]	TVEKDGYK
ribosomal protein L3 [Prevotella bryantii B14]	AVQLGFGEAK
ribosomal protein L3 [Prevotella bryantii B14]	IGMTSVFSADGK
ribosomal protein L3 [Prevotella bryantii B14]	AVQLGFGEAK
ribosomal protein L3 [Prevotella bryantii B14]	HGFGGVGQSTHGQDDR
ribosomal protein L3 [Prevotella bryantii B14]	AVQLGFGEAK
ribosomal protein L3 [Prevotella bryantii B14]	IGMTSVFSADGK
ribosomal protein L3 [Prevotella bryantii B14]	AVQLGFGEAK				5
ribosomal protein L3 [Prevotella bryantii B14]	GKGFQGVVK		4		4
ribosomal protein L3 [Prevotella bryantii B14]	GSVAGCNGSTVLIEK				1
ribosomal protein L3 [Prevotella bryantii B14]	HGFGGVGQSTHGQDDR		14		17
ribosomal protein L3 [Prevotella bryantii B14]	IGMTSVFSADGK		2		22
ribosomal protein L3 [Prevotella bryantii B14]	KIGMTSVFSADGK		1		13
ribosomal protein L3 [Prevotella bryantii B14]	KPGSIGACSYPAK		3		8
ribosomal protein L3 [Prevotella bryantii B14]	MGGQMGGDR		12		23
ribosomal protein L3 [Prevotella bryantii B14]	MGGQMGGDRVTTQNLK				1
ribosomal protein L3 [Prevotella bryantii B14]	NTSKPLMGTFK		4		9
ribosomal protein L3 [Prevotella bryantii B14]	TVEKDGYK		1		8
ribosomal protein L3 [Prevotella bryantii B14]	VIPEHNLILVK				8
translation elongation factor G [Prevotella bryantii B14]	LAEEDPTFTVR
translation elongation factor G [Prevotella bryantii B14]	AGPVLMEPIMK			3
translation elongation factor G [Prevotella bryantii B14]	AMVPLAEMFGYVTALR			11
translation elongation factor G [Prevotella bryantii B14]	DILGAHPVPVQIPIGAEENFK			2
translation elongation factor G [Prevotella bryantii B14]	GLVQGMEEAR			1
translation elongation factor G [Prevotella bryantii B14]	IATDPFMGR			3
translation elongation factor G [Prevotella bryantii B14]	IEAGSYVYNPR			4
translation elongation factor G [Prevotella bryantii B14]	KPSETEATSALAFK			3
translation elongation factor G [Prevotella bryantii B14]	LAEEDPTFTVR			2
translation elongation factor G [Prevotella bryantii B14]	SGADFFETVQQMK			1
ribosomal protein S7 [Prevotella bryantii B14]	NTSYEIFYK
ribosomal protein S7 [Prevotella bryantii B14]	NTSYEIFYK
ribosomal protein S7 [Prevotella bryantii B14]	AALDNITPQVEVK
ribosomal protein S7 [Prevotella bryantii B14]	NTSYEIFYK
ribosomal protein S7 [Prevotella bryantii B14]	AALDNITPQVEVK
ribosomal protein S7 [Prevotella bryantii B14]	VIIPDPVFNDQK
ribosomal protein S7 [Prevotella bryantii B14]	NTSYEIFYK		2
ribosomal protein S7 [Prevotella bryantii B14]	VIIPDPVFNDQK		3
ribosomal protein S7 [Prevotella bryantii B14]	NTSYEIFYK
ribosomal protein S7 [Prevotella bryantii B14]	VIIPDPVFNDQK
ribosomal protein S7 [Prevotella bryantii B14]	AALDNITPQVEVK				3
ribosomal protein S7 [Prevotella bryantii B14]	FVNHLMYDGK				2
ribosomal protein S7 [Prevotella bryantii B14]	IGGATFQVPTEIRPDR				1
ribosomal protein S7 [Prevotella bryantii B14]	LAAEIMDAFNNQGGAYK
ribosomal protein S7 [Prevotella bryantii B14]	NTSYEIFYK				2
ribosomal protein S7 [Prevotella bryantii B14]	VIIPDPVFNDQK				5
DNA-directed RNA polymerase, beta' subunit [Prevotella bryantii B14]	AGTPLSDGVTTPGDILAIK	1		1
DNA-directed RNA polymerase, beta' subunit [Prevotella bryantii B14]	AVGGAGDITGGLPR	1		1
DNA-directed RNA polymerase, beta' subunit [Prevotella bryantii B14]	EADQGFNAVYMMLDSGAR
DNA-directed RNA polymerase, beta' subunit [Prevotella bryantii B14]	FATSDLNDLYR			1
DNA-directed RNA polymerase, beta' subunit [Prevotella bryantii B14]	IGYLLGLPTK	3		2
DNA-directed RNA polymerase, beta' subunit [Prevotella bryantii B14]	NVLDFADNNVATE
translation elongation factor Ts [Prevotella bryantii B14]	AVSIADIQK
translation elongation factor Ts [Prevotella bryantii B14]	LANGDDAETAVK
translation elongation factor Ts [Prevotella bryantii B14]	ALTEADGDLNR
translation elongation factor Ts [Prevotella bryantii B14]	ASVAQWMASQDK
translation elongation factor Ts [Prevotella bryantii B14]	AVSIADIQK
translation elongation factor Ts [Prevotella bryantii B14]	GWLTPEQAQQAR
translation elongation factor Ts [Prevotella bryantii B14]	LANGDDAETAVK
translation elongation factor Ts [Prevotella bryantii B14]	LNEQMIQNIAK
translation elongation factor Ts [Prevotella bryantii B14]	TKEEQIER
translation elongation factor Ts [Prevotella bryantii B14]	TVAEEAAGK
conserved hypothetical protein [Prevotella bryantii B14]	AMQYAGNFMNELYLNAK	2		3
conserved hypothetical protein [Prevotella bryantii B14]	ANAQDNTLNIIK	11		11
conserved hypothetical protein [Prevotella bryantii B14]	DLSDPQVR	7		8
conserved hypothetical protein [Prevotella bryantii B14]	DMVWNTYVQSK	10		8
conserved hypothetical protein [Prevotella bryantii B14]	FDASSLKK	9		7
conserved hypothetical protein [Prevotella bryantii B14]	GKFVSHPVK	4		8
conserved hypothetical protein [Prevotella bryantii B14]	GNAGVYLFQVTNK	5		6
conserved hypothetical protein [Prevotella bryantii B14]	IKVEESDMK	5		6
conserved hypothetical protein [Prevotella bryantii B14]	ISSFVSANQNGEDLLK	4		4
conserved hypothetical protein [Prevotella bryantii B14]	ISVTDFQK	4		9
conserved hypothetical protein [Prevotella bryantii B14]	IYNYWTFIEK	6		4
conserved hypothetical protein [Prevotella bryantii B14]	KAEQIIAK	4		3
conserved hypothetical protein [Prevotella bryantii B14]	KLAAAEDPTEILHK	5		5
conserved hypothetical protein [Prevotella bryantii B14]	KYGQTGEK	9		7
conserved hypothetical protein [Prevotella bryantii B14]	LAAAEDPTEILHK	5		5
conserved hypothetical protein [Prevotella bryantii B14]	LVDEYTEVIK	6		5
conserved hypothetical protein [Prevotella bryantii B14]	MQQGTDNLPEEQMNQVK
conserved hypothetical protein [Prevotella bryantii B14]	QYQFAPSMDKDTK	1		2
conserved hypothetical protein [Prevotella bryantii B14]	SGTSVNYLGIPVAK	6		7
conserved hypothetical protein [Prevotella bryantii B14]	SNQSAQNPQMAEQYQK
conserved hypothetical protein [Prevotella bryantii B14]	TIDFSQDTYR	12		11
conserved hypothetical protein [Prevotella bryantii B14]	TIQVSGATPEAAHK	8		7
conserved hypothetical protein [Prevotella bryantii B14]	VAPVNQVTFAAPVFIASVGASEPALSGAVSATAK	3		1
conserved hypothetical protein [Prevotella bryantii B14]	WVFDADEK	1		3
peptidyl-prolyl cis-trans isomerase family protein [Prevotella bryantii B14]	VGQISSAFTMVNAK	1
trigger factor [Prevotella bryantii B14]	VGDIITFNPK
trigger factor [Prevotella bryantii B14]	VGDIITFNPK
trigger factor [Prevotella bryantii B14]	VGDIITFNPK
trigger factor [Prevotella bryantii B14]	FVEDNYENSIK
trigger factor [Prevotella bryantii B14]	VGDIITFNPK
trigger factor [Prevotella bryantii B14]	IQMLGEPLPSEK
trigger factor [Prevotella bryantii B14]	VGDIITFNPK
trigger factor [Prevotella bryantii B14]	AESYEDNDILK	4		5
trigger factor [Prevotella bryantii B14]	ANIPGFRPGQVPMSLVK	1		1
trigger factor [Prevotella bryantii B14]	AYPENDAEIASLLK			3
trigger factor [Prevotella bryantii B14]	DKVDYYTITVDDK			1
trigger factor [Prevotella bryantii B14]	EEGITVEAASVMPSYIK	1		1
trigger factor [Prevotella bryantii B14]	ELDENGNTK	2		2
trigger factor [Prevotella bryantii B14]	EQLQADQDFK	4		3
trigger factor [Prevotella bryantii B14]	EQLVAAQNIK	5		4
trigger factor [Prevotella bryantii B14]	ETAMEAAR	4		1
trigger factor [Prevotella bryantii B14]	EVSVEDFNK	4		2
trigger factor [Prevotella bryantii B14]	FVEDNYENSIK	3		3
trigger factor [Prevotella bryantii B14]	FVGEQIYK	4		3
trigger factor [Prevotella bryantii B14]	HAVDQELFDQTFGEGEVK	2
trigger factor [Prevotella bryantii B14]	IDDADIKETAMEAAR	2		2
trigger factor [Prevotella bryantii B14]	IMLNSNQDK	2		3
trigger factor [Prevotella bryantii B14]	IMLNSNQDKGEK	1
trigger factor [Prevotella bryantii B14]	IQMLGEPLPSEK	4		4
trigger factor [Prevotella bryantii B14]	KAYPENDAEIASLLK	4		4
trigger factor [Prevotella bryantii B14]	LEFPDALLK	6		10
trigger factor [Prevotella bryantii B14]	LIDQQVEMFTSR	2		6
trigger factor [Prevotella bryantii B14]	MDEINKFVGEQIYK			2
trigger factor [Prevotella bryantii B14]	NSADALVDR	8		7
trigger factor [Prevotella bryantii B14]	QKNSADALVDR
trigger factor [Prevotella bryantii B14]	RQFGASVK	3		3
trigger factor [Prevotella bryantii B14]	VGDIITFNPK	13		10
trigger factor [Prevotella bryantii B14]	VGKLEFPDALLK	7		8
di-trans,poly-cis-decaprenylcistransferase [Prevotella bryantii B14]	AIISYQSR
di-trans,poly-cis-decaprenylcistransferase [Prevotella bryantii B14]	SYGHQAGVDAVR
BNR/Asp-box repeat domain protein [Prevotella bryantii B14]	TDESVDNADR
BNR/Asp-box repeat domain protein [Prevotella bryantii B14]	IYVFGTDGNALK
BNR/Asp-box repeat domain protein [Prevotella bryantii B14]	TDESVDNADR
BNR/Asp-box repeat domain protein [Prevotella bryantii B14]	IANNETTAVVWGK	3		2
BNR/Asp-box repeat domain protein [Prevotella bryantii B14]	IYVFGTDGNALK	4		4
BNR/Asp-box repeat domain protein [Prevotella bryantii B14]	LVALNYYNGIIAFDGK	2
BNR/Asp-box repeat domain protein [Prevotella bryantii B14]	NSGTIVLK	3		2
BNR/Asp-box repeat domain protein [Prevotella bryantii B14]	TIYIPDTFSANTTNFAFVK	5		3
phosphoenolpyruvate carboxykinase (ATP) [Prevotella bryantii B14]	VPTELPGVDTNILDPR
phosphoenolpyruvate carboxykinase (ATP) [Prevotella bryantii B14]	NIQPGSSAPAAK
phosphoenolpyruvate carboxykinase (ATP) [Prevotella bryantii B14]	ALVAAGPQL
phosphoenolpyruvate carboxykinase (ATP) [Prevotella bryantii B14]	NIQPGSSAPAAK
phosphoenolpyruvate carboxykinase (ATP) [Prevotella bryantii B14]	AGLEGFEK	2		9
phosphoenolpyruvate carboxykinase (ATP) [Prevotella bryantii B14]	ALVAAGPQL	2		3
phosphoenolpyruvate carboxykinase (ATP) [Prevotella bryantii B14]	AYLVNTGWNGTGK	4		6
phosphoenolpyruvate carboxykinase (ATP) [Prevotella bryantii B14]	DTYADPSEWEAK	1		6
phosphoenolpyruvate carboxykinase (ATP) [Prevotella bryantii B14]	ESEPDIYGAIK
phosphoenolpyruvate carboxykinase (ATP) [Prevotella bryantii B14]	GIIDAILSGDIDK	6		16
phosphoenolpyruvate carboxykinase (ATP) [Prevotella bryantii B14]	GIIDAILSGDIDKAPTK	9		24
phosphoenolpyruvate carboxykinase (ATP) [Prevotella bryantii B14]	GMFSMQNYYLPLK	5		12
phosphoenolpyruvate carboxykinase (ATP) [Prevotella bryantii B14]	GQVTELGAVNVMTGIFTGR	2		10
phosphoenolpyruvate carboxykinase (ATP) [Prevotella bryantii B14]	LFVVDAFCGANK			1
phosphoenolpyruvate carboxykinase (ATP) [Prevotella bryantii B14]	NALLENVTVDANGK	2		3
phosphoenolpyruvate carboxykinase (ATP) [Prevotella bryantii B14]	NDNHPMSEK			1
phosphoenolpyruvate carboxykinase (ATP) [Prevotella bryantii B14]	NIQPGSSAPAAK	5		7
phosphoenolpyruvate carboxykinase (ATP) [Prevotella bryantii B14]	QIPMFDFK	2		3
phosphoenolpyruvate carboxykinase (ATP) [Prevotella bryantii B14]	TTLSTDPK	6		5
phosphoenolpyruvate carboxykinase (ATP) [Prevotella bryantii B14]	TTLSTDPKR
phosphoenolpyruvate carboxykinase (ATP) [Prevotella bryantii B14]	VINLDKESEPDIYGAIK	2		4
phosphoenolpyruvate carboxykinase (ATP) [Prevotella bryantii B14]	VPTELPGVDTNILDPR	8		13
phosphoenolpyruvate carboxykinase (ATP) [Prevotella bryantii B14]	VSYPIEHIK	4		9
phosphoenolpyruvate carboxykinase (ATP) [Prevotella bryantii B14]	YAQELVKK
phosphoenolpyruvate carboxykinase (ATP) [Prevotella bryantii B14]	YGITGTTEVLHNPSYEVLFEEETK			3
phosphoenolpyruvate carboxykinase (ATP) [Prevotella bryantii B14]	YTSNDAGK	1		2
putative conserved hypothetical integral membrane protein [Prevotella bryantii B14]	TPELSILEAQK
putative conserved hypothetical integral membrane protein [Prevotella bryantii B14]	FIQAGIMK
putative conserved hypothetical integral membrane protein [Prevotella bryantii B14]	TPELSILEAQK
putative conserved hypothetical integral membrane protein [Prevotella bryantii B14]	MFGMLSQLIGEK
putative conserved hypothetical integral membrane protein [Prevotella bryantii B14]	TPELSILEAQK
conserved hypothetical protein [Prevotella bryantii B14]	SAYYANQSSR		1
immunoreactive 21 kD antigen PG10 [Prevotella bryantii B14]	DIIANQELK
immunoreactive 21 kD antigen PG10 [Prevotella bryantii B14]	AQAAAAEK		1
immunoreactive 21 kD antigen PG10 [Prevotella bryantii B14]	DIIANQELK		1
immunoreactive 21 kD antigen PG10 [Prevotella bryantii B14]	AQAAAAEK
immunoreactive 21 kD antigen PG10 [Prevotella bryantii B14]	DIIANQELK
immunoreactive 21 kD antigen PG10 [Prevotella bryantii B14]	DGIITLPSGLQYQVIR				1
immunoreactive 21 kD antigen PG10 [Prevotella bryantii B14]	FFIPYTLGYGER				2
immunoreactive 21 kD antigen PG10 [Prevotella bryantii B14]	AQAAAAEK
immunoreactive 21 kD antigen PG10 [Prevotella bryantii B14]	DIIANQELK
macrophage infectivity potentiator [Prevotella bryantii B14]	NFLAGFITGTTGK	1
macrophage infectivity potentiator [Prevotella bryantii B14]	AGVVTLPSGVQYK
macrophage infectivity potentiator [Prevotella bryantii B14]	AGVVTLPSGVQYK
macrophage infectivity potentiator [Prevotella bryantii B14]	EGNGPMPK
macrophage infectivity potentiator [Prevotella bryantii B14]	GLMTVEEAGK
macrophage infectivity potentiator [Prevotella bryantii B14]	GLNDGANAGDDK
macrophage infectivity potentiator [Prevotella bryantii B14]	GLNDGANAGDDKK
macrophage infectivity potentiator [Prevotella bryantii B14]	GLNDGANAGDDKKK
macrophage infectivity potentiator [Prevotella bryantii B14]	IELVSLGGK
macrophage infectivity potentiator [Prevotella bryantii B14]	KGLMTVEEAGK
macrophage infectivity potentiator [Prevotella bryantii B14]	NFLAGFITGTTGK
macrophage infectivity potentiator [Prevotella bryantii B14]	RGEPVQLR
macrophage infectivity potentiator [Prevotella bryantii B14]	VFDSSYKR
macrophage infectivity potentiator [Prevotella bryantii B14]	VLVQGTGETPK
macrophage infectivity potentiator [Prevotella bryantii B14]	VLVQGTGETPK
macrophage infectivity potentiator [Prevotella bryantii B14]	VTPSGLQYK
putative sulfatase [Prevotella bryantii B14]	LAQAGYGLK	2
putative sulfatase [Prevotella bryantii B14]	TGATPQLAK	2
ABC transporter, ATP-binding protein, MsbA family [Prevotella bryantii B14]	NPPILILDEATSALDTESER
ABC transporter, ATP-binding protein, MsbA family [Prevotella bryantii B14]	DINLIIPK	3
ABC transporter, ATP-binding protein, MsbA family [Prevotella bryantii B14]	GHTVALVGQSGSGK	1
ABC transporter, ATP-binding protein, MsbA family [Prevotella bryantii B14]	LVQDALTHLMK	2
ABC transporter, ATP-binding protein, MsbA family [Prevotella bryantii B14]	STLVDLIPR	5
chaperonin GroS [Prevotella bryantii B14]	VGGIIIPDTAK
chaperonin GroS [Prevotella bryantii B14]	VLVLPAPAEEK
chaperonin GroS [Prevotella bryantii B14]	VGGIIIPDTAK
chaperonin GroS [Prevotella bryantii B14]	VLVLPAPAEEK
chaperonin GroS [Prevotella bryantii B14]	EGDVVLYGK
chaperonin GroS [Prevotella bryantii B14]	VGGIIIPDTAK
chaperonin GroS [Prevotella bryantii B14]	VLVLPAPAEEK
chaperonin GroS [Prevotella bryantii B14]	EGDVVLYGK
chaperonin GroS [Prevotella bryantii B14]	GKVVAVGQGTK
chaperonin GroS [Prevotella bryantii B14]	MNIKPLADR
chaperonin GroS [Prevotella bryantii B14]	VGGIIIPDTAK
chaperonin GroS [Prevotella bryantii B14]	VLVLPAPAEEK
chaperonin GroS [Prevotella bryantii B14]	YAGTELEANGEK
chaperonin GroL [Prevotella bryantii B14]	NAGGEPSVVVNK
chaperonin GroL [Prevotella bryantii B14]	TGDDAGDGTTTATILTQAIVTEGLK
chaperonin GroL [Prevotella bryantii B14]	AAGIVDPAK
chaperonin GroL [Prevotella bryantii B14]	GLEGETADETTGIK
chaperonin GroL [Prevotella bryantii B14]	NAGGEPSVVVNK
chaperonin GroL [Prevotella bryantii B14]	NVTAGANPMDLK
chaperonin GroL [Prevotella bryantii B14]	AAGIVDPAK	6		7
chaperonin GroL [Prevotella bryantii B14]	AAGIVDPAKVER	15		11
chaperonin GroL [Prevotella bryantii B14]	AAIEEGVVVGGGSTYIR	10		6
chaperonin GroL [Prevotella bryantii B14]	AMLEDIAVLTGGVVISEEK	1
chaperonin GroL [Prevotella bryantii B14]	APGFGDRR
chaperonin GroL [Prevotella bryantii B14]	DGVITIEESK	11		9
chaperonin GroL [Prevotella bryantii B14]	DIKFDMDAR	3
chaperonin GroL [Prevotella bryantii B14]	DNTTIVNGAGQK	4		4
chaperonin GroL [Prevotella bryantii B14]	DNTTIVNGAGQKENIADR
chaperonin GroL [Prevotella bryantii B14]	DRVDDALCATR	3
chaperonin GroL [Prevotella bryantii B14]	DTNIGVVEGMQFDR	15		12
chaperonin GroL [Prevotella bryantii B14]	EGEGDFGYNAR	13		11
chaperonin GroL [Prevotella bryantii B14]	EIELEDKFENTGAQLVK	3		2
chaperonin GroL [Prevotella bryantii B14]	FENTGAQLVK	4		3
chaperonin GroL [Prevotella bryantii B14]	FGAPQITK	8		7
chaperonin GroL [Prevotella bryantii B14]	FGAPQITKDGVTVAK	3		1
chaperonin GroL [Prevotella bryantii B14]	GLEGETADETTGIK	16		9
chaperonin GroL [Prevotella bryantii B14]	GLKLEQATLEMMGSAEK	4		3
chaperonin GroL [Prevotella bryantii B14]	GVDQLANAVK	12		10
chaperonin GroL [Prevotella bryantii B14]	GYLSPYFMTDADK	18		12
chaperonin GroL [Prevotella bryantii B14]	IEQVATVSANNDPEIGK	2		1
chaperonin GroL [Prevotella bryantii B14]	KDIYEDLR	9		6
chaperonin GroL [Prevotella bryantii B14]	KDRVDDALCATR
chaperonin GroL [Prevotella bryantii B14]	KFGAPQITK	8		7
chaperonin GroL [Prevotella bryantii B14]	KGVDQLANAVK	10		7
chaperonin GroL [Prevotella bryantii B14]	LAGGVAVLYVGANSEVEMK
chaperonin GroL [Prevotella bryantii B14]	LEQATLEMMGSAEK	4
chaperonin GroL [Prevotella bryantii B14]	MECVMDNPYILIYDK
chaperonin GroL [Prevotella bryantii B14]	MECVMDNPYILIYDKK
chaperonin GroL [Prevotella bryantii B14]	NAGGEPSVVVNK	8		6
chaperonin GroL [Prevotella bryantii B14]	NHAEQVGDNYDK	6		5
chaperonin GroL [Prevotella bryantii B14]	NHAEQVGDNYDKIEQVATVSANNDPEIGK
chaperonin GroL [Prevotella bryantii B14]	NVTAGANPMDLK	17		14
chaperonin GroL [Prevotella bryantii B14]	NVTAGANPMDLKR	14		7
chaperonin GroL [Prevotella bryantii B14]	SRDTNIGVVEGMQFDR	4		5
chaperonin GroL [Prevotella bryantii B14]	TGDDAGDGTTTATILTQAIVTEGLK	96		67
chaperonin GroL [Prevotella bryantii B14]	VAQIKNEIANTK	4		2
chaperonin GroL [Prevotella bryantii B14]	VDDALCATR	4
chaperonin GroL [Prevotella bryantii B14]	VKEGEGDFGYNAR	12		9
chaperonin GroL [Prevotella bryantii B14]	VSKDGVITIEESK	2
chaperonin GroL [Prevotella bryantii B14]	VVVNKDNTTIVNGAGQK	3		3
GMP synthase [Prevotella bryantii B14]	VSNEIINK
GMP synthase [Prevotella bryantii B14]	VTASTNDVK
GMP synthase [Prevotella bryantii B14]	DFVEVFNAEAK
large conductance mechanosensitive channel protein [Prevotella bryantii B14]	VTLPQVEIPGLEK
large conductance mechanosensitive channel protein [Prevotella bryantii B14]	EEEAATPPTPPEPTK
large conductance mechanosensitive channel protein [Prevotella bryantii B14]	EELLLTEIR
large conductance mechanosensitive channel protein [Prevotella bryantii B14]	VTLPQVEIPGLEK
large conductance mechanosensitive channel protein [Prevotella bryantii B14]	EEEAATPPTPPEPTK
large conductance mechanosensitive channel protein [Prevotella bryantii B14]	EELLLTEIR
large conductance mechanosensitive channel protein [Prevotella bryantii B14]	VTLPQVEIPGLEK
glyceraldehyde-3-phosphate dehydrogenase, type I [Prevotella bryantii B14]	YDTAQGGFAGK
glyceraldehyde-3-phosphate dehydrogenase, type I [Prevotella bryantii B14]	AIGLVIPELNGK
glyceraldehyde-3-phosphate dehydrogenase, type I [Prevotella bryantii B14]	AIGLVIPELNGK
glyceraldehyde-3-phosphate dehydrogenase, type I [Prevotella bryantii B14]	YDTAQGGFAGK
glyceraldehyde-3-phosphate dehydrogenase, type I [Prevotella bryantii B14]	YDTAQGGFAGK		2
glyceraldehyde-3-phosphate dehydrogenase, type I [Prevotella bryantii B14]	AGACNIVPNSTGAAK
glyceraldehyde-3-phosphate dehydrogenase, type I [Prevotella bryantii B14]	YDTAQGGFAGK
glyceraldehyde-3-phosphate dehydrogenase, type I [Prevotella bryantii B14]	AGACNIVPNSTGAAK
glyceraldehyde-3-phosphate dehydrogenase, type I [Prevotella bryantii B14]	GKDVTVEGINAAMK
glyceraldehyde-3-phosphate dehydrogenase, type I [Prevotella bryantii B14]	YDTAQGGFAGK
glyceraldehyde-3-phosphate dehydrogenase, type I [Prevotella bryantii B14]	AGACNIVPNSTGAAK
glyceraldehyde-3-phosphate dehydrogenase, type I [Prevotella bryantii B14]	ASAHLAAGAK
glyceraldehyde-3-phosphate dehydrogenase, type I [Prevotella bryantii B14]	YDTAQGGFAGK
glyceraldehyde-3-phosphate dehydrogenase, type I [Prevotella bryantii B14]	AGACNIVPNSTGAAK
glyceraldehyde-3-phosphate dehydrogenase, type I [Prevotella bryantii B14]	AIGLVIPELNGK
glyceraldehyde-3-phosphate dehydrogenase, type I [Prevotella bryantii B14]	ASAHLAAGAK
glyceraldehyde-3-phosphate dehydrogenase, type I [Prevotella bryantii B14]	DAANCPWAANK
glyceraldehyde-3-phosphate dehydrogenase, type I [Prevotella bryantii B14]	DVTVEGINAAMK
glyceraldehyde-3-phosphate dehydrogenase, type I [Prevotella bryantii B14]	EKASAHLAAGAK
glyceraldehyde-3-phosphate dehydrogenase, type I [Prevotella bryantii B14]	FGSLFDATQTMVSK
glyceraldehyde-3-phosphate dehydrogenase, type I [Prevotella bryantii B14]	GKDVTVEGINAAMK
glyceraldehyde-3-phosphate dehydrogenase, type I [Prevotella bryantii B14]	HTVEATENSIIVDGK
glyceraldehyde-3-phosphate dehydrogenase, type I [Prevotella bryantii B14]	KVVISAPAGNDLPTIVYNVNHK
glyceraldehyde-3-phosphate dehydrogenase, type I [Prevotella bryantii B14]	MVNVAINGFGR
glyceraldehyde-3-phosphate dehydrogenase, type I [Prevotella bryantii B14]	QMFEAEGYEVVAINDLTSPK
glyceraldehyde-3-phosphate dehydrogenase, type I [Prevotella bryantii B14]	VNVAINGFGR
glyceraldehyde-3-phosphate dehydrogenase, type I [Prevotella bryantii B14]	VPTPTGSTTILIAVVK
glyceraldehyde-3-phosphate dehydrogenase, type I [Prevotella bryantii B14]	VVISAPAGNDLPTIVYNVNHK
glyceraldehyde-3-phosphate dehydrogenase, type I [Prevotella bryantii B14]	YDTAQGGFAGK
putative fibronectin, type III domain protein [Prevotella bryantii B14]	LFSVGQDDIK	2
putative RagB/SusD domain protein [Prevotella bryantii B14]	IDMSSITWYGLPEGK			1
putative RagB/SusD domain protein [Prevotella bryantii B14]	SDLSNAYQGK			1
putative RagB/SusD domain protein [Prevotella bryantii B14]	AFGDIPMK	3
putative RagB/SusD domain protein [Prevotella bryantii B14]	DYDGSFTGFGK	4
putative RagB/SusD domain protein [Prevotella bryantii B14]	GTTYPETK	1
putative RagB/SusD domain protein [Prevotella bryantii B14]	HLTGINVVK	4
putative RagB/SusD domain protein [Prevotella bryantii B14]	IDMSSITWYGLPEGK	2
putative RagB/SusD domain protein [Prevotella bryantii B14]	SDLSNAYQGK	3
putative RagB/SusD domain protein [Prevotella bryantii B14]	YLIPIGSK	3
conserved hypothetical protein [Prevotella bryantii B14]	FPVYNAEYYK				1
conserved hypothetical protein [Prevotella bryantii B14]	VLPYIVELR				1
putative outer membrane protein [Prevotella bryantii B14]	DAGESYSVK		1
putative outer membrane protein [Prevotella bryantii B14]	DWYNYPTTGK
putative outer membrane protein [Prevotella bryantii B14]	AYANFETFAK			2
putative outer membrane protein [Prevotella bryantii B14]	DWYNYPTTGK			3
putative outer membrane protein [Prevotella bryantii B14]	ATSSSEMLPGVETPNFASYK	2
putative outer membrane protein [Prevotella bryantii B14]	AYANFETFAK	2
putative outer membrane protein [Prevotella bryantii B14]	DWYNYPTTGK	3
conserved hypothetical protein [Prevotella bryantii B14]	VGGMEDFMTLVR
conserved hypothetical protein [Prevotella bryantii B14]	NNWTDISVVK
conserved hypothetical protein [Prevotella bryantii B14]	VGGMEDFMTLVR
conserved hypothetical protein [Prevotella bryantii B14]	MMQEIYGTSDGFFK
conserved hypothetical protein [Prevotella bryantii B14]	NNWTDISVVK
conserved hypothetical protein [Prevotella bryantii B14]	VGGMEDFMTLVR
conserved hypothetical protein [Prevotella bryantii B14]	GNIDYGYVSDADK
conserved hypothetical protein [Prevotella bryantii B14]	LDNYSVPGLR
conserved hypothetical protein [Prevotella bryantii B14]	SPFEFDVANK
conserved hypothetical protein [Prevotella bryantii B14]	LDNYSVPGLR
conserved hypothetical protein [Prevotella bryantii B14]	SPFEFDVANK
conserved hypothetical protein [Prevotella bryantii B14]	YKNDPSHGR
conserved hypothetical protein [Prevotella bryantii B14]	GNIDYGYVSDADK	3		4
conserved hypothetical protein [Prevotella bryantii B14]	GNVWLGAFDFTYNK	1
conserved hypothetical protein [Prevotella bryantii B14]	ITGYVYPNTSNVKPYESGNGK	1		1
conserved hypothetical protein [Prevotella bryantii B14]	LDNYSVPGLR	7		2
conserved hypothetical protein [Prevotella bryantii B14]	NYYSDNGNR	3		1
conserved hypothetical protein [Prevotella bryantii B14]	SNWIQGGAK	3		3
conserved hypothetical protein [Prevotella bryantii B14]	SPFEFDVANK	4		5
conserved hypothetical protein [Prevotella bryantii B14]	YETQLLAGLDAYHFSR
conserved hypothetical protein [Prevotella bryantii B14]	YKNDPSHGR	10		6
putative lipoprotein [Prevotella bryantii B14]	AFIDAPGDAQVK
putative lipoprotein [Prevotella bryantii B14]	AFIDAPGDAQVK
putative lipoprotein [Prevotella bryantii B14]	AFIDAPGDAQVK		3
putative lipoprotein [Prevotella bryantii B14]	AFIDAPGDAQVK
putative lipoprotein [Prevotella bryantii B14]	AFIDAPGDAQVK
putative lipoprotein [Prevotella bryantii B14]	TLAALTADYETETGLTTVK
putative lipoprotein [Prevotella bryantii B14]	AFIDAPGDAQVK
putative lipoprotein [Prevotella bryantii B14]	SFQDYQDNIYSIK
putative lipoprotein [Prevotella bryantii B14]	AFIDAPGDAQVK
putative lipoprotein [Prevotella bryantii B14]	AFIDAPGDAQVK
putative lipoprotein [Prevotella bryantii B14]	DDNSSTPESNSLMAFMK
putative lipoprotein [Prevotella bryantii B14]	AFIDAPGDAQVK
putative lipoprotein [Prevotella bryantii B14]	AFIDAPGDAQVK
putative lipoprotein [Prevotella bryantii B14]	DDNSSTPESNSLMAFMK
putative lipoprotein [Prevotella bryantii B14]	AFIDAPGDAQVK
putative lipoprotein [Prevotella bryantii B14]	SFQDYQDNIYSIK
putative lipoprotein [Prevotella bryantii B14]	AFIDAPGDAQVK
putative lipoprotein [Prevotella bryantii B14]	AGTLTQSDIDAACEAFK
putative lipoprotein [Prevotella bryantii B14]	DDNSSTPESNSLMAFMK
putative lipoprotein [Prevotella bryantii B14]	HSLYGNRDDNSSTPESNSLMAFMK
putative lipoprotein [Prevotella bryantii B14]	ICQEVYTQK
putative lipoprotein [Prevotella bryantii B14]	IQALDEALNSAGAWVQK
putative lipoprotein [Prevotella bryantii B14]	RSFQDYQDNIYSIK
putative lipoprotein [Prevotella bryantii B14]	SFQDYQDNIYSIK
putative lipoprotein [Prevotella bryantii B14]	TLAALTADYETETGLTTVK
putative lipoprotein [Prevotella bryantii B14]	TLDECAFAAAISGDLR
putative lipoprotein [Prevotella bryantii B14]	VATGQGEAEDAADYIESPYSK
putative lipoprotein [Prevotella bryantii B14]	VATGQGEAEDAADYIESPYSKR
thiol oxidoreductase [Prevotella bryantii B14]	GLSLINTGAEDR
thiol oxidoreductase [Prevotella bryantii B14]	YADNTSAADAK
thiol oxidoreductase [Prevotella bryantii B14]	GLGPASVR	7		6
thiol oxidoreductase [Prevotella bryantii B14]	GLSLINTGAEDR	6		4
thiol oxidoreductase [Prevotella bryantii B14]	GSLQDGPGANAIWNITNVSR	5
thiol oxidoreductase [Prevotella bryantii B14]	NLNDAEVQR	1
thiol oxidoreductase [Prevotella bryantii B14]	NSHAYNSALK	6		5
thiol oxidoreductase [Prevotella bryantii B14]	NYSQSTAPFK	5		3
thiol oxidoreductase [Prevotella bryantii B14]	RFTYALTR	3		1
thiol oxidoreductase [Prevotella bryantii B14]	SDRPYLYTTDAWASAMSK	4		2
thiol oxidoreductase [Prevotella bryantii B14]	TGDDNYWKPGLIGER	4		2
thiol oxidoreductase [Prevotella bryantii B14]	YADNTSAADAK	3		4
cytochrome c biogenesis protein CcsA [Prevotella bryantii B14]	LYQSSYDADGK				4
cytochrome c biogenesis protein CcsA [Prevotella bryantii B14]	LYQSSYDADGK		3
putative response regulator [Prevotella bryantii B14]	VLAIDDEPLALK
ABC transporter, ATP-binding protein [Prevotella bryantii B14]	DGSENIFSGK
ABC transporter, ATP-binding protein [Prevotella bryantii B14]	DGSENIFSGK
ABC transporter, ATP-binding protein [Prevotella bryantii B14]	DGSENIFSGK
ABC transporter, ATP-binding protein [Prevotella bryantii B14]	SSHKPAELSGGEK
ABC transporter, ATP-binding protein [Prevotella bryantii B14]	ALVNQPAVILADEPSGSLDTK
ABC transporter, ATP-binding protein [Prevotella bryantii B14]	DGSENIFSGK
ABC transporter, ATP-binding protein [Prevotella bryantii B14]	SSHKPAELSGGEK
ABC transporter, ATP-binding protein [Prevotella bryantii B14]	DGSENIFSGK
ABC transporter, ATP-binding protein [Prevotella bryantii B14]	GEVVSIVGPSGAGK
ABC transporter, ATP-binding protein [Prevotella bryantii B14]	SSHKPAELSGGEK
flavodoxin [Prevotella bryantii B14]	FVGLALDDVNESDK
conserved hypothetical protein [Prevotella bryantii B14]	LIVTKPLSK
peptidase, M48 family [Prevotella bryantii B14]	HSAEQITK
peptidase, M48 family [Prevotella bryantii B14]	NLANAVVSYLK
band 7/Mec-2 family protein [Prevotella bryantii B14]	AAILTSEGEK
band 7/Mec-2 family protein [Prevotella bryantii B14]	AEGQAQAR
band 7/Mec-2 family protein [Prevotella bryantii B14]	AVYEISNLPNAIEK
band 7/Mec-2 family protein [Prevotella bryantii B14]	GVLDDATNK
band 7/Mec-2 family protein [Prevotella bryantii B14]	INQAEADK
band 7/Mec-2 family protein [Prevotella bryantii B14]	INQAEADKQQAILR
band 7/Mec-2 family protein [Prevotella bryantii B14]	KAEAEAVAINR
band 7/Mec-2 family protein [Prevotella bryantii B14]	NIIGEMELDQTLTSR
band 7/Mec-2 family protein [Prevotella bryantii B14]	STNPANYLLAQK
band 7/Mec-2 family protein [Prevotella bryantii B14]	TVFLPYEASNLMGSIGGIK
band 7/Mec-2 family protein [Prevotella bryantii B14]	VELQDIIPPESVLNAMEK
band 7/Mec-2 family protein [Prevotella bryantii B14]	YIQMLQDVADGDK
band 7/Mec-2 family protein [Prevotella bryantii B14]	YSYTDTIDLR
putative membrane protein [Prevotella bryantii B14]	NSNADALIGK
formate--tetrahydrofolate ligase [Prevotella bryantii B14]	GAEELAQLVVDTIEK			2
formate--tetrahydrofolate ligase [Prevotella bryantii B14]	GVVTGLGGATDGITQK	1
putative immunoreactive 43 kDa antigen PG32 [Prevotella bryantii B14]	AATATNLQPTVLFR			1
putative immunoreactive 43 kDa antigen PG32 [Prevotella bryantii B14]	AQYAPIELIASYMK			3
putative immunoreactive 43 kDa antigen PG32 [Prevotella bryantii B14]	AATATNLQPTVLFR
putative immunoreactive 43 kDa antigen PG32 [Prevotella bryantii B14]	AQYAPIELIASYMK
putative immunoreactive 43 kDa antigen PG32 [Prevotella bryantii B14]	GYASPEGNAEFNQK
putative immunoreactive 43 kDa antigen PG32 [Prevotella bryantii B14]	KAATATNLQPTVLFR
putative immunoreactive 43 kDa antigen PG32 [Prevotella bryantii B14]	NHPEANVEIK
putative immunoreactive 43 kDa antigen PG32 [Prevotella bryantii B14]	SDLNDKDAQLSAK
putative immunoreactive 43 kDa antigen PG32 [Prevotella bryantii B14]	VATFNDTTKD
ketol-acid reductoisomerase [Prevotella bryantii B14]	DTDVIMVAPK
ketol-acid reductoisomerase [Prevotella bryantii B14]	EATSDLTGER
ketol-acid reductoisomerase [Prevotella bryantii B14]	AVADGWVPGK
ketol-acid reductoisomerase [Prevotella bryantii B14]	DTDVIMVAPK
ketol-acid reductoisomerase [Prevotella bryantii B14]	EATSDLTGER
ketol-acid reductoisomerase [Prevotella bryantii B14]	AVADGWVPGK
ketol-acid reductoisomerase [Prevotella bryantii B14]	EATSDLTGER
ketol-acid reductoisomerase [Prevotella bryantii B14]	DTDVIMVAPK
ketol-acid reductoisomerase [Prevotella bryantii B14]	EATSDLTGER
ketol-acid reductoisomerase [Prevotella bryantii B14]	AVADGWVPGK
ketol-acid reductoisomerase [Prevotella bryantii B14]	DNGFNVIVGQR
ketol-acid reductoisomerase [Prevotella bryantii B14]	DTDVIMVAPK
ketol-acid reductoisomerase [Prevotella bryantii B14]	EATSDLTGER
ketol-acid reductoisomerase [Prevotella bryantii B14]	TGVVPGKDTDVIMVAPK
phenylalanyl-tRNA synthetase, alpha subunit [Prevotella bryantii B14]	TAYPISLGSR
phenylalanyl-tRNA synthetase, alpha subunit [Prevotella bryantii B14]	TAYPISLGSR
phenylalanyl-tRNA synthetase, alpha subunit [Prevotella bryantii B14]	TAYPISLGSR
phenylalanyl-tRNA synthetase, alpha subunit [Prevotella bryantii B14]	LNFAADHPAR
phenylalanyl-tRNA synthetase, alpha subunit [Prevotella bryantii B14]	NQIIEIFSR
phenylalanyl-tRNA synthetase, alpha subunit [Prevotella bryantii B14]	TAYPISLGSR
peptidase, M16 family [Prevotella bryantii B14]	ANSDTDPR
peptidase, M16 family [Prevotella bryantii B14]	DAFSGGVVPK
peptidase, M16 family [Prevotella bryantii B14]	DWSGNLTLDAK
peptidase, M16 family [Prevotella bryantii B14]	EITADASK
peptidase, M16 family [Prevotella bryantii B14]	GVNEATVK
peptidase, M16 family [Prevotella bryantii B14]	NVANFYIAQR
peptidase, M16 family [Prevotella bryantii B14]	NVILSSGNK
peptidase, M16 family [Prevotella bryantii B14]	QEPLIAELPAK
peptidase, M16 family [Prevotella bryantii B14]	QFGFTETELAR
peptidase, M16 family [Prevotella bryantii B14]	SIMTNMLNAR
peptidase, M16 family [Prevotella bryantii B14]	TDFQNEQVK
peptidase, M16 family [Prevotella bryantii B14]	TDYITVDLLK
peptidase, M16 family [Prevotella bryantii B14]	TLAVGLVK
peptidase, M16 family [Prevotella bryantii B14]	VGSIQENDDQR
peptidase, M16 family [Prevotella bryantii B14]	VLDMALLR
peptidyl-prolyl cis-trans isomerase, fkbp-type domain protein [Prevotella bryantii B14]	NDVTDNILVK
peptidyl-prolyl cis-trans isomerase, fkbp-type domain protein [Prevotella bryantii B14]	ATNDSYFASK
peptidyl-prolyl cis-trans isomerase, fkbp-type domain protein [Prevotella bryantii B14]	NDVTDNILVK
glycine--tRNA ligase [Prevotella bryantii B14]	ADNLIEDQIGK			1
glycine--tRNA ligase [Prevotella bryantii B14]	ALGMGDENYR			3
glycine--tRNA ligase [Prevotella bryantii B14]	ASGHVDAFNDPLIDNR	1		5
glycine--tRNA ligase [Prevotella bryantii B14]	DGLPELAHEIVDNLK			1
glycine--tRNA ligase [Prevotella bryantii B14]	EVEGIHSR			1
glycine--tRNA ligase [Prevotella bryantii B14]	FGDKFDEAQFR			3
glycine--tRNA ligase [Prevotella bryantii B14]	IYLRPETAQGIFVNYLNVQK			1
glycine--tRNA ligase [Prevotella bryantii B14]	KRDELHAR			9
glycine--tRNA ligase [Prevotella bryantii B14]	LPEALAPVK	1		6
glycine--tRNA ligase [Prevotella bryantii B14]	QIILDEGIVDPISGTK			5
glycine--tRNA ligase [Prevotella bryantii B14]	TDFDLSQHEK			5
glycine--tRNA ligase [Prevotella bryantii B14]	VSITSLLK	4		5
glycine--tRNA ligase [Prevotella bryantii B14]	VVLKLPEALAPVK			3
glycine--tRNA ligase [Prevotella bryantii B14]	YTEAMQGPDLAALK	1		5
putative tetratricopeptide repeat domain protein [Prevotella bryantii B14]	AGTYAEAK
putative tetratricopeptide repeat domain protein [Prevotella bryantii B14]	ALLEQNLNNLANAAEK
putative tetratricopeptide repeat domain protein [Prevotella bryantii B14]	AYNQLVELAMNK
putative tetratricopeptide repeat domain protein [Prevotella bryantii B14]	ELQAQYPDNDVILDK
putative tetratricopeptide repeat domain protein [Prevotella bryantii B14]	FAAVYAYQAK
putative tetratricopeptide repeat domain protein [Prevotella bryantii B14]	IVTQNQMNDQLK
putative tetratricopeptide repeat domain protein [Prevotella bryantii B14]	LKELQAQYPDNDVILDK
putative tetratricopeptide repeat domain protein [Prevotella bryantii B14]	LLIMGDGLK
putative tetratricopeptide repeat domain protein [Prevotella bryantii B14]	LYNTYSGMGDK
putative tetratricopeptide repeat domain protein [Prevotella bryantii B14]	NVIFDEAIK
putative tetratricopeptide repeat domain protein [Prevotella bryantii B14]	QVLNDALAK
putative tetratricopeptide repeat domain protein [Prevotella bryantii B14]	YDAEPNEK
putative lipoprotein [Prevotella bryantii B14]	DAPASILNLLGGTGGYYIIK			3
putative lipoprotein [Prevotella bryantii B14]	DAPASILNLLGGTGGYYIIK	4
putative lipoprotein [Prevotella bryantii B14]	NSSLYNTGSSSVK	3
endopeptidase PepO [Prevotella bryantii B14]	ATSQVEGK	5		4
endopeptidase PepO [Prevotella bryantii B14]	EASFDFFGK			1
endopeptidase PepO [Prevotella bryantii B14]	INSILSELLK	1		3
endopeptidase PepO [Prevotella bryantii B14]	NNPLPAAFSR	2
endopeptidase PepO [Prevotella bryantii B14]	RATSQVEGK	1
translation elongation factor G [Prevotella bryantii B14]	GPLTGSYAR			1
translation elongation factor G [Prevotella bryantii B14]	HAFTDAFK			2
translation elongation factor G [Prevotella bryantii B14]	TTLAESLMYEAGLIK			1
translation elongation factor G [Prevotella bryantii B14]	VPLAELDDYSIALSSITGGR			3
DNA-binding response regulator RprY [Prevotella bryantii B14]	QANAEIPIIFLTAK
DNA-binding response regulator RprY [Prevotella bryantii B14]	DGFTLAQEIR
DNA-binding response regulator RprY [Prevotella bryantii B14]	ESTLYHIGR
DNA-binding response regulator RprY [Prevotella bryantii B14]	QANAEIPIIFLTAK
DNA-binding response regulator RprY [Prevotella bryantii B14]	SMDVYITK
DNA-binding response regulator RprY [Prevotella bryantii B14]	TIWIDDNYFNAR
ribosomal protein S6 [Prevotella bryantii B14]	YAAQYAEK
ribosomal protein S6 [Prevotella bryantii B14]	YAAQYAEK
ribosomal protein S6 [Prevotella bryantii B14]	LDKYAAQYAEK
ribosomal protein S6 [Prevotella bryantii B14]	YAAQYAEK
ribosomal protein S6 [Prevotella bryantii B14]	GEPTLVNK
ribosomal protein S6 [Prevotella bryantii B14]	KMAYAIQK
ribosomal protein S6 [Prevotella bryantii B14]	LDKYAAQYAEK
ribosomal protein S6 [Prevotella bryantii B14]	VLTDNGAEILNEEAWGLK
ribosomal protein S6 [Prevotella bryantii B14]	YAAQYAEK
ribosomal protein L9 [Prevotella bryantii B14]	VPVTVVAENAPVEEAK
ribosomal protein L9 [Prevotella bryantii B14]	GVIASPSAK
ribosomal protein L9 [Prevotella bryantii B14]	KILAENLK
ribosomal protein L9 [Prevotella bryantii B14]	NYLIPQGK
ribosomal protein L9 [Prevotella bryantii B14]	EDIIGLGYK		9		4
ribosomal protein L9 [Prevotella bryantii B14]	EDIIGLGYKNDIVNVK				2
ribosomal protein L9 [Prevotella bryantii B14]	EVEVKVPVTVVAENAPVEEAK				3
ribosomal protein L9 [Prevotella bryantii B14]	GEALNGVALTIAAK				3
ribosomal protein L9 [Prevotella bryantii B14]	GVIASPSAK		5		6
ribosomal protein L9 [Prevotella bryantii B14]	KGEALNGVALTIAAK				2
ribosomal protein L9 [Prevotella bryantii B14]	KGIEVDRK		9		6
ribosomal protein L9 [Prevotella bryantii B14]	KILAENLK		17		10
ribosomal protein L9 [Prevotella bryantii B14]	NYLIPQGK		7		7
ribosomal protein L9 [Prevotella bryantii B14]	VAATGVTYGSITVAQVAEELAK				13
ribosomal protein L9 [Prevotella bryantii B14]	VGEYEATIHFHK				3
ribosomal protein L9 [Prevotella bryantii B14]	VPVTVVAENAPVEEAK		10		10
ribonuclease, Rne/Rng family [Prevotella bryantii B14]	AGQDVLVQIVK	1		2
ribonuclease, Rne/Rng family [Prevotella bryantii B14]	FGLMQITR	2		1
ribonuclease, Rne/Rng family [Prevotella bryantii B14]	VPIFDNFNITK	3		4
ribonuclease, Rne/Rng family [Prevotella bryantii B14]	YLVLIPFGDK	3
pyruvate kinase [Prevotella bryantii B14]	AVQDILDAR
pyruvate kinase [Prevotella bryantii B14]	TTGTAAPIPYK
pyruvate kinase [Prevotella bryantii B14]	GIITDSETGETAR
pyruvate kinase [Prevotella bryantii B14]	TTGTAAPIPYK
pyruvate kinase [Prevotella bryantii B14]	AVQDILDAR
pyruvate kinase [Prevotella bryantii B14]	GIITDSETGETAR
transketolase [Prevotella bryantii B14]	NLGGDPTNPFVIFDDVK	3
transketolase [Prevotella bryantii B14]	IVSAPSEGLFR			3
transketolase [Prevotella bryantii B14]	LGFTAENVYNQVK			1
transketolase [Prevotella bryantii B14]	LPEGNDYQNAR
transketolase [Prevotella bryantii B14]	NLGGDPTNPFVIFDDVK			4
transketolase [Prevotella bryantii B14]	THGAPLGGDAYINTIK			2
transketolase [Prevotella bryantii B14]	VAALMGTPVK			1
L-arabinose isomerase [Prevotella bryantii B14]	GFDQIPGLASQR			3
L-arabinose isomerase [Prevotella bryantii B14]	LIANDVNLIK			2
L-arabinose isomerase [Prevotella bryantii B14]	AVLEAYGAK	3
L-arabinose isomerase [Prevotella bryantii B14]	EMVEGLNSTGILPIK	1
L-arabinose isomerase [Prevotella bryantii B14]	GFDQIPGLASQR	5
L-arabinose isomerase [Prevotella bryantii B14]	LIANDVNLIK	3
L-ribulose-5-phosphate 4-epimerase UlaF [Prevotella bryantii B14]	DNINPVHTPAVLVK
L-ribulose-5-phosphate 4-epimerase UlaF [Prevotella bryantii B14]	TGNVVEGDLNPSSDTPTHLVLYR
sodium/glucose cotransporter [Prevotella bryantii B14]	IFTIPQFLR	3
sodium/glucose cotransporter [Prevotella bryantii B14]	FLLPVMLDR
sodium/glucose cotransporter [Prevotella bryantii B14]	VNVSDDAYPWLIR
aldose 1-epimerase (Mutarotase) [Prevotella bryantii B14]	ATATYIVR	6		6
aldose 1-epimerase (Mutarotase) [Prevotella bryantii B14]	DVTGTPMDFR	10		5
aldose 1-epimerase (Mutarotase) [Prevotella bryantii B14]	DVTGTPMDFRK
aldose 1-epimerase (Mutarotase) [Prevotella bryantii B14]	EGTNQVMYINADK	1
aldose 1-epimerase (Mutarotase) [Prevotella bryantii B14]	EVAASLYSPITGIK	5		4
aldose 1-epimerase (Mutarotase) [Prevotella bryantii B14]	NNNSLDITFK	7		5
aldose 1-epimerase (Mutarotase) [Prevotella bryantii B14]	TPGWEISNPFLKPGQK	4		3
aldose 1-epimerase (Mutarotase) [Prevotella bryantii B14]	VVSITVPDK	7		4
aldose 1-epimerase (Mutarotase) [Prevotella bryantii B14]	YESHLIYK	7		3
galactokinase [Prevotella bryantii B14]	TGNIYMSPGR
galactokinase [Prevotella bryantii B14]	TGNIYMSPGR
sugar transporter [Prevotella bryantii B14]	SITVNMPIFDIMK	2
ABC transporter, ATP-binding protein [Prevotella bryantii B14]	KADAGEYK			3
GTP-binding protein LepA [Prevotella bryantii B14]	FFNTGMDYDADEIGVLK	1
GTP-binding protein LepA [Prevotella bryantii B14]	TGEGIDEILEAVVTR	2
putative long-chain-fatty-acid--CoA ligase [Prevotella bryantii B14]	IPSPAIIAEAFGSIQPK			2
ABC-type amino acid transport/signal transduction system [Prevotella bryantii B14]	ADVGAAGLTVTPDR
ABC-type amino acid transport/signal transduction system [Prevotella bryantii B14]	FVILPQAYK
ABC-type amino acid transport/signal transduction system [Prevotella bryantii B14]	SGIMSIDR
ABC-type amino acid transport/signal transduction system [Prevotella bryantii B14]	SPSDLSGAHIGVQLGTTSDVR
glutamine ABC transporter, ATP-binding protein GlnQ [Prevotella bryantii B14]	ADAYPDVLSGGQK
glutamine ABC transporter, ATP-binding protein GlnQ [Prevotella bryantii B14]	IGLADKADAYPDVLSGGQK
glutamine ABC transporter, ATP-binding protein GlnQ [Prevotella bryantii B14]	VLLEGVDITSPEIDINK
glutamine ABC transporter, ATP-binding protein GlnQ [Prevotella bryantii B14]	ADAYPDVLSGGQK
glutamine ABC transporter, ATP-binding protein GlnQ [Prevotella bryantii B14]	IGLADKADAYPDVLSGGQK
glutamine ABC transporter, ATP-binding protein GlnQ [Prevotella bryantii B14]	QNIMLAPVQLK
glutamine ABC transporter, ATP-binding protein GlnQ [Prevotella bryantii B14]	VLLEGVDITSPEIDINK
hemin-binding protein [Prevotella bryantii B14]	SDGIIPASEFR
hemin-binding protein [Prevotella bryantii B14]	NDAAAINNVAAGTSLGDIDALAK
hemin-binding protein [Prevotella bryantii B14]	SDGIIPASEFR
hemin-binding protein [Prevotella bryantii B14]	AYDETLNK	6		6
hemin-binding protein [Prevotella bryantii B14]	DYDVFVGK	10		7
hemin-binding protein [Prevotella bryantii B14]	EEFAKPAR			1
hemin-binding protein [Prevotella bryantii B14]	GAVITLNEGGEGFATPK	10		12
hemin-binding protein [Prevotella bryantii B14]	GQILEGTVK	5		7
hemin-binding protein [Prevotella bryantii B14]	INEALENEEIIQGYIK			3
hemin-binding protein [Prevotella bryantii B14]	KGQLVLSHK	3		4
hemin-binding protein [Prevotella bryantii B14]	NDAAAINNVAAGTSLGDIDALAK	12		10
hemin-binding protein [Prevotella bryantii B14]	QLEDNPWDAYEAIYTPGSVHTGK	4		5
hemin-binding protein [Prevotella bryantii B14]	QLKEDPWEAIEAK			1
hemin-binding protein [Prevotella bryantii B14]	QLTPHPWDALDANLK	6		6
hemin-binding protein [Prevotella bryantii B14]	RIILSHSR	2		3
hemin-binding protein [Prevotella bryantii B14]	SDGIIPASEFR	8		9
hemin-binding protein [Prevotella bryantii B14]	TFEEGKEEFAKPAR	2		1
hemin-binding protein [Prevotella bryantii B14]	VGDEVEAVILTLDR	12		14
hemin-binding protein [Prevotella bryantii B14]	VGDEVEAVILTLDRDER	3		3
hemin-binding protein [Prevotella bryantii B14]	VSDPHEVVALDQK	5		6
hemin-binding protein [Prevotella bryantii B14]	VVILDFDEEK	7		5
fibronectin type III domain protein [Prevotella bryantii B14]	DVTIDHPK				1
fibronectin type III domain protein [Prevotella bryantii B14]	MGGIPVFR				3
fibronectin type III domain protein [Prevotella bryantii B14]	AILPNGNVDEQMK		1
fibronectin type III domain protein [Prevotella bryantii B14]	DVTIDHPK		3
fibronectin type III domain protein [Prevotella bryantii B14]	MGGIPVFR		6
fibronectin type III domain protein [Prevotella bryantii B14]	MTDAMAETAK		1
conserved hypothetical protein [Prevotella bryantii B14]	QLIEDFNK
conserved hypothetical protein [Prevotella bryantii B14]	VGINVSTITNGGSLTENK				1
hypothetical protein PBR_2279 [Prevotella bryantii B14]	VIAVEDDQATLK
hypothetical protein PBR_2279 [Prevotella bryantii B14]	ITFAAAQK
hypothetical protein PBR_2279 [Prevotella bryantii B14]	VIAVEDDQATLK
putative nuclease [Prevotella bryantii B14]	ESADYLYSQIK
phosphorylase family protein [Prevotella bryantii B14]	LPLADPTLNQK
phosphorylase family protein [Prevotella bryantii B14]	VILVGDPGR
phosphorylase family protein [Prevotella bryantii B14]	LPLADPTLNQK
phosphorylase family protein [Prevotella bryantii B14]	NTIDGLIEK
phosphorylase family protein [Prevotella bryantii B14]	VILVGDPGR
phosphorylase family protein [Prevotella bryantii B14]	LAGEANSSYK
phosphorylase family protein [Prevotella bryantii B14]	LPLADPTLNQK
phosphorylase family protein [Prevotella bryantii B14]	NEACDLDFEK
phosphorylase family protein [Prevotella bryantii B14]	NTIDGLIEK
phosphorylase family protein [Prevotella bryantii B14]	VILVGDPGR
ribosomal protein L27 [Prevotella bryantii B14]	HYAGENVAQGK
ribosomal protein L27 [Prevotella bryantii B14]	STVSVLSPEAYAAK
ribosomal protein L21 [Prevotella bryantii B14]	EGNVTVGAPTVDGAK
ribosomal protein L21 [Prevotella bryantii B14]	EGNVTVGAPTVDGAK
ribosomal protein L21 [Prevotella bryantii B14]	IKDAEAGK
ribosomal protein L21 [Prevotella bryantii B14]	AQFTEVTVK
ribosomal protein L21 [Prevotella bryantii B14]	EGNVTVGAPTVDGAK
ribosomal protein L21 [Prevotella bryantii B14]	GDKVIVFK
ribosomal protein L21 [Prevotella bryantii B14]	IKDAEAGK
ribosomal protein L21 [Prevotella bryantii B14]	VLLVDKEGNVTVGAPTVDGAK
ribosomal protein L21 [Prevotella bryantii B14]	VVVEVVNPLVK
NADP-dependent malic enzyme [Prevotella bryantii B14]	DVNTLVFPNLSSANSAYK
NADP-dependent malic enzyme [Prevotella bryantii B14]	IAPTFGGINLEDIK
NADP-dependent malic enzyme [Prevotella bryantii B14]	AAMDSGVAR	3		2
NADP-dependent malic enzyme [Prevotella bryantii B14]	DVHTLEEAIK	2		2
NADP-dependent malic enzyme [Prevotella bryantii B14]	DVNTLVFPNLSSANSAYK	6		5
NADP-dependent malic enzyme [Prevotella bryantii B14]	GALDVHAK	3		2
NADP-dependent malic enzyme [Prevotella bryantii B14]	GNVLTQDMVR	4		3
NADP-dependent malic enzyme [Prevotella bryantii B14]	GVYFISDTLINR			1
NADP-dependent malic enzyme [Prevotella bryantii B14]	IAPTFGGINLEDIK	4		3
NADP-dependent malic enzyme [Prevotella bryantii B14]	LITEVSAAVAK	2
NADP-dependent malic enzyme [Prevotella bryantii B14]	QPVPDIVNSVYHVTDLTFGPK			1
NADP-dependent malic enzyme [Prevotella bryantii B14]	SDYPNQINNVIGFPYIFR			2
NADP-dependent malic enzyme [Prevotella bryantii B14]	VSITDWNAYK			2
NADP-dependent malic enzyme [Prevotella bryantii B14]	VVFAEGGHPTMMK	1		2
conserved hypothetical protein [Prevotella bryantii B14]	NQEVNFIPGGSIR
conserved hypothetical protein [Prevotella bryantii B14]	VTPVITFR
chaperone protein DnaK [Prevotella bryantii B14]	ADDIQDADFEEVK
chaperone protein DnaK [Prevotella bryantii B14]	EAGQIAGLNVR
chaperone protein DnaK [Prevotella bryantii B14]	ADDIQDADFEEVK
chaperone protein DnaK [Prevotella bryantii B14]	EAGQIAGLNVR
chaperone protein DnaK [Prevotella bryantii B14]	IPAVQTLVK
chaperone protein DnaK [Prevotella bryantii B14]	ADDIQDADFEEVK	2
chaperone protein DnaK [Prevotella bryantii B14]	ADEGIDLR	4		4
chaperone protein DnaK [Prevotella bryantii B14]	AEAEQNAENDKK	1
chaperone protein DnaK [Prevotella bryantii B14]	EAASMPYPVINEGGYPR	3		4
chaperone protein DnaK [Prevotella bryantii B14]	EAGQIAGLNVR	4		5
chaperone protein DnaK [Prevotella bryantii B14]	FMGEPFNLVEK	5		6
chaperone protein DnaK [Prevotella bryantii B14]	GVNPDEVVAVGASIQGAILNK	7		10
chaperone protein DnaK [Prevotella bryantii B14]	IEASSGLSEEEIKR	2
chaperone protein DnaK [Prevotella bryantii B14]	IPAVQTLVK	8		7
chaperone protein DnaK [Prevotella bryantii B14]	IVNEPTAAALAYGVDK	5		5
chaperone protein DnaK [Prevotella bryantii B14]	KVGDPAKR	5		4
chaperone protein DnaK [Prevotella bryantii B14]	KYTPQEISAMILQK	2		2
chaperone protein DnaK [Prevotella bryantii B14]	LDPMAMQR	4		5
chaperone protein DnaK [Prevotella bryantii B14]	LQTSDIDEVILVGGSSR	5		4
chaperone protein DnaK [Prevotella bryantii B14]	MKAEAEQNAENDKK			1
chaperone protein DnaK [Prevotella bryantii B14]	MNQADSMIFTTENFLK	1		1
chaperone protein DnaK [Prevotella bryantii B14]	QAITNPTK	5		5
chaperone protein DnaK [Prevotella bryantii B14]	RIVNEPTAAALAYGVDK	1		2
chaperone protein DnaK [Prevotella bryantii B14]	SIGQFNLTGIAPAR	6		7
chaperone protein DnaK [Prevotella bryantii B14]	TAEDYLGQEVTDAVITVPAYFSDSQR			1
chaperone protein DnaK [Prevotella bryantii B14]	TTPSVIGFVEGGER	6		7
chaperone protein DnaK [Prevotella bryantii B14]	VIIDWLADGFK	18		14
chaperone protein DnaK [Prevotella bryantii B14]	YTPQEISAMILQK
saccharopine dehydrogenase [Prevotella bryantii B14]	IDEVTYEAPLADDPTK
Na+/H+ antiporter, probable [Prevotella bryantii B14]	HNDQISFQK
electron transfer flavoprotein, beta subunit [Prevotella bryantii B14]	DAMTAEGTVNR
electron transfer flavoprotein, beta subunit [Prevotella bryantii B14]	TLTGSDEDINSLMK
electron transfer flavoprotein, beta subunit [Prevotella bryantii B14]	DAMTAEGTVNR
electron transfer flavoprotein, beta subunit [Prevotella bryantii B14]	GADTGWLLTDR
electron transfer flavoprotein, beta subunit [Prevotella bryantii B14]	TLTGSDEDINSLMK
electron transfer flavoprotein, alpha subunit [Prevotella bryantii B14]	GEVVYPDVAK
electron transfer flavoprotein, alpha subunit [Prevotella bryantii B14]	GAPIVVAGGYGVGSK
electron transfer flavoprotein, alpha subunit [Prevotella bryantii B14]	GAPIVVAGGYGVGSK
electron transfer flavoprotein, alpha subunit [Prevotella bryantii B14]	GEVVYPDVAK
electron transfer flavoprotein, alpha subunit [Prevotella bryantii B14]	GEVVYPDVAK
electron transfer flavoprotein, alpha subunit [Prevotella bryantii B14]	VEDQILPYGVDK
electron transfer flavoprotein, alpha subunit [Prevotella bryantii B14]	GAPIVVAGGYGVGSK
electron transfer flavoprotein, alpha subunit [Prevotella bryantii B14]	GEVVYPDVAK
electron transfer flavoprotein, alpha subunit [Prevotella bryantii B14]	QIGQTGVTVHPK
putative lipoprotein [Prevotella bryantii B14]	GNADFGQIVR
S-ribosylhomocysteinase LuxS [Prevotella bryantii B14]	NFTTFDLR
diaminopimelate dehydrogenase [Prevotella bryantii B14]	VLLEALAPK		1
diaminopimelate dehydrogenase [Prevotella bryantii B14]	VLLEALAPK
diaminopimelate dehydrogenase [Prevotella bryantii B14]	VLLEALAPK
FMN-binding domain protein [Prevotella bryantii B14]	TTIVNTQLLGK
conserved hypothetical protein [Prevotella bryantii B14]	SIEADEALVK
conserved hypothetical protein [Prevotella bryantii B14]	SIEADEALVK
conserved hypothetical protein [Prevotella bryantii B14]	APVSTVTR
conserved hypothetical protein [Prevotella bryantii B14]	SKAPVSTVTR
conserved hypothetical protein [Prevotella bryantii B14]	VALVNQEK
putative glycosyltransferase [Prevotella bryantii B14]	SFMDEYQAISGIEDK
GTP-binding protein [Prevotella bryantii B14]	DNKPEYAFIGR				1
GTP-binding protein [Prevotella bryantii B14]	SQIPFAIVFTK				4
phosphoglycerate kinase [Prevotella bryantii B14]	LSLSQIVK
phosphoglycerate kinase [Prevotella bryantii B14]	EFSNDAER
phosphoglycerate kinase [Prevotella bryantii B14]	EFSNDAER
phosphoglycerate kinase [Prevotella bryantii B14]	ILPGVAAIEGK
phosphoglycerate kinase [Prevotella bryantii B14]	VWQDIILNSK
phosphoglycerate kinase [Prevotella bryantii B14]	EFSNDAER
phosphoglycerate kinase [Prevotella bryantii B14]	NVSDALGVDVK
phosphoglycerate kinase [Prevotella bryantii B14]	AQGGHIGK			1
phosphoglycerate kinase [Prevotella bryantii B14]	ILPGVAAIEGK			1
phosphoglycerate kinase [Prevotella bryantii B14]	LSLSQIVK			1
phosphoglycerate kinase [Prevotella bryantii B14]	EFSNDAER
phosphoglycerate kinase [Prevotella bryantii B14]	MLGFLMEK
phosphoglycerate kinase [Prevotella bryantii B14]	NVSDALGVDVK
phosphoglycerate kinase [Prevotella bryantii B14]	EFSNDAER
phosphoglycerate kinase [Prevotella bryantii B14]	EVTAIDNVLK
phosphoglycerate kinase [Prevotella bryantii B14]	NVSDALGVDVK
phosphoglycerate kinase [Prevotella bryantii B14]	AKQEEFAK
phosphoglycerate kinase [Prevotella bryantii B14]	AQGGHIGK
phosphoglycerate kinase [Prevotella bryantii B14]	EFSNDAER
phosphoglycerate kinase [Prevotella bryantii B14]	EVTAIDNVLK
phosphoglycerate kinase [Prevotella bryantii B14]	FYAEEEGKPVGIDK
phosphoglycerate kinase [Prevotella bryantii B14]	ILPGVAAIEGK
phosphoglycerate kinase [Prevotella bryantii B14]	INDFNFAGHK
phosphoglycerate kinase [Prevotella bryantii B14]	LSLSQIVK
phosphoglycerate kinase [Prevotella bryantii B14]	MLGFLMEK
phosphoglycerate kinase [Prevotella bryantii B14]	NAQHPFTAIIGGSK
phosphoglycerate kinase [Prevotella bryantii B14]	NVSDALGVDVK
phosphoglycerate kinase [Prevotella bryantii B14]	VWQDIILNSK
putative potassium uptake protein TrkA [Prevotella bryantii B14]	VTNDYIVGR
cell-division ATP-binding protein [Prevotella bryantii B14]	TFYSELDLIK
ATP synthase F1, gamma subunit [Prevotella bryantii B14]	MVAMQTASDNADELLR
ATP synthase F1, gamma subunit [Prevotella bryantii B14]	DLTSNVATAK
ATP synthase F1, gamma subunit [Prevotella bryantii B14]	DLTSNVATAK
ATP synthase F1, gamma subunit [Prevotella bryantii B14]	QQAITNELLDIVGGSANN
ATP synthase F1, gamma subunit [Prevotella bryantii B14]	IASVNSTR
ATP synthase F1, gamma subunit [Prevotella bryantii B14]	QQAITNELLDIVGGSANN
ATP synthase F1, gamma subunit [Prevotella bryantii B14]	DLTSNVATAK
ATP synthase F1, gamma subunit [Prevotella bryantii B14]	QLSLQYNK
ATP synthase F1, gamma subunit [Prevotella bryantii B14]	SAGSQILTCK
ATP synthase F1, gamma subunit [Prevotella bryantii B14]	DLTSNVATAK
ATP synthase F1, gamma subunit [Prevotella bryantii B14]	IASVNSTR
ATP synthase F1, gamma subunit [Prevotella bryantii B14]	KVEDYIKK
ATP synthase F1, gamma subunit [Prevotella bryantii B14]	QLSLQYNK
ribonuclease R [Prevotella bryantii B14]	ATSVYLVDR			1
ribonuclease R [Prevotella bryantii B14]	DLAYLVTPNNIYSHDIIIPK			3
putative lipoprotein [Prevotella bryantii B14]	APYAELIAK
putative lipoprotein [Prevotella bryantii B14]	YYGALYLK
putative lipoprotein [Prevotella bryantii B14]	APYAELIAK
outer membrane protein [Prevotella bryantii B14]	ADQVIPMYTIAGNEYDSK
outer membrane protein [Prevotella bryantii B14]	ADQVIPMYTIAGNEYDSK
outer membrane protein [Prevotella bryantii B14]	TPGAWNDQIGSSDGGVDLVK
outer membrane protein [Prevotella bryantii B14]	VFTSMAIPGSENK
outer membrane protein [Prevotella bryantii B14]	NIFAIPAEQVTSTITQNPGY
outer membrane protein [Prevotella bryantii B14]	TDGSAGHNDTYPDTDFFLFR
outer membrane protein [Prevotella bryantii B14]	AAVWMLLSR	1		5
outer membrane protein [Prevotella bryantii B14]	AIFDGKDR			3
outer membrane protein [Prevotella bryantii B14]	ANGGTLTSEGVAAVNALR			4
outer membrane protein [Prevotella bryantii B14]	EFYFEGLR	2		3
outer membrane protein [Prevotella bryantii B14]	FGGNNNYNWSYK	3		3
outer membrane protein [Prevotella bryantii B14]	KAEAYLTYAEATAR	2		5
outer membrane protein [Prevotella bryantii B14]	NIFAIPAEQVTSTITQNPGY	2		4
outer membrane protein [Prevotella bryantii B14]	NSSDAGYYR	4		7
outer membrane protein [Prevotella bryantii B14]	TDGSAGHNDTYPDTDFFLFR			4
outer membrane protein [Prevotella bryantii B14]	VIDSDYQLNTTGSGK	3		4
outer membrane protein [Prevotella bryantii B14]	AIENAVVDR
outer membrane protein [Prevotella bryantii B14]	AIENAVVDR
outer membrane protein [Prevotella bryantii B14]	NPLSVLSEK
putative membrane protein [Prevotella bryantii B14]	MLVGDMVNEK
alpha-glucosidase [Prevotella bryantii B14]	ETSLMDGFQILDTK
alpha-glucosidase [Prevotella bryantii B14]	TGYVGDIIPR
alpha-glucosidase [Prevotella bryantii B14]	AVVKPSHLGLELAK	7		1
alpha-glucosidase [Prevotella bryantii B14]	DVFDFVTPYPDFDIK	22		14
alpha-glucosidase [Prevotella bryantii B14]	ETSLMDGFQILDTK	6		3
alpha-glucosidase [Prevotella bryantii B14]	GTNNWFVGGK	3		2
alpha-glucosidase [Prevotella bryantii B14]	LTEAPGGGFAISLIAK	1
alpha-glucosidase [Prevotella bryantii B14]	NMVFESWLTPDATGMK	2
alpha-glucosidase [Prevotella bryantii B14]	SSWHYTDDFPSIK	3
alpha-glucosidase [Prevotella bryantii B14]	TGYVGDIIPR	7		4
alpha-glucosidase [Prevotella bryantii B14]	TVMVSDDAR			2
alpha-glucosidase [Prevotella bryantii B14]	TWPNLVGNESAR	4
alpha-glucosidase [Prevotella bryantii B14]	VYDDGMGFR	3
alpha-glucosidase [Prevotella bryantii B14]	YLEAEPADYITVAR	3
alpha-glucosidase [Prevotella bryantii B14]	YLNEYAHSK	3
pullulanase, type I [Prevotella bryantii B14]	DLWIQTVR			2
pullulanase, type I [Prevotella bryantii B14]	MPGIAVFSDDMR			3
putative glycosyl hydrolase, family 13 [Prevotella bryantii B14]	ATDIISGDTVR	3
putative glycosyl hydrolase, family 13 [Prevotella bryantii B14]	FSTDYPGVK	3		1
putative glycosyl hydrolase, family 13 [Prevotella bryantii B14]	HGGDLEGIR	2		2
putative glycosyl hydrolase, family 13 [Prevotella bryantii B14]	IEPANWFVGMK	1
putative glycosyl hydrolase, family 13 [Prevotella bryantii B14]	LTPVLDPYASK	2		1
putative glycosyl hydrolase, family 13 [Prevotella bryantii B14]	LVQDAHAK	10		1
OmpA family protein [Prevotella bryantii B14]	VTSLEDQLAQSK
OmpA family protein [Prevotella bryantii B14]	ELTGNYQNAK
OmpA family protein [Prevotella bryantii B14]	EQLAAANAR
OmpA family protein [Prevotella bryantii B14]	GEYNPIATNDTELGK
OmpA family protein [Prevotella bryantii B14]	LVDQINESNQYIR
OmpA family protein [Prevotella bryantii B14]	NNWDLSALR
OmpA family protein [Prevotella bryantii B14]	SGSYEVNDR
OmpA family protein [Prevotella bryantii B14]	SLTNANSNNINISK
OmpA family protein [Prevotella bryantii B14]	TQIIITPK
OmpA family protein [Prevotella bryantii B14]	VTSLEDQLAQSK
beta-mannosidase [Prevotella bryantii B14]	MLQVLTSVAQER
beta-mannosidase [Prevotella bryantii B14]	YLDSLQDGYGIK
beta-mannosidase [Prevotella bryantii B14]	SYDEMGSNGLTTR
beta-mannosidase [Prevotella bryantii B14]	TENLQTNLR
beta-mannosidase [Prevotella bryantii B14]	YLDSLQDGYGIK
putative response regulator [Prevotella bryantii B14]	IEDAMAILVDR				1
putative response regulator [Prevotella bryantii B14]	LAEDLHTNTR				2
cation efflux system protein CzcB [Prevotella bryantii B14]	NALLIFNALNNQ
cation efflux system protein CzcA [Prevotella bryantii B14]	NNEEEIGK
cation efflux system protein CzcA [Prevotella bryantii B14]	TMLPIQGITDLGVIK
cation efflux system protein CzcA [Prevotella bryantii B14]	VAQNVNLPDGYK
cation efflux system protein CzcA [Prevotella bryantii B14]	AASQVYEDER
cation efflux system protein CzcA [Prevotella bryantii B14]	ATLPQSVSLK
cation efflux system protein CzcA [Prevotella bryantii B14]	DMGSAVDEAR
cation efflux system protein CzcA [Prevotella bryantii B14]	EDLPDDVTITPFYDR
cation efflux system protein CzcA [Prevotella bryantii B14]	NNEEEIGK
cation efflux system protein CzcA [Prevotella bryantii B14]	SSQAYVVR
cation efflux system protein CzcA [Prevotella bryantii B14]	SVSGIADIVSFGGEVK
cation efflux system protein CzcA [Prevotella bryantii B14]	TLQDWVIER
cation efflux system protein CzcA [Prevotella bryantii B14]	TMLPIQGITDLGVIK
cation efflux system protein CzcA [Prevotella bryantii B14]	VAQNVNLPDGYK
cation efflux system protein CzcA [Prevotella bryantii B14]	VYGPDLYESER
UDP-glucose 4-epimerase [Prevotella bryantii B14]	IEVLDGIEK
UDP-glucose 4-epimerase [Prevotella bryantii B14]	AHVAAMAR
UDP-glucose 4-epimerase [Prevotella bryantii B14]	DKDATEEVFK
UDP-glucose 4-epimerase [Prevotella bryantii B14]	IEVLDGIEK
electron transport complex protein RnfG [Prevotella bryantii B14]	NPADGDLHVSK		2
electron transport complex protein RnfG [Prevotella bryantii B14]	TLGAAVESVTGGFGGDLK				3
na+-transporting NADH:ubiquinone oxidoreductase, electron transport complex protein rnfd [Prevotella bryantii B14]	TGDASLLDR
na+-transporting NADH:ubiquinone oxidoreductase, electron transport complex protein rnfd [Prevotella bryantii B14]	TGDASLLDR
electron transport complex protein RnfC [Prevotella bryantii B14]	NPSNFLVR
electron transport complex protein RnfC [Prevotella bryantii B14]	IDNVYDATGYR			1
electron transport complex protein RnfC [Prevotella bryantii B14]	IDNVYDATGYR	2
electron transport complex protein RnfC [Prevotella bryantii B14]	NPSNFLVR	3
electron transport complex protein RnfC [Prevotella bryantii B14]	VAGVTGMGGAGFPTFIK	1
electron transport complex protein RnfC [Prevotella bryantii B14]	GTNAITVLTGK
electron transport complex protein RnfC [Prevotella bryantii B14]	IDNVYDATGYR
electron transport complex protein RnfC [Prevotella bryantii B14]	ITAEIPTK
electron transport complex protein RnfC [Prevotella bryantii B14]	NPSNFLVR
electron transport complex protein RnfC [Prevotella bryantii B14]	VAGVTGMGGAGFPTFIK
electron transport complex protein RnfC [Prevotella bryantii B14]	VGTLLAEAGGFVSAPVYSSVSGTVAK
conserved hypothetical protein [Prevotella bryantii B14]	LGFEYKPISTIALR			1
conserved hypothetical protein [Prevotella bryantii B14]	NFDQILSAAGR			1
conserved hypothetical protein [Prevotella bryantii B14]	FGLSLGHTVGR	2
conserved hypothetical protein [Prevotella bryantii B14]	LDNASLNK	1
conserved hypothetical protein [Prevotella bryantii B14]	LGFEYKPISTIALR	4
conserved hypothetical protein [Prevotella bryantii B14]	LGYNYVSPK	1
conserved hypothetical protein [Prevotella bryantii B14]	NFDQILSAAGR	1
conserved hypothetical protein [Prevotella bryantii B14]	TNASFDQAGFVLAR	1
ribosomal protein L28-related protein [Prevotella bryantii B14]	VGLDAALQNAVAK			2
ribosomal protein L28-related protein [Prevotella bryantii B14]	VGLDAALQNAVAK
ribosomal protein L28-related protein [Prevotella bryantii B14]	VGLDAALQNAVAK				3
ribosomal protein L28-related protein [Prevotella bryantii B14]	VGLDAALQNAVAK
ribosomal protein L28-related protein [Prevotella bryantii B14]	VGLDAALQNAVAK
ribosomal protein L28-related protein [Prevotella bryantii B14]	VGLDAALQNAVAK
ribosomal protein L28-related protein [Prevotella bryantii B14]	KAQLGCNVSHSK
ribosomal protein L28-related protein [Prevotella bryantii B14]	SFDVNLFSK
ribosomal protein L28-related protein [Prevotella bryantii B14]	VGLDAALQNAVAK
transcription termination factor NusA [Prevotella bryantii B14]	GIGLDTAR
transcription termination factor NusA [Prevotella bryantii B14]	IAVESFDER
transcription termination factor NusA [Prevotella bryantii B14]	QISLTEAR
transcription termination factor NusA [Prevotella bryantii B14]	SEQIPADQYR
transcription termination factor NusA [Prevotella bryantii B14]	TSPMFLER
transcription termination factor NusA [Prevotella bryantii B14]	VDNENNNPK
transcription termination factor NusA [Prevotella bryantii B14]	VSSININEEEK
transcription termination factor NusA [Prevotella bryantii B14]	VVVADGEIEDENK
conserved hypothetical protein [Prevotella bryantii B14]	VAQQYVNNIGK				1
conserved hypothetical protein [Prevotella bryantii B14]	EVEVLDNTGK
putative lipoprotein [Prevotella bryantii B14]	IIASNNAQK	2		1
putative lipoprotein [Prevotella bryantii B14]	NLHNIAIEGMK	1		1
putative lipoprotein [Prevotella bryantii B14]	VSVSGIIDLPLYDNK			1
putative lipoprotein [Prevotella bryantii B14]	YNVQNIPTFFLIDR	3		4
CAAX amino protease family protein [Prevotella bryantii B14]	GAILNALLK		2
CAAX amino protease family protein [Prevotella bryantii B14]	LQLTMDPTYTK		3
calcium-translocating P-type ATPase, PMCA-type [Prevotella bryantii B14]	ESYNPGLDDQQVADSR
polysaccharide biosynthesis-related protein [Prevotella bryantii B14]	FINYLLVPIQTAK	1
conserved hypothetical protein [Prevotella bryantii B14]	VDFDLLAR			2
signal peptidase I [Prevotella bryantii B14]	DNYGPIWIPK
signal peptidase I [Prevotella bryantii B14]	IVYLNGIANK
signal peptidase I [Prevotella bryantii B14]	DNYGPIWIPK	4		7
signal peptidase I [Prevotella bryantii B14]	INTDATTGDVYPLNAVTGWTR	6		5
signal peptidase I [Prevotella bryantii B14]	IVYLNGIANK			1
signal peptidase I [Prevotella bryantii B14]	KGESIALNMK			1
signal peptidase I [Prevotella bryantii B14]	KHSIFSGK	1
signal peptidase I [Prevotella bryantii B14]	LFTFVDNIK	5		5
signal peptidase I [Prevotella bryantii B14]	LNYDMSDK	1
signal peptidase I [Prevotella bryantii B14]	SLLTGDYLFVSK	6		5
signal peptidase I [Prevotella bryantii B14]	YIIDNPGEYGDVISRPTDR	1
conserved hypothetical protein [Prevotella bryantii B14]	VDGHISPK
fumarate reductase, iron-sulfur protein [Prevotella bryantii B14]	IIAAGGYNTIR
fumarate reductase, iron-sulfur protein [Prevotella bryantii B14]	TGQAQDANALLISK
fumarate reductase, iron-sulfur protein [Prevotella bryantii B14]	TGQAQDANALLISK
fumarate reductase, iron-sulfur protein [Prevotella bryantii B14]	SAAFPVIK
fumarate reductase, iron-sulfur protein [Prevotella bryantii B14]	TGQAQDANALLISK
fumarate reductase, iron-sulfur protein [Prevotella bryantii B14]	IIAAGGYNTIR		1
fumarate reductase, iron-sulfur protein [Prevotella bryantii B14]	SAAFPVIK		3
fumarate reductase, iron-sulfur protein [Prevotella bryantii B14]	IIAAGGYNTIR
fumarate reductase, iron-sulfur protein [Prevotella bryantii B14]	TGQAQDANALLISK
fumarate reductase, iron-sulfur protein [Prevotella bryantii B14]	ACEAVCPK
fumarate reductase, iron-sulfur protein [Prevotella bryantii B14]	FNDGDVITVEPWR
fumarate reductase, iron-sulfur protein [Prevotella bryantii B14]	IIAAGGYNTIR
fumarate reductase, iron-sulfur protein [Prevotella bryantii B14]	MEELGFGNCTNTR
fumarate reductase, iron-sulfur protein [Prevotella bryantii B14]	NESIANIAR
fumarate reductase, iron-sulfur protein [Prevotella bryantii B14]	NGSAMLFLSSK
fumarate reductase, iron-sulfur protein [Prevotella bryantii B14]	RFNDGDVITVEPWR
fumarate reductase, iron-sulfur protein [Prevotella bryantii B14]	SAAFPVIK
fumarate reductase, iron-sulfur protein [Prevotella bryantii B14]	TGQAQDANALLISK
fumarate reductase, iron-sulfur protein [Prevotella bryantii B14]	VSQLALLPQGRPEAAK
succinate dehydrogenase [Prevotella bryantii B14]	EYGGMLANR
succinate dehydrogenase [Prevotella bryantii B14]	NYQNDGDSVYR
succinate dehydrogenase [Prevotella bryantii B14]	DFILMGELIAYDALSR	4		5
succinate dehydrogenase [Prevotella bryantii B14]	DGLNVELDK	5		2
succinate dehydrogenase [Prevotella bryantii B14]	EEFNTNLFVPGSK	4		3
succinate dehydrogenase [Prevotella bryantii B14]	EEHQTPEGEAAR	1
succinate dehydrogenase [Prevotella bryantii B14]	EGLEEGLR	3
succinate dehydrogenase [Prevotella bryantii B14]	EPLEYEAIK	1
succinate dehydrogenase [Prevotella bryantii B14]	EYGGMLANR	3
succinate dehydrogenase [Prevotella bryantii B14]	GVMAEIDR	4		1
succinate dehydrogenase [Prevotella bryantii B14]	IPEGPVAEK	6		5
succinate dehydrogenase [Prevotella bryantii B14]	LAEVSNNIIDQCVAQGVPFAR
succinate dehydrogenase [Prevotella bryantii B14]	LGLDEIMQR	9		4
succinate dehydrogenase [Prevotella bryantii B14]	LTLMSESLR	11		8
succinate dehydrogenase [Prevotella bryantii B14]	NESCGGHFR
succinate dehydrogenase [Prevotella bryantii B14]	NYQNDGDSVYR	5		4
succinate dehydrogenase [Prevotella bryantii B14]	RSVDSIHK	7
succinate dehydrogenase [Prevotella bryantii B14]	RYPAFGNLVPR	14		1
succinate dehydrogenase [Prevotella bryantii B14]	SFGGAQVSR	5		4
succinate dehydrogenase [Prevotella bryantii B14]	TKEGLEEGLR	3		1
succinate dehydrogenase [Prevotella bryantii B14]	VPTTAPEFDEAEK	1
succinate dehydrogenase [Prevotella bryantii B14]	VPTTAPEFDEAEKGVMAEIDR
succinate dehydrogenase [Prevotella bryantii B14]	YPAFGNLVPR	9		7
succinate dehydrogenase [Prevotella bryantii B14]	YQGNDTTAPELIK	7		3
succinate dehydrogenase [Prevotella bryantii B14]	YQGNDTTAPELIKEPLEYEAIK	2
deoxyribose-phosphate aldolase [Prevotella bryantii B14]	AAVEDIIANK
deoxyribose-phosphate aldolase [Prevotella bryantii B14]	AAVEDIIANK
deoxyribose-phosphate aldolase [Prevotella bryantii B14]	AAVEDIIANK
deoxyribose-phosphate aldolase [Prevotella bryantii B14]	VAENDTVEVK
deoxyribose-phosphate aldolase [Prevotella bryantii B14]	AAVEDIIANK
deoxyribose-phosphate aldolase [Prevotella bryantii B14]	VAENDTVEVK
beta-ketoacyl-acyl-carrier-protein synthase II [Prevotella bryantii B14]	DSGLDAESIDK
conserved hypothetical protein [Prevotella bryantii B14]	ADLNPFIK
conserved hypothetical protein [Prevotella bryantii B14]	TLSDMNNIGK
conserved hypothetical protein [Prevotella bryantii B14]	ADLNPFIK
conserved hypothetical protein [Prevotella bryantii B14]	TLSDMNNIGK
conserved hypothetical protein [Prevotella bryantii B14]	ADLNPFIK
conserved hypothetical protein [Prevotella bryantii B14]	APMVGDIK
conserved hypothetical protein [Prevotella bryantii B14]	TLSDMNNIGK
putative lipoprotein [Prevotella bryantii B14]	TLGLTSLPGNLLLK
methionine--tRNA ligase [Prevotella bryantii B14]	DLDWGIPVPVEGADGK			1
methionine--tRNA ligase [Prevotella bryantii B14]	FYNPEDLIGK			1
methionine--tRNA ligase [Prevotella bryantii B14]	TILSGIAK			1
methionine--tRNA ligase [Prevotella bryantii B14]	YVLTANAPETK			1
putative membrane protein [Prevotella bryantii B14]	FITTNFQDLIK				1
conserved hypothetical protein [Prevotella bryantii B14]	EYAASDVFFPK		2
ribose-phosphate pyrophosphokinase [Prevotella bryantii B14]	LVADLLSVAGIDR
ribose-phosphate pyrophosphokinase [Prevotella bryantii B14]	FLVFSGTNSR
ribose-phosphate pyrophosphokinase [Prevotella bryantii B14]	LVADLLSVAGIDR
ribose-phosphate pyrophosphokinase [Prevotella bryantii B14]	DLVIASPDVGGSK
ribose-phosphate pyrophosphokinase [Prevotella bryantii B14]	FLVFSGTNSR
putative glycogen synthase [Prevotella bryantii B14]	FAALNNLLVR			3
putative glycogen synthase [Prevotella bryantii B14]	VGGIYTVLSTR			3
putative glycogen synthase [Prevotella bryantii B14]	WNIPGSPIAILVK			2
aspartate carbamoyltransferase, regulatory subunit [Prevotella bryantii B14]	TPVTIGYNYR
phosphoribosylaminoimidazolesuccinocarboxamide synthase [Prevotella bryantii B14]	AVEEGDIASR
phosphoribosylaminoimidazolesuccinocarboxamide synthase [Prevotella bryantii B14]	AVEEGDIASR
phosphoribosylaminoimidazolesuccinocarboxamide synthase [Prevotella bryantii B14]	AVEEGDIASR
phosphoribosylaminoimidazolesuccinocarboxamide synthase [Prevotella bryantii B14]	AVEEGDIASR
phosphoribosylaminoimidazolesuccinocarboxamide synthase [Prevotella bryantii B14]	FPEPIITPTTK
phosphoribosylaminoimidazolesuccinocarboxamide synthase [Prevotella bryantii B14]	ISAFDVVLPK
ubiquinone/menaquinone biosynthesis methyltransferase UbiE [Prevotella bryantii B14]	ILDIATGTGDFAILAAK
UDP-3-O-[3-hydroxymyristoyl] N-acetylglucosamine deacetylase [Prevotella bryantii B14]	DIVPLLEANLIK
UDP-3-O-[3-hydroxymyristoyl] N-acetylglucosamine deacetylase [Prevotella bryantii B14]	IDVEGQPVIDAIADNVVDTQR
penicillin-binding protein 1 [Prevotella bryantii B14]	GASTITQQLAK
penicillin-binding protein 1 [Prevotella bryantii B14]	VIPNFIQQVAER
penicillin-binding protein 1 [Prevotella bryantii B14]	YAEDAANK
penicillin-binding protein 1 [Prevotella bryantii B14]	ALIDTEDER
penicillin-binding protein 1 [Prevotella bryantii B14]	AQMETLSK
penicillin-binding protein 1 [Prevotella bryantii B14]	ATSYYNPK
penicillin-binding protein 1 [Prevotella bryantii B14]	AWVGDINFK
penicillin-binding protein 1 [Prevotella bryantii B14]	DMYECASYVPTVK
penicillin-binding protein 1 [Prevotella bryantii B14]	EPGGTSQSLWGYVGSFK
penicillin-binding protein 1 [Prevotella bryantii B14]	FDKPHDEDITR
penicillin-binding protein 1 [Prevotella bryantii B14]	GASTITQQLAK
penicillin-binding protein 1 [Prevotella bryantii B14]	HHDPVLVTR
penicillin-binding protein 1 [Prevotella bryantii B14]	HPVEVFDYNK
penicillin-binding protein 1 [Prevotella bryantii B14]	IVDKDGNEVYQGPTTDEQVIPYK
penicillin-binding protein 1 [Prevotella bryantii B14]	IYTTIDTR
penicillin-binding protein 1 [Prevotella bryantii B14]	LGQEMGIK
penicillin-binding protein 1 [Prevotella bryantii B14]	SAFLMQQLLQGGMK
penicillin-binding protein 1 [Prevotella bryantii B14]	SINSVAVR
penicillin-binding protein 1 [Prevotella bryantii B14]	SPGYFSGILNPQTNEASEIYSADGK
penicillin-binding protein 1 [Prevotella bryantii B14]	SQYSTGLLGK
penicillin-binding protein 1 [Prevotella bryantii B14]	TGALGQGSR
penicillin-binding protein 1 [Prevotella bryantii B14]	VEENYDGQALYFR
penicillin-binding protein 1 [Prevotella bryantii B14]	VIPNFIQQVAER
penicillin-binding protein 1 [Prevotella bryantii B14]	YAEDAANK
hypothetical protein PBR_2189 [Prevotella bryantii B14]	VNDEDDLTNTFENLAK
pyruvate, phosphate dikinase [Prevotella bryantii B14]	LAGIDEATR
pyruvate, phosphate dikinase [Prevotella bryantii B14]	SLEFIQAR
pyruvate, phosphate dikinase [Prevotella bryantii B14]	DDVASILNTYIDGK				3
pyruvate, phosphate dikinase [Prevotella bryantii B14]	LAGIDEATR
pyruvate, phosphate dikinase [Prevotella bryantii B14]	DDVASILNTYIDGK
pyruvate, phosphate dikinase [Prevotella bryantii B14]	LGTMIEIPR
pyruvate, phosphate dikinase [Prevotella bryantii B14]	SLEFIQAR
pyruvate, phosphate dikinase [Prevotella bryantii B14]	AAEVTGDFAELMSLCDK
pyruvate, phosphate dikinase [Prevotella bryantii B14]	AILGAAIQLK			2
pyruvate, phosphate dikinase [Prevotella bryantii B14]	ALQESNPMLGLR	1		1
pyruvate, phosphate dikinase [Prevotella bryantii B14]	DDVASILNTYIDGK	5		9
pyruvate, phosphate dikinase [Prevotella bryantii B14]	EDIDPFEAIIEQVK			2
pyruvate, phosphate dikinase [Prevotella bryantii B14]	EGFNPKPEIMVPLVGTFK
pyruvate, phosphate dikinase [Prevotella bryantii B14]	EMILSDSK			2
pyruvate, phosphate dikinase [Prevotella bryantii B14]	FGDPENALLLSVR			2
pyruvate, phosphate dikinase [Prevotella bryantii B14]	GGMTSHAAVVAR			8
pyruvate, phosphate dikinase [Prevotella bryantii B14]	GISLDNEMNVDELK
pyruvate, phosphate dikinase [Prevotella bryantii B14]	GQQTMADEMGK
pyruvate, phosphate dikinase [Prevotella bryantii B14]	IAMDLLHEGEIDEK
pyruvate, phosphate dikinase [Prevotella bryantii B14]	IETSPEDLAGMTAAEGILTAR			4
pyruvate, phosphate dikinase [Prevotella bryantii B14]	LAAAQAAVEE
pyruvate, phosphate dikinase [Prevotella bryantii B14]	LAGIDEATR	2		3
pyruvate, phosphate dikinase [Prevotella bryantii B14]	LDELLHPVFDK	1		4
pyruvate, phosphate dikinase [Prevotella bryantii B14]	LGITYPEITAMQTK			3
pyruvate, phosphate dikinase [Prevotella bryantii B14]	LGTMIEIPR			3
pyruvate, phosphate dikinase [Prevotella bryantii B14]	QDFYGILK
pyruvate, phosphate dikinase [Prevotella bryantii B14]	SLEFIQAR			3
pyruvate, phosphate dikinase [Prevotella bryantii B14]	TPQQITVEGSR			1
CTP synthase [Prevotella bryantii B14]	ELQSVGIQPDILVLR
CTP synthase [Prevotella bryantii B14]	ANSLTTGR			2
CTP synthase [Prevotella bryantii B14]	ELQSVGIQPDILVLR			1
CTP synthase [Prevotella bryantii B14]	GYNITIQK			1
CTP synthase [Prevotella bryantii B14]	NVLGYADANSK			1
CTP synthase [Prevotella bryantii B14]	YDLQDAYK			1
putative membrane protein [Prevotella bryantii B14]	AQQEQLAK
putative membrane protein [Prevotella bryantii B14]	AQQEQLAK
putative membrane protein [Prevotella bryantii B14]	LLQILEAR
putative membrane protein [Prevotella bryantii B14]	AQQEQLAK	2		2
putative membrane protein [Prevotella bryantii B14]	KSYMSSAK	1
putative membrane protein [Prevotella bryantii B14]	LLQILEAR	6		5
putative membrane protein [Prevotella bryantii B14]	NQFFSSVMIAK	2		2
putative membrane protein [Prevotella bryantii B14]	NYVGHNIQVK	1
putative membrane protein [Prevotella bryantii B14]	TFFDPTGK	3
[truncated: 2,338 more rows]
