# Supplementary material for: A Sodium-Translocating Module Linking Succinate Production to Formation of Membrane Potential in Prevotella bryantii
Source: Appl Environ Microbiol. 2021 Oct 14;87(21):e01211-21. doi: 10.1128/AEM.01211-21 (PMC8516057; doi:10.1128/AEM.01211-21)
Supplement: Supplemental file 4 — Table S7. Download AEM.01211-21-s0004.xlsx, XLSX file, 0.4 MB [file aem.01211-21-s0004.xlsx]

## Sheet: protein report
		Samples of figure 4B
Experiment name	Biological sample category	Biological sample name	Protein name	Protein accession numbers	Database sources	Protein molecular weight (Da)	Protein identification probability	Exclusive unique peptide count	Exclusive unique spectrum count	Exclusive spectrum count	Percentage of total spectra	Percentage sequence coverage	Length (number amino acids)
110619_Prevotella	Uncategorized Sample	Box 5	ribosomal protein S16 [Prevotella bryantii B14]	EFI72345.1,OYP53580.1,SDL55239.1,SEA15831.1,SEQ82329.1,WP_006282242.1	Prevotellaceae_NCBI_060618.fasta	19219.1	0.997	1	1	1	0.000198	0.073	178
110619_Prevotella	Uncategorized Sample	Box 5	initiator RepB family protein [Prevotella bryantii B14]	EFI72956.1,OYP53079.1,SDM00109.1,SEA58629.1,SEQ66797.1,WP_006281681.1	Prevotellaceae_NCBI_060618.fasta	48137.7	0.957	1	1	1	0.000198	0.0288	416
110619_Prevotella	Uncategorized Sample	Box 5	glycosylhydrolase [Prevotella bryantii B14]	EFI72864.1,SER04564.1,WP_039869796.1	Prevotellaceae_NCBI_060618.fasta	59690.3	0.951	1	1	1	0.000198	0.0208	528
110619_Prevotella	Uncategorized Sample	Box 5	ATP synthase F0, C subunit [Prevotella bryantii B14]	EFI72333.1,OYP53568.1,SDL54907.1,SEA16247.1,SEQ82926.1,WP_006282230.1	Prevotellaceae_NCBI_060618.fasta	7949.1	0.987	1	3	4	0.000793	0.136	81
110619_Prevotella	Uncategorized Sample	Box 5	signal peptide peptidase SppA, 67K type [Prevotella bryantii B14]	EFI70905.1,OYP56162.1,SDL61003.1,SDZ97402.1,SEP67824.1,WP_006283696.1,WP_027454160.1,WP_074548618.1,WP_074613989.1,WP_094448190.1	Prevotellaceae_NCBI_060618.fasta	66405.8	1	3	3	3	0.000595	0.0759	593
110619_Prevotella	Uncategorized Sample	Box 5	phosphopyruvate hydratase [Prevotella bryantii B14]	EFI70752.1,OYP53871.1,SDL70984.1,SEA11491.1,SER03827.1,WP_006283776.1	Prevotellaceae_NCBI_060618.fasta	47311.2	1	3	3	3	0.000595	0.0874	435
110619_Prevotella	Uncategorized Sample	Box 5	transcription termination factor Rho [Prevotella bryantii B14]	EFI71625.1,OYP53542.1,SDL54275.1,SEA17003.1,SEQ83925.1,WP_006282968.1,WP_074548391.1,WP_094449042.1	Prevotellaceae_NCBI_060618.fasta	74015.8	1	7	7	7	0.00139	0.123	668
110619_Prevotella	Uncategorized Sample	Box 5	ribosomal protein L21 [Prevotella bryantii B14]	EFI71518.1,OYP54202.1,SDL77000.1,SDZ76810.1,SER06998.1,WP_006283090.1	Prevotellaceae_NCBI_060618.fasta	11725.2	0.987	1	1	1	0.000198	0.105	105
110619_Prevotella	Uncategorized Sample	Box 5	electron transport complex protein RnfC [Prevotella bryantii B14]	EFI71734.1,OYP54707.1,SDL78898.1,SDZ75190.1,SEQ36358.1,WP_006282851.1	Prevotellaceae_NCBI_060618.fasta	50512.5	1	5	5	5	0.000991	0.0996	472
110619_Prevotella	Uncategorized Sample	Box 5	hypothetical protein PBR_1703 [Prevotella bryantii B14]	EFI72639.1,SER01551.1,WP_006281936.1	Prevotellaceae_NCBI_060618.fasta	44614.1	1	8	9	10	0.00198	0.171	392
110619_Prevotella	Uncategorized Sample	Box 5	glycosyl hydrolases family 2, sugar binding domain protein [Prevotella bryantii B14]	EFI72195.1,OYP53420.1,SEA21081.1,SEQ07363.1,WP_039870354.1,WP_074614286.1,WP_094449015.1	Prevotellaceae_NCBI_060618.fasta	65140.2	1	4	4	4	0.000793	0.0682	572
110619_Prevotella	Uncategorized Sample	Box 5	putative membrane protein [Prevotella bryantii B14]	EFI72079.1,SDL58019.1,SEA01605.1,SEP74467.1,WP_074548468.1,WP_074614055.1,WP_081456331.1	Prevotellaceae_NCBI_060618.fasta	42256.8	1	2	2	2	0.000397	0.0545	367
110619_Prevotella	Uncategorized Sample	Box 5	ABC transporter, ATP-binding protein, MsbA family [Prevotella bryantii B14]	EFI71065.1,OYP55739.1,WP_006283543.1,WP_027453243.1	Prevotellaceae_NCBI_060618.fasta	69352.9	1	5	5	5	0.000991	0.0669	613
110619_Prevotella	Uncategorized Sample	Box 5	putative lipoprotein [Prevotella bryantii B14]	EFI71265.1,OYP55271.1,SEQ51942.1,WP_006283268.1,WP_094448472.1	Prevotellaceae_NCBI_060618.fasta	37296.7	1	1	1	1	0.000198	0.0411	341
110619_Prevotella	Uncategorized Sample	Box 5	conserved hypothetical protein [Prevotella bryantii B14]	EFI72641.1,OYP55239.1,SDL73722.1,SEA05737.1,SER01383.1,WP_074549044.1,WP_074614093.1,WP_081456320.1,WP_094448445.1	Prevotellaceae_NCBI_060618.fasta	61159.8	1	2	2	2	0.000397	0.0639	595
110619_Prevotella	Uncategorized Sample	Box 5	prolipoprotein diacylglyceryl transferase [Prevotella oralis ATCC 33269]	EFZ38090.1,EPH16453.1,ETD18695.1,SHF38894.1,WP_004369155.1,WP_023984176.1	Prevotellaceae_NCBI_060618.fasta	32890.3	0.983	1	1	1	0.000198	0.0424	283
110619_Prevotella	Uncategorized Sample	Box 5	RagB/SusD domain protein [Prevotella bryantii B14]	EFI73367.1,OYP56418.1,SDL91291.1,SEP56138.1,WP_006281203.1,WP_027453038.1,WP_074549652.1,WP_094448166.1	Prevotellaceae_NCBI_060618.fasta	69031.3	1	4	4	4	0.000793	0.0764	615
110619_Prevotella	Uncategorized Sample	Box 5	permease, YjgP/YjgQ family [Prevotella bryantii B14]	EFI70940.1,OYP56537.1,SEA53438.1,SEQ94028.1,WP_006283603.1,WP_094448073.1	Prevotellaceae_NCBI_060618.fasta	72079.3	1	10	14	14	0.00278	0.151	631
110619_Prevotella	Uncategorized Sample	Box 5	fumarate reductase, iron-sulfur protein [Prevotella bryantii B14]	EFI71832.1,OYP55691.1,SDL41471.1,SEA37041.1,SEP98108.1,WP_006282770.1	Prevotellaceae_NCBI_060618.fasta	27614.2	1	10	12	13	0.00258	0.46	252
110619_Prevotella	Uncategorized Sample	Box 5	ATP-dependent RNA helicase, DEAD/DEAH box family [Prevotella bryantii B14]	EFI71811.1,OYP55672.1,SDL41048.1,SEA36450.1,SEP97133.1,WP_006282749.1,WP_027453199.1	Prevotellaceae_NCBI_060618.fasta	70586.8	1	8	8	8	0.00159	0.135	622
110619_Prevotella	Uncategorized Sample	Box 5	putative lipoprotein [Prevotella bryantii B14]	EFI72170.1,SDL50278.1,SEA21848.1,SEQ06333.1,WP_006282299.1	Prevotellaceae_NCBI_060618.fasta	57008.5	1	2	2	2	0.000397	0.0375	507
110619_Prevotella	Uncategorized Sample	Box 5	ribosomal protein S13p/S18e [Prevotella bryantii B14]	EFI70968.1,OYP56565.1,SDL84766.1,SEA54124.1,SEQ93008.1,WP_006283631.1	Prevotellaceae_NCBI_060618.fasta	14009.1	1	3	3	3	0.000595	0.222	126
110619_Prevotella	Uncategorized Sample	Box 5	ftsk/spoiiie family protein [Prevotella bryantii B14]	EFI71443.1,OYP54058.1,SDL65233.1,SDZ79172.1,SEQ48354.1,WP_036857807.1,WP_039870960.1	Prevotellaceae_NCBI_060618.fasta	89431.6	1	4	4	4	0.000793	0.0741	810
110619_Prevotella	Uncategorized Sample	Box 5	hypothetical protein CIK91_02230 [Prevotella bryantii]	OYP56530.1,SEA53259.1,SEQ59216.1,WP_036858049.1	Prevotellaceae_NCBI_060618.fasta	51419	0.999	2	2	2	0.000397	0.0687	451
110619_Prevotella	Uncategorized Sample	Box 5	efflux transporter periplasmic adaptor subunit [Prevotella bryantii]	OYP55907.1,SDL46607.1,SEA29606.1,WP_027453082.1,WP_074548200.1,WP_094448346.1	Prevotellaceae_NCBI_060618.fasta	40461.4	1	4	4	4	0.000793	0.142	373
110619_Prevotella	Uncategorized Sample	Box 5	Glycosyltransferase involved in cell wall bisynthesis [Prevotella bryantii B14]	SEQ67960.1,WP_039870830.1	Prevotellaceae_NCBI_060618.fasta	45335.4	1	2	2	2	0.000397	0.0338	385
110619_Prevotella	Uncategorized Sample	Box 5	polyribonucleotide nucleotidyltransferase [Prevotella oryzae]	WP_036879026.1	Prevotellaceae_NCBI_060618.fasta	86303	0.987	1	1	1	0.000198	0.0438	777
110619_Prevotella	Uncategorized Sample	Box 5	hypothetical protein PBR_1494 [Prevotella bryantii B14]	EFI73120.1,SER06136.1,WP_006281410.1	Prevotellaceae_NCBI_060618.fasta	65482.1	1	2	2	2	0.000397	0.0428	607
110619_Prevotella	Uncategorized Sample	Box 5	NADH:ubiquinone oxidoreductase, Na(+)-translocating, C subunit [Prevotella bryantii B14]	EFI72179.1,SDL50461.1,SEQ06785.1,WP_006282308.1	Prevotellaceae_NCBI_060618.fasta	23180	0.998	1	1	1	0.000198	0.0619	210
110619_Prevotella	Uncategorized Sample	Box 5	30S ribosomal protein S2 [Prevotella bryantii]	OYP55893.1,SDL46233.1,SEP82581.1,WP_027453091.1,WP_074548190.1	Prevotellaceae_NCBI_060618.fasta	29706.5	1	7	7	7	0.00139	0.209	268
110619_Prevotella	Uncategorized Sample	Box 5	rod shape-determining protein MreD [Prevotella bryantii B14]	EFI70924.1,OYP56622.1,SDL84154.1,SEA53345.1,SEQ59073.1,WP_006283587.1	Prevotellaceae_NCBI_060618.fasta	19157.3	0.956	1	1	1	0.000198	0.0663	166
110619_Prevotella	Uncategorized Sample	Box 5	putative oxaloacetate decarboxylase [Prevotella bryantii B14]	EFI72757.1,OYP56345.1,SDZ84429.1,SEP58582.1,WP_006281765.1	Prevotellaceae_NCBI_060618.fasta	65853.1	1	5	5	5	0.000991	0.0912	592
110619_Prevotella	Uncategorized Sample	Box 5	pullulanase, type I [Prevotella bryantii B14]	EFI71674.1,OYP55919.1,SDM04870.1,SEA29956.1,SEP81202.1,WP_027453072.1	Prevotellaceae_NCBI_060618.fasta	70359.8	1	3	3	3	0.000595	0.0496	625
110619_Prevotella	Uncategorized Sample	Box 5	copper-exporting ATPase [Prevotella bryantii B14]	EFI73113.1,OYP53733.1,SEA60688.1,SER06362.1,WP_006281403.1,WP_027453741.1,WP_074614714.1,WP_094448919.1	Prevotellaceae_NCBI_060618.fasta	70106.4	1	2	2	2	0.000397	0.0313	638
110619_Prevotella	Uncategorized Sample	Box 5	ribosomal protein L25, Ctc-form [Prevotella bryantii B14]	EFI72745.1,OYP56355.1,SDL89706.1,SDZ84684.1,SEP58189.1,WP_006281753.1,WP_074549582.1	Prevotellaceae_NCBI_060618.fasta	21772.6	0.982	1	1	1	0.000198	0.0457	197
110619_Prevotella	Uncategorized Sample	Box 5	putative protein-export membrane protein SecD [Prevotella bryantii B14]	EFI73390.1,SDL43654.1,SEA39964.1,SEP87892.1,WP_006281177.1,WP_027453272.1,WP_074548099.1,WP_074614421.1	Prevotellaceae_NCBI_060618.fasta	110224	1	27	31	36	0.00714	0.269	1014
110619_Prevotella	Uncategorized Sample	Box 5	tetratricopeptide repeat protein [Prevotella bryantii B14]	EFI72845.1,OYP57388.1,SDL67267.1,SDZ81031.1,SEQ27953.1,WP_006281739.1,WP_027452888.1,WP_074548781.1	Prevotellaceae_NCBI_060618.fasta	76945.5	0.992	1	1	1	0.000198	0.0135	666
110619_Prevotella	Uncategorized Sample	Box 5	peptidase, U32 family [Prevotella bryantii B14]	EFI71353.1,OYP55019.1,SDL67093.1,SDZ80869.1,SEQ28345.1,WP_006283127.1,WP_027452885.1,WP_074613764.1,WP_094448565.1	Prevotellaceae_NCBI_060618.fasta	69884	0.999	1	1	1	0.000198	0.0163	615
110619_Prevotella	Uncategorized Sample	Box 5	chaperone protein DnaJ [Prevotella bryantii B14]	EFI71385.1,OYP54980.1,SDL66378.1,SDZ80177.1,SEQ29936.1,WP_006283160.1	Prevotellaceae_NCBI_060618.fasta	41427.5	0.987	1	1	1	0.000198	0.0366	382
110619_Prevotella	Uncategorized Sample	Box 5	TonB-dependent receptor [Prevotella bryantii B14]	EFI73187.1,SEA63210.1,SEQ72531.1,WP_006281477.1,WP_074614756.1	Prevotellaceae_NCBI_060618.fasta	85308.4	1	1	1	1	0.000198	0.0146	756
110619_Prevotella	Uncategorized Sample	Box 5	putative capsular polysaccharide transport protein [Prevotella bryantii B14]	EFI71137.1,SEP71529.1,WP_006283497.1	Prevotellaceae_NCBI_060618.fasta	93505.4	0.998	1	1	1	0.000198	0.0157	830
110619_Prevotella	Uncategorized Sample	Box 5	IMP dehydrogenase [Prevotella bryantii]	SDM04156.1,SDZ88904.1,SEP54722.1,WP_027453618.1	Prevotellaceae_NCBI_060618.fasta	53098.9	1	2	2	2	0.000397	0.0405	494
110619_Prevotella	Uncategorized Sample	Box 5	LPS biosynthesis protein [Prevotella bryantii B14]	EFI71119.1,OYP56955.1,SDL59511.1,SDZ99317.1,SEP70726.1,WP_006283479.1	Prevotellaceae_NCBI_060618.fasta	30614.8	0.952	1	1	1	0.000198	0.0311	257
110619_Prevotella	Uncategorized Sample	Box 5	conserved hypothetical protein [Prevotella bryantii B14]	EFI72120.1,OYP54765.1,SDL79379.1,SDZ74740.1,SEQ35412.1,WP_027453529.1,WP_039870417.1	Prevotellaceae_NCBI_060618.fasta	20492.1	0.987	1	1	1	0.000198	0.0486	185
110619_Prevotella	Uncategorized Sample	Box 5	hypothetical protein SAMN04487825_1124 [Prevotella sp. kh1p2]	SET04196.1,SNU11702.1,WP_091823894.1,WP_094149021.1	Prevotellaceae_NCBI_060618.fasta	17728.4	0.945	1	1	20	0.00397	0.051	157
110619_Prevotella	Uncategorized Sample	Box 5	putative DNA mismatch repair protein MutS [Prevotella bryantii B14]	EFI71717.1,SEQ37133.1,WP_039870744.1	Prevotellaceae_NCBI_060618.fasta	71920.3	1	10	12	12	0.00238	0.189	631
110619_Prevotella	Uncategorized Sample	Box 5	putative glycosyl hydrolase, family 13 [Prevotella bryantii B14]	EFI71675.1,SDM04880.1,SEA29980.1,SEP81158.1,WP_006282884.1,WP_074550311.1,WP_074614377.1	Prevotellaceae_NCBI_060618.fasta	72672.7	1	3	3	3	0.000595	0.0487	637
110619_Prevotella	Uncategorized Sample	Box 5	levanase/fructan beta-fructosidase [Prevotella bryantii]	SEA11959.1,WP_051214713.1,WP_074614226.1	Prevotellaceae_NCBI_060618.fasta	68584	1	13	18	21	0.00416	0.226	605
110619_Prevotella	Uncategorized Sample	Box 5	Ser/Thr protein phosphatase family [Prevotella bryantii B14]	EFI71565.1,OYP57255.1,SDM06301.1,SDZ86943.1,SEP55572.1,WP_027453565.1,WP_039870854.1,WP_074550345.1	Prevotellaceae_NCBI_060618.fasta	32189.1	0.982	1	1	1	0.000198	0.0387	284
110619_Prevotella	Uncategorized Sample	Box 5	sodium/glucose cotransporter [Prevotella bryantii B14]	EFI71379.1,OYP54986.1,SDL66515.1,SDZ80298.1,SEQ29680.1,WP_006283154.1,WP_074613761.1	Prevotellaceae_NCBI_060618.fasta	70986.6	1	4	5	5	0.000991	0.0734	654
110619_Prevotella	Uncategorized Sample	Box 5	RecA protein [Prevotella bryantii B14]	EFI71530.1,OYP53168.1,SDM05929.1,SDZ87376.1,SEP55293.1,WP_006283052.1	Prevotellaceae_NCBI_060618.fasta	36588.7	0.954	1	1	1	0.000198	0.0354	339
110619_Prevotella	Uncategorized Sample	Box 5	threonine--tRNA ligase [Prevotella albensis]	WP_024989880.1	Prevotellaceae_NCBI_060618.fasta	74363.9	0.979	1	1	1	0.000198	0.0693	649
110619_Prevotella	Uncategorized Sample	Box 5	DNA-directed RNA polymerase subunit beta [Prevotella bryantii B14]	SEQ91860.1,WP_074803326.1	Prevotellaceae_NCBI_060618.fasta	142384	1	11	12	14	0.00278	0.0858	1270
110619_Prevotella	Uncategorized Sample	Box 5	RagB/SusD family nutrient uptake outer membrane protein [Prevotella bryantii]	OYP55198.1,SDL72885.1,SEA06884.1,SEQ19869.1,WP_027454015.1,WP_074548985.1,WP_074614118.1,WP_094448411.1	Prevotellaceae_NCBI_060618.fasta	76550	0.998	2	2	2	0.000397	0.0387	671
110619_Prevotella	Uncategorized Sample	Box 5	macrophage infectivity potentiator [Prevotella bryantii B14]	EFI71050.1,OYP55752.1,SDL42980.1,SEA38937.1,SEQ01003.1,WP_006283528.1	Prevotellaceae_NCBI_060618.fasta	31672.3	0.964	1	1	1	0.000198	0.0445	292
110619_Prevotella	Uncategorized Sample	Box 5	permease, YjgP/YjgQ family [Prevotella bryantii B14]	EFI71607.1,OYP53523.1,SDL53786.1,SEA17498.1,SEQ84736.1,WP_006282950.1,WP_074548373.1	Prevotellaceae_NCBI_060618.fasta	47548.4	1	2	2	2	0.000397	0.0489	409
110619_Prevotella	Uncategorized Sample	Box 5	preprotein translocase subunit SecG [Prevotella bryantii]	OYP56281.1,SDL69010.1,SDZ82878.1,SEQ24110.1,WP_027452937.1	Prevotellaceae_NCBI_060618.fasta	13387.2	1	3	4	4	0.000793	0.42	131
110619_Prevotella	Uncategorized Sample	Box 5	GldM family protein [Prevotella bryantii B14]	EFI72986.1,OYP56616.1,SDL85777.1,SEA55487.1,SEQ91113.1,WP_006281541.1,WP_027453372.1,WP_074549419.1,WP_094448085.1	Prevotellaceae_NCBI_060618.fasta	56749.1	0.987	1	1	1	0.000198	0.0232	518
110619_Prevotella	Uncategorized Sample	Box 5	putative lipoprotein [Prevotella bryantii B14]	EFI71627.1,OYP53544.1,SDL54330.1,SEA16937.1,SEQ83844.1,WP_006282970.1,WP_027453405.1,WP_074548393.1,WP_074614250.1	Prevotellaceae_NCBI_060618.fasta	34846.3	1	3	3	3	0.000595	0.0997	301
110619_Prevotella	Uncategorized Sample	Box 5	ribonuclease Y [Prevotella bryantii]	OYP56934.1,SDL59047.1,SDZ99948.1,SEP71751.1,WP_027454121.1,WP_074614020.1,WP_074802916.1,WP_094448030.1	Prevotellaceae_NCBI_060618.fasta	56768.4	1	3	4	4	0.000793	0.0725	510
110619_Prevotella	Uncategorized Sample	Box 5	ribosomal protein S14p/S29e [Prevotella bryantii B14]	EFI70979.1,OYP56576.1,SDL84960.1,SEA54409.1,SEQ92611.1,WP_006283643.1	Prevotellaceae_NCBI_060618.fasta	11342	0.999	1	1	1	0.000198	0.16	100
110619_Prevotella	Uncategorized Sample	Box 5	prolyl oligopeptidase family protein [Prevotella bryantii B14]	EFI72104.1,OYP56905.1,SDL58406.1,SEA00780.1,SEP73298.1,WP_027454105.1,WP_039870455.1,WP_074548505.1,WP_094448021.1	Prevotellaceae_NCBI_060618.fasta	79533.9	0.999	2	2	2	0.000397	0.0273	695
110619_Prevotella	Uncategorized Sample	Box 5	Phosphoglycerol transferase MdoB [Prevotella bryantii]	SDL42820.1,SEA38692.1,SEQ00642.1	Prevotellaceae_NCBI_060618.fasta	69791.6	1	8	10	10	0.00198	0.134	613
110619_Prevotella	Uncategorized Sample	Box 5	ribosomal protein L19 [Prevotella bryantii B14]	EFI70953.1,OYP56550.1,SDL84509.1,SEA53756.1,SEQ93573.1,WP_006283616.1	Prevotellaceae_NCBI_060618.fasta	13499.5	0.981	1	1	1	0.000198	0.0833	120
110619_Prevotella	Uncategorized Sample	Box 5	B-1,4-endoglucanase [Prevotella bryantii B14]	AAC97596.1,AGH13958.1,AHG56239.1,EFI71705.1,OYP55946.1,SDM05405.1,SEA30722.1,SER10190.1,WP_006282915.1,WP_027453053.1,WP_074550302.1,WP_074614365.1,WP_094448367.1	Prevotellaceae_NCBI_060618.fasta	103258	1	2	2	2	0.000397	0.0227	924
110619_Prevotella	Uncategorized Sample	Box 5	multidrug ABC transporter substrate-binding protein [Prevotella bryantii]	OYP54758.1,SDZ74298.1,SEQ34087.1,WP_074613653.1	Prevotellaceae_NCBI_060618.fasta	44697.7	0.994	1	1	1	0.000198	0.034	412
110619_Prevotella	Uncategorized Sample	Box 5	conserved hypothetical protein [Prevotella bryantii B14]	EFI72321.1,SEP57765.1,WP_039870338.1	Prevotellaceae_NCBI_060618.fasta	28291.7	0.952	1	1	1	0.000198	0.0375	240
110619_Prevotella	Uncategorized Sample	Box 5	SusC/RagA family protein [Prevotella bryantii]	OYP55835.1,SEA27193.1,SEP85329.1,WP_027453117.1,WP_074614328.1,WP_074802941.1,WP_094448321.1	Prevotellaceae_NCBI_060618.fasta	121634	1	4	4	4	0.000793	0.0381	1103
110619_Prevotella	Uncategorized Sample	Box 5	penicillin-binding protein 1 [Prevotella bryantii B14]	EFI72065.1,OYP56877.1,SDL57747.1,SEA02010.1,SEP75055.1,WP_006282497.1,WP_027454077.1	Prevotellaceae_NCBI_060618.fasta	97037.4	1	8	9	9	0.00178	0.0881	851
110619_Prevotella	Uncategorized Sample	Box 5	immunoreactive 36 kDa antigen PG14 [Prevotella bryantii B14]	EFI72261.1,OYP53480.1,SEA18846.1,SEQ10395.1,WP_006282392.1	Prevotellaceae_NCBI_060618.fasta	35608.3	1	1	1	1	0.000198	0.0335	328
110619_Prevotella	Uncategorized Sample	Box 5	conserved hypothetical protein [Prevotella bryantii B14]	EFI73114.1,OYP53735.1,SDL86571.1,SEA60715.1,SER06337.1,WP_006281404.1	Prevotellaceae_NCBI_060618.fasta	55099.6	0.972	1	1	1	0.000198	0.0265	490
110619_Prevotella	Uncategorized Sample	Box 5	proline--tRNA ligase [Prevotella bryantii B14]	EFI72175.1,OYP53403.1,SDL50369.1,SEA21695.1,SEQ06555.1,WP_006282304.1	Prevotellaceae_NCBI_060618.fasta	57061.9	1	3	3	3	0.000595	0.0751	493
110619_Prevotella	Uncategorized Sample	Box 5	polysaccharide biosynthesis protein domain protein [Prevotella bryantii B14]	EFI72885.1,SEQ67817.1,WP_006281731.1	Prevotellaceae_NCBI_060618.fasta	58358.9	0.987	1	1	1	0.000198	0.0216	510
110619_Prevotella	Uncategorized Sample	Box 5	NADH:ubiquinone oxidoreductase, Na(+)-translocating, A subunit [Prevotella bryantii B14]	EFI72181.1,OYP53409.1,SDL50495.1,SEA21481.1,SEQ06905.1,WP_006282310.1	Prevotellaceae_NCBI_060618.fasta	49404.5	1	5	5	5	0.000991	0.116	449
110619_Prevotella	Uncategorized Sample	Box 5	NAD(P)H-dependent glutamate dehydrogenase [Prevotella bryantii B14]	AAB40142.1,EFI71609.1,OYP53525.1,P95544.1,SEQ84647.1,WP_006282952.1	Prevotellaceae_NCBI_060618.fasta	48878.5	1	4	4	4	0.000793	0.146	444
110619_Prevotella	Uncategorized Sample	Box 5	putative polysaccharide biosynthesis protein [Prevotella bryantii B14]	EFI72875.1,SEQ99705.1,WP_039869810.1	Prevotellaceae_NCBI_060618.fasta	82148.5	1	4	4	4	0.000793	0.0667	750
110619_Prevotella	Uncategorized Sample	Box 5	putative lipoprotein [Prevotella bryantii B14]	EFI72194.1,SEQ07332.1,WP_006282323.1	Prevotellaceae_NCBI_060618.fasta	68753.4	1	5	5	5	0.000991	0.111	637
110619_Prevotella	Uncategorized Sample	Box 5	50S ribosomal protein L1 [Prevotella bryantii]	OYP56599.1,SDL85391.1,SEA54983.1,SEQ91760.1,WP_027453357.1	Prevotellaceae_NCBI_060618.fasta	24655.7	1	6	7	7	0.00139	0.248	230
110619_Prevotella	Uncategorized Sample	Box 5	thiamine biosynthesis lipoprotein ApbE [Prevotella bryantii B14]	EFI73352.1,OYP56221.1,SDL61451.1,SDZ96657.1,SEP66530.1,WP_006281272.1,WP_027454176.1,WP_074613982.1,WP_094448212.1	Prevotellaceae_NCBI_060618.fasta	38011.1	0.996	1	1	1	0.000198	0.0324	340
110619_Prevotella	Uncategorized Sample	Box 5	putative carboxyl transferase domain protein [Prevotella bryantii B14]	EFI72164.1,OYP53394.1,SDL50165.1,SEA22018.1,SEQ06121.1,WP_006282293.1	Prevotellaceae_NCBI_060618.fasta	56754.9	1	7	7	7	0.00139	0.2	521
110619_Prevotella	Uncategorized Sample	Box 5	putative membrane protein [Prevotella bryantii B14]	EFI72514.1,SEA52202.1,SEQ60943.1,WP_006282097.1,WP_027453311.1	Prevotellaceae_NCBI_060618.fasta	93818.2	1	15	18	19	0.00377	0.182	828
110619_Prevotella	Uncategorized Sample	Box 5	putative alkaline phosphatase [Prevotella bryantii B14]	EFI70759.1,OYP53870.1,SEA11324.1,SER03526.1,WP_027453933.1,WP_039871329.1,WP_074614242.1	Prevotellaceae_NCBI_060618.fasta	54795.9	1	3	3	3	0.000595	0.0364	495
110619_Prevotella	Uncategorized Sample	Box 5	conserved hypothetical protein [Prevotella bryantii B14]	EFI72211.1,OYP53433.1,SDL51178.1,SEA20452.1,SEQ08198.1,WP_006282340.1	Prevotellaceae_NCBI_060618.fasta	37084.4	1	4	4	4	0.000793	0.134	328
110619_Prevotella	Uncategorized Sample	Box 5	pyruvate kinase [Prevotella bryantii B14]	EFI71370.1,SDL66698.1,SEQ29269.1,WP_006283145.1	Prevotellaceae_NCBI_060618.fasta	53216.7	1	6	7	7	0.00139	0.133	482
110619_Prevotella	Uncategorized Sample	Box 5	cadmium-exporting ATPase [Prevotella bryantii B14]	EFI72962.1,SDL99928.1,SEQ67009.1,WP_006281687.1,WP_027453657.1	Prevotellaceae_NCBI_060618.fasta	68056.7	1	8	10	10	0.00198	0.129	629
110619_Prevotella	Uncategorized Sample	Box 5	putative membrane-associated zinc metalloprotease [Prevotella bryantii B14]	EFI73272.1,SEP83847.1,WP_006281323.1	Prevotellaceae_NCBI_060618.fasta	52809.2	1	7	7	7	0.00139	0.114	463
110619_Prevotella	Uncategorized Sample	Box 5	phosphate permease [Prevotella bryantii B14]	EFI73115.1,OYP53736.1,SDL86596.1,SEA60740.1,SER06308.1,WP_006281405.1,WP_074614715.1	Prevotellaceae_NCBI_060618.fasta	83728.7	1	2	2	2	0.000397	0.0374	749
110619_Prevotella	Uncategorized Sample	Box 5	endopeptidase PepO [Prevotella bryantii B14]	EFI72953.1,SEQ66692.1,WP_006281678.1	Prevotellaceae_NCBI_060618.fasta	77488.8	1	3	3	3	0.000595	0.0386	673
110619_Prevotella	Uncategorized Sample	Box 5	conserved hypothetical protein [Prevotella bryantii B14]	EFI72249.1,OYP53468.1,SDL52160.1,SEA19237.1,SEQ09884.1,WP_006282378.1	Prevotellaceae_NCBI_060618.fasta	46220.5	0.987	1	1	1	0.000198	0.0228	394
110619_Prevotella	Uncategorized Sample	Box 5	putative cell wall degradation protein [Prevotella bryantii B14]	EFI72204.1,OYP53428.1,SDL51027.1,SEQ07888.1,WP_006282333.1,WP_083331680.1,WP_094449020.1	Prevotellaceae_NCBI_060618.fasta	59417.1	1	9	10	10	0.00198	0.168	507
110619_Prevotella	Uncategorized Sample	Box 5	formate C-acetyltransferase [Prevotella bryantii B14]	EFI70895.1	Prevotellaceae_NCBI_060618.fasta	84577.2	1	4	4	4	0.000793	0.0533	750
110619_Prevotella	Uncategorized Sample	Box 5	putative membrane protein [Prevotella bryantii B14]	EFI71276.1,OYP55280.1,SDM09515.1,SEA48007.1,SEQ52315.1,WP_006283279.1,WP_074550500.1,WP_074614564.1,WP_094448478.1	Prevotellaceae_NCBI_060618.fasta	23067.2	0.955	1	1	1	0.000198	0.0385	208
110619_Prevotella	Uncategorized Sample	Box 5	carboxyl- protease [Prevotella bryantii B14]	EFI71828.1,OYP55688.1,SDL41388.1,SEA36935.1,SEP97923.1,WP_006282766.1,WP_027453209.1,WP_094448277.1	Prevotellaceae_NCBI_060618.fasta	58808.3	0.949	1	1	1	0.000198	0.0191	524
110619_Prevotella	Uncategorized Sample	Box 5	multidrug resistance protein, AcrB/AcrD family [Prevotella bryantii B14]	EFI72528.1,SEQ60422.1,WP_006282112.1	Prevotellaceae_NCBI_060618.fasta	119370	1	9	9	9	0.00178	0.0887	1093
110619_Prevotella	Uncategorized Sample	Box 5	putative glycogen synthase [Prevotella bryantii B14]	EFI72044.1,WP_006282476.1	Prevotellaceae_NCBI_060618.fasta	63501.3	0.961	1	1	1	0.000198	0.0235	553
110619_Prevotella	Uncategorized Sample	Box 5	hypothetical protein CIK91_09700 [Prevotella bryantii]	OYP54092.1,SDL64501.1,WP_027452814.1,WP_074548709.1,WP_094448750.1	Prevotellaceae_NCBI_060618.fasta	82073.4	0.974	1	1	1	0.000198	0.01	697
110619_Prevotella	Uncategorized Sample	Box 5	tetratricopeptide repeat domain protein [Prevotella bryantii B14]	EFI71423.1,OYP54039.1,SDL65642.1,SDZ79566.1,SEQ49160.1,WP_006283196.1,WP_027452852.1,WP_074613756.1,WP_094448732.1	Prevotellaceae_NCBI_060618.fasta	62768.5	1	4	4	4	0.000793	0.0736	557
110619_Prevotella	Uncategorized Sample	Box 5	conserved hypothetical protein [Prevotella bryantii B14]	EFI71394.1,OYP56684.1,SDL66182.1,SDZ80017.1,SEQ30342.1,WP_006283169.1,WP_094448060.1	Prevotellaceae_NCBI_060618.fasta	58366.3	0.976	1	1	1	0.000198	0.0247	526
110619_Prevotella	Uncategorized Sample	Box 5	methionine--tRNA ligase [Prevotella bryantii B14]	EFI71922.1,SDL43704.1,SEP87816.1,WP_006282703.1	Prevotellaceae_NCBI_060618.fasta	79267.2	1	4	4	4	0.000793	0.0608	691
110619_Prevotella	Uncategorized Sample	Box 5	MotA/TolQ/ExbB proton channel family protein [Prevotella bryantii B14]	EFI72476.1,OYP53935.1,SDL82556.1,SEA51453.1,SEQ62560.1,WP_006282059.1	Prevotellaceae_NCBI_060618.fasta	30282.6	1	2	2	2	0.000397	0.089	281
110619_Prevotella	Uncategorized Sample	Box 5	putative membrane protein [Prevotella bryantii B14]	EFI72580.1,SEQ68148.1,WP_006282022.1	Prevotellaceae_NCBI_060618.fasta	50503.6	0.987	1	1	1	0.000198	0.0293	444
110619_Prevotella	Uncategorized Sample	Box 5	NADH-quinone oxidoreductase subunit L [Prevotella bryantii]	OYP56914.1,SDL58614.1,SEA00486.1,SEP72817.1,WP_027454111.1,WP_074548513.1	Prevotellaceae_NCBI_060618.fasta	74481.4	0.987	1	2	2	0.000397	0.0151	663
110619_Prevotella	Uncategorized Sample	Box 5	glycosyltransferase, family 1 [Prevotella bryantii B14]	EFI72571.1,SEQ68442.1,WP_006282013.1	Prevotellaceae_NCBI_060618.fasta	44259.1	0.998	1	1	1	0.000198	0.0207	387
110619_Prevotella	Uncategorized Sample	Box 5	conserved hypothetical protein [Prevotella bryantii B14]	EFI73356.1,OYP56177.1,SDL61384.1,SDZ96774.1,SEP66742.1,WP_006281276.1,WP_074613983.1	Prevotellaceae_NCBI_060618.fasta	20197.2	0.987	1	1	1	0.000198	0.0625	176
110619_Prevotella	Uncategorized Sample	Box 5	major outer membrane protein OmpA [Prevotella bryantii B14]	EFI72193.1,OYP53418.1,SDL50748.1,SEA21138.1,SEQ07299.1,WP_006282322.1	Prevotellaceae_NCBI_060618.fasta	41214.9	0.999	1	1	1	0.000198	0.0268	373
110619_Prevotella	Uncategorized Sample	Box 5	peptidylprolyl isomerase [Prevotella sp. P3-122]	OYP60200.1,WP_094401179.1	Prevotellaceae_NCBI_060618.fasta	79387.1	0.987	1	1	1	0.000198	0.0182	713
110619_Prevotella	Uncategorized Sample	Box 5	alpha-glucosidase [Prevotella bryantii B14]	EFI72486.1,OYP53944.1,SDL82763.1,SEA51729.1,SEQ62145.1,WP_006282069.1,WP_027453300.1,WP_074549351.1,WP_074614600.1,WP_094448843.1	Prevotellaceae_NCBI_060618.fasta	74004.8	1	2	2	2	0.000397	0.0275	654
110619_Prevotella	Uncategorized Sample	Box 5	outer membrane protein assembly factor BamA [Prevotella bryantii]	OYP55762.1,SDL43246.1,SEA39321.1,SEP88698.1,WP_027453262.1,WP_074802950.1	Prevotellaceae_NCBI_060618.fasta	99221.8	1	3	3	3	0.000595	0.0368	870
110619_Prevotella	Uncategorized Sample	Box 5	putative lipoprotein [Prevotella bryantii B14]	EFI73121.1,OYP53742.1,SER06099.1,WP_027453747.1,WP_039869499.1,WP_094448924.1	Prevotellaceae_NCBI_060618.fasta	35243.1	0.987	1	1	1	0.000198	0.038	316
110619_Prevotella	Uncategorized Sample	Box 5	undecaprenyldiphospho-muramoylpentapeptide beta-N-acetylglucosaminyltransferase [Prevotella bryantii B14]	EFI73044.1,OYP55622.1,SDL39336.1,SEA35021.1,SEP94736.1,WP_006281599.1,WP_094448252.1	Prevotellaceae_NCBI_060618.fasta	40001.9	1	1	1	1	0.000198	0.0299	368
110619_Prevotella	Uncategorized Sample	Box 5	alpha-glucosidase [Prevotella sp. oral taxon 820]	PTL27071.1,WP_107582108.1	Prevotellaceae_NCBI_060618.fasta	80751.6	0.987	1	1	1	0.000198	0.0423	710
110619_Prevotella	Uncategorized Sample	Box 5	trp-G type glutamine amidotransferase/dipeptidase [Prevotella bryantii B14]	EFI71053.1,OYP55749.1,SDL42917.1,SEA38841.1,SEQ00871.1,WP_006283531.1,WP_074614418.1	Prevotellaceae_NCBI_060618.fasta	67518.3	1	5	6	6	0.00119	0.0896	603
110619_Prevotella	Uncategorized Sample	Box 5	ATP synthase F1, gamma subunit [Prevotella bryantii B14]	EFI71648.1,OYP53564.1,SDL54807.1,SEA16407.1,SEQ83094.1,WP_006282991.1,WP_074548405.1	Prevotellaceae_NCBI_060618.fasta	35751	1	3	3	3	0.000595	0.105	323
110619_Prevotella	Uncategorized Sample	Box 5	RNA methyltransferase, RsmD family [Prevotella bryantii B14]	EFI71544.1,OYP56427.1,SDL91484.1,SDZ86508.1,SEP55952.1,WP_006283014.1,WP_074549666.1	Prevotellaceae_NCBI_060618.fasta	22615.2	0.984	1	1	1	0.000198	0.0606	198
110619_Prevotella	Uncategorized Sample	Box 5	rRNA pseudouridine synthase [Prevotella bryantii]	OYP53227.1,SDM04065.1,SDZ88762.1,SEP54760.1,WP_027453614.1	Prevotellaceae_NCBI_060618.fasta	52050.9	1	6	6	6	0.00119	0.15	466
110619_Prevotella	Uncategorized Sample	Box 5	30S ribosomal protein S10 [Prevotella copri CAG:164]	CDA66905.1,CUQ58126.1,EFB34437.1,EFI70993.1,ERK39645.1,OXL44064.1,OYP56590.1,PTL26680.1,SDL85209.1,SEA54751.1,SEQ92084.1,WP_006283658.1	Prevotellaceae_NCBI_060618.fasta	11385.8	0.987	1	1	1	0.000198	0.099	101
110619_Prevotella	Uncategorized Sample	Box 5	ribosomal protein L17 [Prevotella bryantii B14]	EFI70964.1,OYP56561.1,SEA54026.1,SEQ93166.1,WP_006283627.1	Prevotellaceae_NCBI_060618.fasta	17637.8	0.989	1	1	1	0.000198	0.0506	158
110619_Prevotella	Uncategorized Sample	Box 5	DNA-directed RNA polymerase, alpha subunit [Prevotella bryantii B14]	EFI70965.1,OYP56562.1,SDL84718.1,SEA54046.1,SEQ93130.1,WP_006283628.1	Prevotellaceae_NCBI_060618.fasta	37514.3	1	14	18	20	0.00397	0.336	330
110619_Prevotella	Uncategorized Sample	Box 5	OmpA family protein [Prevotella bryantii B14]	EFI71687.1,OYP55931.1,SDM05090.1,SEA30274.1,SEP80658.1,WP_006282896.1	Prevotellaceae_NCBI_060618.fasta	32026.2	1	3	3	3	0.000595	0.133	286
110619_Prevotella	Uncategorized Sample	Box 5	ATP synthase F1, delta subunit [Prevotella bryantii B14]	EFI72331.1,OYP53566.1,SDL54862.1,SEA16358.1,SEQ83016.1,WP_006282228.1,WP_027453394.1,WP_094449050.1	Prevotellaceae_NCBI_060618.fasta	19730.3	1	2	2	2	0.000397	0.109	175
110619_Prevotella	Uncategorized Sample	Box 5	NADP-dependent malic enzyme [Prevotella bryantii B14]	EFI71519.1,SDL77025.1,SER06956.1,WP_006283091.1	Prevotellaceae_NCBI_060618.fasta	84527.3	1	13	15	15	0.00297	0.199	764
110619_Prevotella	Uncategorized Sample	Box 5	hypothetical protein PBR_1990 [Prevotella bryantii B14]	EFI72218.1,OYP53439.1,SDL51336.1,SEA20231.1,SEQ08493.1,WP_006282347.1,WP_027453694.1,WP_074548301.1,WP_094449023.1	Prevotellaceae_NCBI_060618.fasta	53741.3	0.986	1	1	1	0.000198	0.0262	458
110619_Prevotella	Uncategorized Sample	Box 5	translation initiation factor IF-3 [Prevotella bryantii B14]	EFI72843.1,SDL67224.1,SDZ80986.1,SEQ28069.1,WP_006281737.1	Prevotellaceae_NCBI_060618.fasta	24386.2	0.999	1	1	1	0.000198	0.0625	208
110619_Prevotella	Uncategorized Sample	Box 5	elongation factor Tu [Prevotella bryantii]	OYP56602.1,SDL85451.1,SEA55082.1,SEQ91629.1,WP_027453360.1,WP_074803322.1	Prevotellaceae_NCBI_060618.fasta	44947.5	1	4	4	5	0.000991	0.0765	405
110619_Prevotella	Uncategorized Sample	Box 5	ribosomal protein, L4/L1 family [Prevotella bryantii B14]	EFI70991.1,OYP56588.1,SDL85171.1,SEA54705.1,SEQ92164.1,WP_006283656.1	Prevotellaceae_NCBI_060618.fasta	23089	0.953	1	1	2	0.000397	0.0622	209
110619_Prevotella	Uncategorized Sample	Box 5	putative thiol:disulfide interchange protein DsbD [Prevotella bryantii B14]	EFI73431.1,OYP55189.1,SDL72638.1,SEQ19344.1,WP_006281163.1,WP_074548974.1,WP_094448408.1	Prevotellaceae_NCBI_060618.fasta	75231.9	1	10	14	15	0.00297	0.175	690
110619_Prevotella	Uncategorized Sample	Box 5	hdig domain protein [Prevotella bryantii B14]	EFI72981.1,OYP56612.1,SDL85685.1,SEA55370.1,SEQ91264.1,WP_006281536.1,WP_027453368.1,WP_074549413.1,WP_074614619.1	Prevotellaceae_NCBI_060618.fasta	79742.5	1	9	12	13	0.00258	0.125	689
110619_Prevotella	Uncategorized Sample	Box 5	peptidase family C69 [Prevotella bryantii B14]	EFI72265.1,OYP53481.1,SDL52575.1,SEA18744.1,SEQ10539.1,WP_027453448.1,WP_039870369.1	Prevotellaceae_NCBI_060618.fasta	60721.5	1	2	2	2	0.000397	0.0376	532
110619_Prevotella	Uncategorized Sample	Box 5	AMP-binding family protein [Prevotella bryantii B14]	EFI73026.1,SDL39001.1,SEA34537.1,SEP94016.1,WP_006281581.1	Prevotellaceae_NCBI_060618.fasta	68830.1	1	4	4	4	0.000793	0.0648	602
110619_Prevotella	Uncategorized Sample	Box 5	keto-hydroxyglutarate-aldolase/keto-deoxy- phosphogluconate aldolase [Prevotella bryantii B14]	EFI72127.1,OYP54733.1,WP_006282451.1	Prevotellaceae_NCBI_060618.fasta	23921.3	0.953	1	1	1	0.000198	0.0314	223
110619_Prevotella	Uncategorized Sample	Box 5	60 kDa chaperonin [Prevotella sp. CAG:279]	CDE39793.1	Prevotellaceae_NCBI_060618.fasta	58176.2	1	2	3	3	0.000595	0.0202	545
110619_Prevotella	Uncategorized Sample	Box 5	hypothetical protein CIK91_00275 [Prevotella bryantii]	OYP57342.1,SDL68358.1,SDZ82148.1,SEQ25472.1,WP_027452918.1	Prevotellaceae_NCBI_060618.fasta	25171.3	0.999	1	1	1	0.000198	0.0515	233
110619_Prevotella	Uncategorized Sample	Box 5	SusD/RagB family protein [Prevotella bryantii B14]	EFI72735.1,SEA05356.1,SER02259.1,WP_006281854.1	Prevotellaceae_NCBI_060618.fasta	61699.1	1	3	3	3	0.000595	0.0591	541
110619_Prevotella	Uncategorized Sample	Box 5	transcription termination factor NusA [Prevotella bryantii B14]	EFI71787.1,OYP55649.1,SDL39873.1,SEA35717.1,SEP95934.1,WP_006282724.1	Prevotellaceae_NCBI_060618.fasta	47761.3	1	3	3	3	0.000595	0.069	420
110619_Prevotella	Uncategorized Sample	Box 5	YadS protein [Prevotella bryantii B14]	EFI72285.1,OYP53498.1,SDL53056.1,SEA18190.1,SEQ11359.1,WP_006282417.1,WP_027453434.1	Prevotellaceae_NCBI_060618.fasta	23339.4	0.946	1	1	1	0.000198	0.0474	211
110619_Prevotella	Uncategorized Sample	Box 5	Hsp90 protein [Prevotella bryantii B14]	EFI73490.1,OYP54086.1,SDL64640.1,SDZ78581.1,SEQ47055.1,WP_006281100.1	Prevotellaceae_NCBI_060618.fasta	78388.8	0.988	1	1	1	0.000198	0.0263	685
110619_Prevotella	Uncategorized Sample	Box 5	pyrophosphate-energized proton pump [Prevotella bryantii B14]	EFI73174.1,OYP54897.1,SDL87650.1,SEA63497.1,SEQ72053.1,WP_006281464.1	Prevotellaceae_NCBI_060618.fasta	87478.4	1	14	19	28	0.00555	0.164	811
110619_Prevotella	Uncategorized Sample	Box 5	NADH dehydrogenase I, d subunit [Prevotella bryantii B14]	EFI72143.1,OYP56919.1,SDL58743.1,SEA00344.1,SEP72604.1,WP_006282431.1	Prevotellaceae_NCBI_060618.fasta	60427.7	1	2	2	2	0.000397	0.0401	524
110619_Prevotella	Uncategorized Sample	Box 5	penicillin-binding protein 2 [Prevotella bryantii B14]	EFI70923.1,OYP56533.1,SDL84133.1,SEA53326.1,SEQ59116.1,WP_006283586.1	Prevotellaceae_NCBI_060618.fasta	69450.4	0.965	1	1	1	0.000198	0.0227	616
110619_Prevotella	Uncategorized Sample	Box 5	ribonuclease R [Prevotella bryantii]	OYP55735.1,SDL42585.1,SEA38334.1,SEQ00146.1,WP_027453240.1,WP_074548076.1,WP_074614414.1,WP_094448291.1	Prevotellaceae_NCBI_060618.fasta	84873.7	1	2	2	2	0.000397	0.0122	738
110619_Prevotella	Uncategorized Sample	Box 5	DNA gyrase, B subunit [Prevotella bryantii B14]	EFI73051.1,OYP55629.1,SDL39451.1,SEA35209.1,SEP95015.1,WP_006281606.1,WP_027453177.1,WP_094448255.1	Prevotellaceae_NCBI_060618.fasta	73505.9	1	5	5	5	0.000991	0.0775	658
110619_Prevotella	Uncategorized Sample	Box 5	putative lipoprotein [Prevotella bryantii B14]	EFI73237.1,SEQ37923.1,WP_006281392.1	Prevotellaceae_NCBI_060618.fasta	60931.9	0.958	1	1	1	0.000198	0.0187	535
110619_Prevotella	Uncategorized Sample	Box 5	phenylalanine--tRNA ligase subunit beta [Prevotella bryantii]	OYP56686.1,SDL66137.1,SDZ79984.1,SEQ30458.1,WP_027452869.1,WP_074548762.1	Prevotellaceae_NCBI_060618.fasta	91651.9	0.999	2	2	2	0.000397	0.0268	822
110619_Prevotella	Uncategorized Sample	Box 5	guanosine-3,5-bis(diphosphate) 3-pyrophosphohydrolase [Prevotella bryantii B14]	EFI73370.1,OYP56415.1,SDL91222.1,SDZ86217.1,SEP56191.1,WP_006281206.1,WP_074613850.1	Prevotellaceae_NCBI_060618.fasta	87000.9	0.971	1	1	1	0.000198	0.0132	758
110619_Prevotella	Uncategorized Sample	Box 5	tetraacyldisaccharide 4'-kinase [Prevotella bryantii B14]	EFI70904.1,SDL61023.1,SDZ97379.1,SEP67783.1	Prevotellaceae_NCBI_060618.fasta	45152.7	1	2	2	2	0.000397	0.0585	393
110619_Prevotella	Uncategorized Sample	Box 5	penicillin-binding protein 1 [Prevotella bryantii B14]	EFI72049.1,OYP56862.1,SDL57493.1,SEP75783.1,WP_006282481.1	Prevotellaceae_NCBI_060618.fasta	87212.5	1	7	7	7	0.00139	0.0936	769
110619_Prevotella	Uncategorized Sample	Box 5	ATPase, MoxR family [Prevotella bryantii B14]	EFI72283.1,SEQ11239.1,WP_006282415.1	Prevotellaceae_NCBI_060618.fasta	37369.1	0.999	1	1	1	0.000198	0.0242	331
110619_Prevotella	Uncategorized Sample	Box 5	ppic-type ppiase domain protein [Prevotella bryantii B14]	EFI71028.1,OYP53232.1,SDM04142.1,SDZ88881.1,SEP54727.1,WP_006283551.1,WP_027453617.1	Prevotellaceae_NCBI_060618.fasta	54737.2	1	9	9	9	0.00178	0.141	476
110619_Prevotella	Uncategorized Sample	Box 5	anion transporter [Prevotella bryantii]	OYP53799.1,SDL71809.1,SEA09104.1,SEQ16992.1,WP_036858253.1,WP_039871311.1,WP_074548920.1,WP_074614159.1,WP_094448864.1	Prevotellaceae_NCBI_060618.fasta	55437.6	1	2	2	2	0.000397	0.0368	516
110619_Prevotella	Uncategorized Sample	Box 5	chaperonin [Prevotella oulorum F0390]	EGV33800.1,SKA04253.1,WP_004379718.1,WP_025070785.1	Prevotellaceae_NCBI_060618.fasta	57910.8	0.987	1	2	2	0.000397	0.168	543
110619_Prevotella	Uncategorized Sample	Box 5	CTP synthase [Prevotella bryantii B14]	EFI72102.1,OYP56903.1,SEA00841.1,SEP73393.1,WP_006282535.1	Prevotellaceae_NCBI_060618.fasta	60277.1	1	5	5	5	0.000991	0.116	534
110619_Prevotella	Uncategorized Sample	Box 5	electron transfer flavoprotein, alpha subunit [Prevotella bryantii B14]	EFI71551.1,OYP56433.1,SDL91610.1,SDZ86658.1,SEP55806.1,WP_006283021.1,WP_094448174.1	Prevotellaceae_NCBI_060618.fasta	36766.7	0.999	2	2	2	0.000397	0.0794	340
110619_Prevotella	Uncategorized Sample	Box 5	YitT family protein [Prevotella bryantii B14]	EFI72196.1,OYP53421.1,SDL50798.1,SEA21052.1,SEQ07396.1,WP_006282325.1,WP_074614285.1,WP_094449016.1	Prevotellaceae_NCBI_060618.fasta	33672.4	0.986	1	1	1	0.000198	0.0465	301
110619_Prevotella	Uncategorized Sample	Box 5	putative ABC transporter permease [Prevotella bryantii B14]	EFI73299.1,SEA29534.1,SEP81848.1,WP_006281284.1	Prevotellaceae_NCBI_060618.fasta	46181.3	1	2	2	2	0.000397	0.05	420
110619_Prevotella	Uncategorized Sample	Box 5	di-tripeptide ABC transporter [Prevotella bryantii B14]	EFI72105.1,OYP56906.1,SDL58429.1,SEA00751.1,SEP73249.1,WP_006282538.1,WP_027454106.1	Prevotellaceae_NCBI_060618.fasta	58751.8	1	4	5	5	0.000991	0.0668	539
110619_Prevotella	Uncategorized Sample	Box 5	glycosyltransferase, group 2 family [Prevotella bryantii B14]	EFI73355.1,OYP56178.1,SDL61408.1,SDZ96741.1,SEP66695.1,WP_006281275.1	Prevotellaceae_NCBI_060618.fasta	36915.6	1	3	3	3	0.000595	0.0719	320
110619_Prevotella	Uncategorized Sample	Box 5	hypothetical protein CIK91_08340 [Prevotella bryantii]	OYP54930.1,WP_039869577.1,WP_074549560.1	Prevotellaceae_NCBI_060618.fasta	11348.8	0.987	1	1	1	0.000198	0.0849	106
110619_Prevotella	Uncategorized Sample	Box 5	chaperone protein DnaK [Prevotella bryantii B14]	EFI71529.1,OYP53169.1,SEP55282.1,WP_006283051.1	Prevotellaceae_NCBI_060618.fasta	68052	1	11	11	11	0.00218	0.213	633
110619_Prevotella	Uncategorized Sample	Box 5	putative RNA methylase [Prevotella bryantii B14]	EFI73328.1,SDL61888.1,SDZ95869.1,SEP65407.1,WP_006281248.1	Prevotellaceae_NCBI_060618.fasta	57370.5	1	7	7	8	0.00159	0.112	493
110619_Prevotella	Uncategorized Sample	Box 5	acyl-(acyl-carrier-protein)-UDP-N-acetylglucosamine O-acyltransferase [Prevotella bryantii B14]	EFI72526.1,SEQ60496.1,WP_006282109.1	Prevotellaceae_NCBI_060618.fasta	27938.9	1	3	4	4	0.000793	0.123	260
110619_Prevotella	Uncategorized Sample	Box 5	signal recognition particle protein [Prevotella bryantii B14]	EFI71204.1,OYP57355.1,SDL68000.1,SDZ81788.1,SEQ26310.1,WP_006283379.1	Prevotellaceae_NCBI_060618.fasta	49837.1	1	3	3	3	0.000595	0.0713	449
110619_Prevotella	Uncategorized Sample	Box 5	putative tetratricopeptide repeat domain protein [Prevotella bryantii B14]	EFI73344.1,OYP56188.1,SDL61610.1,SDZ96403.1,SEP66121.1,WP_006281264.1	Prevotellaceae_NCBI_060618.fasta	25313.7	1	2	2	2	0.000397	0.129	233
110619_Prevotella	Uncategorized Sample	Box 5	ribosomal protein S7 [Prevotella bryantii B14]	EFI70995.1,OYP56592.1,SDL85249.1,SEA54801.1,SEQ92013.1,WP_006283660.1	Prevotellaceae_NCBI_060618.fasta	18107.8	0.995	1	1	1	0.000198	0.057	158
110619_Prevotella	Uncategorized Sample	Box 5	ribosomal protein S3 [Prevotella bryantii B14]	EFI70986.1,OYP56583.1,SDL85079.1,SEA54589.1,SEQ92366.1,WP_006283651.1	Prevotellaceae_NCBI_060618.fasta	27065.4	1	2	2	2	0.000397	0.0913	241
110619_Prevotella	Uncategorized Sample	Box 5	ribosomal protein S8 [Prevotella bryantii B14]	EFI70978.1,OYP56575.1,WP_006283642.1	Prevotellaceae_NCBI_060618.fasta	14589.2	1	4	4	4	0.000793	0.305	131
110619_Prevotella	Uncategorized Sample	Box 5	Na+/Pi-cotransporter [Prevotella bryantii]	OYP55963.1,SDL43086.1,SEA39084.1,SEP89025.1,WP_027453256.1,WP_074548228.1	Prevotellaceae_NCBI_060618.fasta	62773.6	1	2	2	2	0.000397	0.0339	561
110619_Prevotella	Uncategorized Sample	Box 5	MotA/TolQ/ExbB proton channel family protein [Prevotella bryantii B14]	EFI70943.1,OYP56540.1,SDL84322.1,SEA53511.1,SEQ93930.1,WP_006283606.1	Prevotellaceae_NCBI_060618.fasta	29575.6	1	4	7	7	0.00139	0.104	278
110619_Prevotella	Uncategorized Sample	Box 5	FtsX family membrane protein [Prevotella bryantii B14]	EFI73298.1,SEP81806.1,WP_006281283.1	Prevotellaceae_NCBI_060618.fasta	45517.8	1	2	2	2	0.000397	0.0604	414
110619_Prevotella	Uncategorized Sample	Box 5	Cap5D [Prevotella bryantii B14]	EFI71134.1,OYP56942.1,SDL59205.1,SDZ99745.1,SEP71400.1,WP_006283494.1,WP_027454123.1,WP_074548528.1	Prevotellaceae_NCBI_060618.fasta	71009.9	1	8	8	8	0.00159	0.15	632
110619_Prevotella	Uncategorized Sample	Box 5	glyceraldehyde-3-phosphate dehydrogenase, type I [Prevotella bryantii B14]	EFI71076.1,OYP56991.1,SDL60333.1,SDZ98056.1,SEP68872.1,WP_006283436.1,WP_074613998.1	Prevotellaceae_NCBI_060618.fasta	36345	1	1	1	1	0.000198	0.0322	342
110619_Prevotella	Uncategorized Sample	Box 5	protein TonB [Prevotella sp. tf2-5]	SFO61056.1,WP_092069041.1	Prevotellaceae_NCBI_060618.fasta	30539.2	0.981	1	1	1	0.000198	0.0469	277
110619_Prevotella	Uncategorized Sample	Box 5	RNA polymerase sigma-70 factor [Prevotella bryantii B14]	EFI72226.1,OYP53447.1,SDL51600.1,SEA19896.1,SEQ08911.1,WP_006282355.1	Prevotellaceae_NCBI_060618.fasta	32685.3	0.955	1	1	1	0.000198	0.0621	290
110619_Prevotella	Uncategorized Sample	Box 5	thiol:disulfide interchange protein [[Hallella] seregens]	WP_027951740.1	Prevotellaceae_NCBI_060618.fasta	75964.9	0.987	1	1	1	0.000198	0.044	704
110619_Prevotella	Uncategorized Sample	Box 5	conserved hypothetical protein [Prevotella bryantii B14]	EFI72929.1,SEQ65815.1,WP_039869761.1	Prevotellaceae_NCBI_060618.fasta	41170.6	1	5	6	6	0.00119	0.203	375
110619_Prevotella	Uncategorized Sample	Box 5	putative membrane protein [Prevotella bryantii B14]	EFI71671.1,OYP55916.1,SDL46784.1,SEA29865.1,SEP81358.1,WP_006282880.1,WP_027453074.1	Prevotellaceae_NCBI_060618.fasta	47487.9	0.952	1	1	1	0.000198	0.0231	433
110619_Prevotella	Uncategorized Sample	Box 5	thiol oxidoreductase [Prevotella bryantii B14]	EFI71147.1,OYP56930.1,SDL58969.1,SEA00054.1,SEP71944.1,WP_006283507.1	Prevotellaceae_NCBI_060618.fasta	64633.6	1	3	3	4	0.000793	0.048	583
110619_Prevotella	Uncategorized Sample	Box 5	calcium-translocating P-type ATPase, PMCA-type [Prevotella bryantii B14]	EFI71803.1,OYP55665.1,SDL40219.1,SEA36187.1,SEP96695.1,WP_006282741.1,WP_027453192.1,WP_074547989.1,WP_094448267.1	Prevotellaceae_NCBI_060618.fasta	95004.5	0.998	1	1	1	0.000198	0.0187	854
110619_Prevotella	Uncategorized Sample	Box 5	GldK [Prevotella bryantii B14]	EFI72988.1,OYP56618.1,SDL85813.1,SEA55528.1,SEQ91043.1,WP_006281543.1,WP_027453374.1	Prevotellaceae_NCBI_060618.fasta	55219	1	4	4	4	0.000793	0.101	483
110619_Prevotella	Uncategorized Sample	Box 5	conserved hypothetical protein [Prevotella bryantii B14]	EFI72388.1,SDL45021.1,SEA27289.1,SEP85175.1,WP_006282200.1,WP_027453114.1	Prevotellaceae_NCBI_060618.fasta	64532.9	1	8	8	8	0.00159	0.116	579
110619_Prevotella	Uncategorized Sample	Box 5	rubredoxin/rubrerythrin [Prevotella bryantii B14]	EFI73240.1,OYP53710.1,SDL78237.1,SDZ75637.1,SEQ37739.1,WP_006281395.1	Prevotellaceae_NCBI_060618.fasta	20804.7	1	5	9	9	0.00178	0.232	185
110619_Prevotella	Uncategorized Sample	Box 5	ABC transporter, ATP-binding protein [Prevotella bryantii B14]	EFI71387.1,SDL66340.1,SDZ80137.1,SEQ30017.1,WP_006283162.1	Prevotellaceae_NCBI_060618.fasta	61459.4	1	2	3	3	0.000595	0.039	538
110619_Prevotella	Uncategorized Sample	Box 5	peptidyl-dipeptidase Dcp [Prevotella bryantii B14]	EFI73474.1,OYP54101.1,SDL64378.1,SDZ78068.1,SEQ46305.1,WP_027452808.1,WP_074548701.1	Prevotellaceae_NCBI_060618.fasta	77130.7	1	10	10	12	0.00238	0.137	685
110619_Prevotella	Uncategorized Sample	Box 5	conserved hypothetical protein [Prevotella bryantii B14]	EFI71139.1,OYP56937.1,SDL59101.1,SDZ99871.1,SEP71600.1,WP_006283499.1	Prevotellaceae_NCBI_060618.fasta	24883.2	0.986	1	1	1	0.000198	0.0558	215
110619_Prevotella	Uncategorized Sample	Box 5	ribosomal protein L22 [Prevotella bryantii B14]	EFI70987.1,OYP56584.1,SDL85096.1,SEA54613.1,SEQ92326.1,WP_006283652.1	Prevotellaceae_NCBI_060618.fasta	15293.2	1	2	2	2	0.000397	0.157	134
110619_Prevotella	Uncategorized Sample	Box 5	DNA topoisomerase [Prevotella bryantii B14]	EFI71794.1,OYP55656.1,SDL40038.1,SEA35933.1,SEP96295.1,WP_006282731.1,WP_074614397.1	Prevotellaceae_NCBI_060618.fasta	88301	0.998	1	1	1	0.000198	0.0167	777
110619_Prevotella	Uncategorized Sample	Box 5	putative lipoprotein [Prevotella bryantii B14]	EFI72616.1,OYP54873.1,SEA62924.1,SEQ73135.1,WP_006281959.1	Prevotellaceae_NCBI_060618.fasta	73720	0.972	1	1	1	0.000198	0.0171	642
110619_Prevotella	Uncategorized Sample	Box 5	putative lipoprotein [Prevotella bryantii B14]	EFI71349.1,SEP85363.1,WP_081456345.1	Prevotellaceae_NCBI_060618.fasta	53501.8	1	3	3	3	0.000595	0.0707	495
110619_Prevotella	Uncategorized Sample	Box 5	ribosomal protein L14 [Prevotella melaninogenica ATCC 25845]	ADK95372.1,AEA21827.1,AFJ08480.1,AGB27630.1,AKU69142.1,ALO47874.1,ANR73135.1,APW32631.1,APW33968.1,ASE16933.1,ATV25980.1,ATV27814.1,ATV30048.1,ATV33341.1,ATV37322.1,ATV40254.1,ATV53384.1,ATV54437.1,AUI54165.1,BAR96420.1,BAU17588.1,BBA28463.1,CCX64626.1,CCX67951.1,CCY01787.1,CCY84651.1,CCZ13996.1,CDA66916.1,CDA93103.1,CDB04869.1,CDC97768.1,CDD05842.1,CDE32518.1,CUQ07886.1,EEX17903.1,EEX54181.1,EFA…	Prevotellaceae_NCBI_060618.fasta	13155.3	0.993	2	2	2	0.000397	0.14	121
110619_Prevotella	Uncategorized Sample	Box 5	cell division protein FtsH [Prevotella bryantii B14]	EFI73378.1,OYP56408.1,SDL91064.1,SDZ86028.1,SEP56385.1,WP_006281214.1	Prevotellaceae_NCBI_060618.fasta	77286.2	1	8	10	10	0.00198	0.148	695
110619_Prevotella	Uncategorized Sample	Box 5	tetratricopeptide repeat domain protein [Prevotella bryantii B14]	EFI73420.1,OYP57458.1,SDL72341.1,SEA07759.1,SEQ18662.1,WP_006281152.1,WP_094447870.1	Prevotellaceae_NCBI_060618.fasta	47456	1	3	3	3	0.000595	0.0685	409
110619_Prevotella	Uncategorized Sample	Box 5	lysine--tRNA ligase [Prevotella bryantii B14]	EFI72318.1,OYP56368.1,SDL90000.1,SDZ84991.1,SEP57679.1,WP_006282270.1,WP_027453004.1	Prevotellaceae_NCBI_060618.fasta	66013.6	1	3	3	3	0.000595	0.0503	576
110619_Prevotella	Uncategorized Sample	Box 5	ABC-type amino acid transport/signal transduction system [Prevotella bryantii B14]	EFI71419.1,OYP54035.1,SDL65726.1,SDZ79640.1,SEQ49306.1,WP_006283192.1,WP_027452854.1,WP_074548760.1,WP_094448731.1	Prevotellaceae_NCBI_060618.fasta	54852.5	1	3	3	3	0.000595	0.0746	496
110619_Prevotella	Uncategorized Sample	Box 5	F0F1 ATP synthase subunit alpha [Prevotella bryantii]	OYP53565.1,SDL54832.1,SEA16382.1,SEQ83058.1,WP_074548407.1,WP_074803288.1	Prevotellaceae_NCBI_060618.fasta	57570.4	1	8	8	8	0.00159	0.205	528
110619_Prevotella	Uncategorized Sample	Box 5	putative BatD protein [Prevotella bryantii B14]	EFI72276.1,SEA18439.1,SEQ10952.1,WP_006282408.1,WP_074614270.1	Prevotellaceae_NCBI_060618.fasta	96945.1	1	3	3	3	0.000595	0.0369	868
110619_Prevotella	Uncategorized Sample	Box 5	DNA-directed RNA polymerase, beta' subunit [Prevotella bryantii B14]	EFI70998.1,OYP56595.1,SEQ91899.1,WP_006283663.1	Prevotellaceae_NCBI_060618.fasta	159607	1	19	22	24	0.00476	0.148	1444
110619_Prevotella	Uncategorized Sample	Box 5	ribosomal protein L2 [Prevotella bryantii B14]	EFI70989.1,OYP56586.1,SDL85137.1,SEA54660.1,SEQ92246.1,WP_006283654.1	Prevotellaceae_NCBI_060618.fasta	29634.8	1	7	8	8	0.00159	0.332	274
110619_Prevotella	Uncategorized Sample	Box 5	conserved hypothetical protein [Prevotella bryantii B14]	EFI72833.1,OYP56268.1,SDL68699.1,SDZ82551.1,SEQ24737.1,WP_006281841.1	Prevotellaceae_NCBI_060618.fasta	32132.4	1	3	3	3	0.000595	0.0903	277
110619_Prevotella	Uncategorized Sample	Box 5	preprotein translocase, SecY subunit [Prevotella bryantii B14]	EFI70972.1,OYP56569.1,SDL84836.1,SEA54222.1,SEQ92874.1,WP_006283636.1	Prevotellaceae_NCBI_060618.fasta	48992	1	2	2	2	0.000397	0.0539	445
110619_Prevotella	Uncategorized Sample	Box 5	RNA polymerase sigma-54 factor [Prevotella bryantii B14]	EFI71873.1,OYP55724.1,SDL42328.1,SEA37993.1,SEP99612.1,WP_006282711.1	Prevotellaceae_NCBI_060618.fasta	58043.4	1	2	2	2	0.000397	0.0498	502
110619_Prevotella	Uncategorized Sample	Box 5	putative TonB protein [Prevotella bryantii B14]	EFI70946.1,OYP56543.1,SDL84373.1,SEA53584.1,SEQ93828.1,WP_006283609.1	Prevotellaceae_NCBI_060618.fasta	31620.8	1	7	8	8	0.00159	0.291	285
110619_Prevotella	Uncategorized Sample	Box 5	galacitol PTS, EIIc [Prevotella bryantii B14]	EFI72511.1,OYP53958.1,SDL83066.1,SEA52134.1,SEQ61085.1,WP_006282094.1	Prevotellaceae_NCBI_060618.fasta	49832.9	1	3	3	3	0.000595	0.0542	461
110619_Prevotella	Uncategorized Sample	Box 5	putative membrane protein [Prevotella bryantii B14]	EFI72103.1,SDL58379.1,SEA00809.1,SEP73357.1,WP_006282536.1,WP_074548503.1	Prevotellaceae_NCBI_060618.fasta	74238.9	1	28	39	46	0.00912	0.349	641
110619_Prevotella	Uncategorized Sample	Box 5	dNA-directed RNA polymerase subunit alpha [Paraprevotella clara CAG:116]	CCZ01614.1,EGG52428.1,EHG98302.1,WP_008623093.1,WP_008628144.1	Prevotellaceae_NCBI_060618.fasta	37489.8	0.983	1	1	1	0.000198	0.118	330
110619_Prevotella	Uncategorized Sample	Box 5	cytochrome C biogenesis protein transmembrane region [Prevotella bergensis DSM 17361]	EFA45122.1,WP_044123502.1	Prevotellaceae_NCBI_060618.fasta	75854	0.987	1	1	1	0.000198	0.013	690
110619_Prevotella	Uncategorized Sample	Box 5	transporter [Prevotella bryantii]	OYP53548.1,SDL54420.1,SEA16825.1,SEQ83692.1,WP_027453403.1	Prevotellaceae_NCBI_060618.fasta	61067.5	1	4	4	4	0.000793	0.0676	562
110619_Prevotella	Uncategorized Sample	Box 5	DNA repair protein RecN [Prevotella bryantii B14]	EFI71424.1,OYP54040.1,SDL65615.1,SDZ79550.1,SEQ49123.1,WP_006283197.1,WP_027452851.1	Prevotellaceae_NCBI_060618.fasta	63478.8	1	2	2	2	0.000397	0.0557	557
110619_Prevotella	Uncategorized Sample	Box 5	putative lipoprotein [Prevotella bryantii B14]	EFI73125.1,OYP53746.1,SDL86765.1,SEA61079.1,SER05971.1,WP_006281415.1	Prevotellaceae_NCBI_060618.fasta	32271.2	0.967	1	1	1	0.000198	0.0345	290
110619_Prevotella	Uncategorized Sample	Box 5	alpha-glucosidase [Prevotella bryantii B14]	EFI71673.1,OYP55918.1,SDM04847.1,SEA29927.1,SEP81273.1,WP_006282882.1,WP_027453073.1	Prevotellaceae_NCBI_060618.fasta	80959.7	1	4	4	4	0.000793	0.0521	710
110619_Prevotella	Uncategorized Sample	Box 5	LicD-related protein [Prevotella bryantii B14]	EFI71059.1,OYP55745.1,SDL42797.1,SEA38668.1,SEQ00602.1,WP_006283537.1	Prevotellaceae_NCBI_060618.fasta	32567.3	0.987	1	1	1	0.000198	0.0399	276
110619_Prevotella	Uncategorized Sample	Box 5	30S ribosomal protein S11 [Prevotella intermedia 17]	AFJ08527.1,APW32618.1,APW33981.1,ATV25966.1,ATV27828.1,ATV30035.1,ATV33354.1,ATV37309.1,ATV40241.1,ATV53398.1,ATV54424.1,BAR96405.1,BAU17574.1,CCZ11671.1,CDA66930.1,CDA93085.1,CDC28870.1,CDD05857.1,CDD19150.1,CUP02093.1,EEX54196.1,EFB34412.1,EFB93923.1,EFC68003.1,EFC75982.1,EFI70967.1,EFL45346.1,EFM00898.1,EFU31859.1,EGQ15492.1,EHG17624.1,EIM32723.1,EKX97376.1,ERJ79926.1,GAY26926.1,KDR53287.1,KGF…	Prevotellaceae_NCBI_060618.fasta	13955	1	2	2	2	0.000397	0.186	129
110619_Prevotella	Uncategorized Sample	Box 5	ferrous iron transport protein B [Prevotella bryantii B14]	EFI73386.1,OYP56400.1,SDL90856.1,SDZ85835.1,SEP56572.1,WP_006281222.1,WP_027453031.1	Prevotellaceae_NCBI_060618.fasta	92769.4	1	11	12	14	0.00278	0.148	824
110619_Prevotella	Uncategorized Sample	Box 5	excinuclease ABC, C subunit [Prevotella bryantii B14]	EFI71837.1,OYP55696.1,SDL41609.1,SEA37166.1,SEP98367.1,WP_006282775.1,WP_027453215.1,WP_074548058.1,WP_074614408.1,WP_094448279.1	Prevotellaceae_NCBI_060618.fasta	71287.2	0.998	2	2	2	0.000397	0.0296	609
110619_Prevotella	Uncategorized Sample	Box 5	methyltransferase FkbM [Prevotella bryantii B14]	EFI73255.1,SEP83131.1,WP_006281306.1	Prevotellaceae_NCBI_060618.fasta	40226	0.965	1	1	1	0.000198	0.0324	340
110619_Prevotella	Uncategorized Sample	Box 5	hypothetical protein CIK91_08645 [Prevotella bryantii]	OYP54740.1,SDL79667.1,SDZ74566.1,SEQ34863.1,WP_027453538.1,WP_074549301.1	Prevotellaceae_NCBI_060618.fasta	46552.7	1	5	5	5	0.000991	0.139	410
110619_Prevotella	Uncategorized Sample	Box 5	putative Na+/H+ antiporter [Prevotella bryantii B14]	EFI71165.1,OYP53221.1,SDM03951.1,SDZ88603.1,SEP54805.1,WP_006283423.1,WP_027453608.1,WP_074613892.1,WP_094449112.1	Prevotellaceae_NCBI_060618.fasta	80085	1	3	3	3	0.000595	0.0367	709
110619_Prevotella	Uncategorized Sample	Box 5	hypothetical protein CIK91_05845 [Prevotella bryantii]	OYP55853.1,SDL45328.1,SEA27694.1,SEP84568.1,WP_027453106.1,WP_094448330.1	Prevotellaceae_NCBI_060618.fasta	93105.1	1	6	6	6	0.00119	0.0808	829
110619_Prevotella	Uncategorized Sample	Box 5	Na+/H+ antiporter, probable [Prevotella bryantii B14]	EFI71538.1,OYP53160.1,SDM06088.1,SDZ87191.1,SEP55383.1,WP_006283061.1,WP_027453573.1,WP_074550332.1,WP_094449077.1	Prevotellaceae_NCBI_060618.fasta	49226	0.995	2	2	2	0.000397	0.0377	451
110619_Prevotella	Uncategorized Sample	Box 5	glutamine-dependent NAD+ ligase [Prevotella bryantii B14]	EFI72272.1,OYP53606.1,SDL52751.1,SEQ10769.1,WP_006282404.1,WP_027453443.1,WP_094449068.1	Prevotellaceae_NCBI_060618.fasta	73972	1	6	6	6	0.00119	0.0886	666
110619_Prevotella	Uncategorized Sample	Box 5	hypothetical protein [Prevotella sp. Sc00026]	AGH13960.1,EFI71703.1,OYP55944.1,SDM05371.1,SEA30663.1,SER10110.1,WP_006282912.1,WP_027453055.1,WP_074550300.1,WP_074614363.1	Prevotellaceae_NCBI_060618.fasta	68710.7	1	5	5	5	0.000991	0.0841	654
110619_Prevotella	Uncategorized Sample	Box 5	DNA-binding protein HU [Prevotella bryantii B14]	EFI71742.1,WP_006282859.1	Prevotellaceae_NCBI_060618.fasta	57975.1	0.998	1	1	1	0.000198	0.023	521
110619_Prevotella	Uncategorized Sample	Box 5	conserved hypothetical protein [Prevotella bryantii B14]	EFI72658.1,SEQ34006.1,WP_006281925.1	Prevotellaceae_NCBI_060618.fasta	39751.1	1	3	3	3	0.000595	0.112	348
110619_Prevotella	Uncategorized Sample	Box 5	chaperonin GroL [Prevotella sp. CAG:1092]	CCZ11315.1	Prevotellaceae_NCBI_060618.fasta	57952	0.98	1	1	3	0.000595	0.24	542
110619_Prevotella	Uncategorized Sample	Box 5	conserved hypothetical protein [Prevotella bryantii B14]	EFI73381.1,OYP56405.1,SDL90998.1,SDZ85948.1,SEP56463.1,WP_006281217.1	Prevotellaceae_NCBI_060618.fasta	72419.8	1	16	20	20	0.00397	0.261	617
110619_Prevotella	Uncategorized Sample	Box 5	succinate dehydrogenase flavoprotein subunit [Prevotella buccalis ATCC 35310]	EFA91228.1,EFA97731.1,ERT56945.1,KGF34611.1,KGI23155.1,PMC07275.1,PMC25382.1,WP_004350665.1,WP_008123784.1,WP_023058515.1,WP_025072898.1,WP_036873103.1,WP_036925574.1,WP_102696313.1	Prevotellaceae_NCBI_060618.fasta	73726.4	0.979	1	1	3	0.000595	0.162	659
110619_Prevotella	Uncategorized Sample	Box 5	glycine--tRNA ligase [Prevotella bryantii B14]	EFI71259.1,OYP53251.1,WP_006283348.1	Prevotellaceae_NCBI_060618.fasta	60320.7	1	7	8	8	0.00159	0.166	519
110619_Prevotella	Uncategorized Sample	Box 5	1-acyl-sn-glycerol-3-phosphate acyltransferase [Prevotella bryantii B14]	EFI72776.1,OYP56444.1,SDM02281.1,SDZ83935.1,SEP59288.1,WP_027452971.1	Prevotellaceae_NCBI_060618.fasta	29385.8	0.997	1	1	1	0.000198	0.0514	253
110619_Prevotella	Uncategorized Sample	Box 5	tetratricopeptide repeat protein [Prevotella bryantii B14]	EFI72066.1,OYP56878.1,SEA01986.1,SEP75008.1,WP_006282498.1,WP_083350958.1	Prevotellaceae_NCBI_060618.fasta	68156.4	1	4	4	4	0.000793	0.0611	589
110619_Prevotella	Uncategorized Sample	Box 5	ribosomal protein L3 [Prevotella bryantii B14]	EFI70992.1,OYP56589.1,SDL85190.1,SEA54729.1,SEQ92128.1,WP_006283657.1	Prevotellaceae_NCBI_060618.fasta	21614.7	1	7	9	9	0.00178	0.387	204
110619_Prevotella	Uncategorized Sample	Box 5	translation initiation factor IF-2 [Prevotella bryantii B14]	EFI71786.1,SDL39850.1,SEA35691.1,SEP95888.1,WP_006282723.1	Prevotellaceae_NCBI_060618.fasta	106518	1	17	20	21	0.00416	0.173	970
110619_Prevotella	Uncategorized Sample	Box 5	ATP-binding protein, Mrp/Nbp35 family [Prevotella bryantii B14]	EFI72454.1,OYP53915.1,SDL82096.1,SEA50788.1,SEQ63458.1,WP_006282036.1	Prevotellaceae_NCBI_060618.fasta	39881.7	1	1	1	1	0.000198	0.0351	370
110619_Prevotella	Uncategorized Sample	Box 5	chain length determinant protein family [Prevotella bryantii B14]	EFI72800.1,SEP60219.1,WP_006281808.1	Prevotellaceae_NCBI_060618.fasta	39535.8	0.999	2	2	2	0.000397	0.0538	353
110619_Prevotella	Uncategorized Sample	Box 5	conserved hypothetical protein [Prevotella bryantii B14]	EFI73422.1,SEQ18751.1,WP_006281154.1	Prevotellaceae_NCBI_060618.fasta	74719.7	1	2	2	2	0.000397	0.0352	653
110619_Prevotella	Uncategorized Sample	Box 5	hypothetical protein SAMN05444375_11279 [Prevotella bryantii B14]	SEQ67994.1,WP_074803213.1	Prevotellaceae_NCBI_060618.fasta	45026.7	1	4	4	5	0.000991	0.0904	387
110619_Prevotella	Uncategorized Sample	Box 5	ATP-dependent RNA helicase, DEAD/DEAH box family [Prevotella bryantii B14]	EFI71608.1,OYP53524.1,SEQ84699.1,WP_006282951.1,WP_027453415.1	Prevotellaceae_NCBI_060618.fasta	63222.8	1	4	4	4	0.000793	0.0901	555
110619_Prevotella	Uncategorized Sample	Box 5	putative lipoprotein [Prevotella bryantii B14]	EFI71264.1,SEQ51897.1,WP_006283267.1	Prevotellaceae_NCBI_060618.fasta	31612	0.983	1	1	1	0.000198	0.0503	298
110619_Prevotella	Uncategorized Sample	Box 5	putative SusD/RagB family protein, partial [Prevotella bryantii B14]	EFI73061.1,SEP95465.1,WP_006281616.1,WP_074802961.1	Prevotellaceae_NCBI_060618.fasta	59788	0.98	1	1	1	0.000198	0.0186	538
110619_Prevotella	Uncategorized Sample	Box 5	30S ribosomal protein S12 [Prevotella sp. CAG:604]	CDA58284.1,CDA66902.1,CDB04883.1,CDD20832.1,CDE32487.1,EEX54166.1,EFB34440.1,EFC68032.1,EFI70996.1,EHJ39993.1,EKX97405.1,KDR53258.1,OFQ08411.1,OXL44067.1,OYP56593.1,OZT05219.1,SDL85269.1,SEA54824.1,SEQ91963.1,WP_006283661.1,WP_006848839.1,WP_007899805.1,WP_009161022.1,WP_009231178.1,WP_025815504.1,WP_094879331.1	Prevotellaceae_NCBI_060618.fasta	14057.2	0.987	1	1	1	0.000198	0.0873	126
110619_Prevotella	Uncategorized Sample	Box 5	putative DNA-binding response regulator/sensor histidine kinase [Prevotella bryantii B14]	EFI72625.1,SEQ73534.1,WP_081456322.1	Prevotellaceae_NCBI_060618.fasta	71807.7	1	3	4	4	0.000793	0.051	627
110619_Prevotella	Uncategorized Sample	Box 5	phosphoribulokinase family protein [Prevotella bryantii B14]	EFI71042.1,OYP55756.1,SDL43100.1,SEA39106.1,SEP88987.1,WP_006283521.1	Prevotellaceae_NCBI_060618.fasta	64230.4	1	4	4	4	0.000793	0.0863	556
110619_Prevotella	Uncategorized Sample	Box 5	conserved hypothetical protein [Prevotella bryantii B14]	EFI72281.1,OYP53493.1,SDL52940.1,SEA18330.1,SEQ11143.1,WP_006282413.1,WP_083331682.1	Prevotellaceae_NCBI_060618.fasta	41298.1	0.995	1	1	1	0.000198	0.0362	359
110619_Prevotella	Uncategorized Sample	Box 5	translation elongation factor G [Prevotella bryantii B14]	EFI70994.1,OYP56591.1,SDL85233.1,SEA54776.1,SEQ92047.1,WP_006283659.1,WP_027453352.1,WP_074803329.1	Prevotellaceae_NCBI_060618.fasta	77538.3	0.972	1	1	1	0.000198	0.0156	704
110619_Prevotella	Uncategorized Sample	Box 5	GldE [Prevotella bryantii B14]	EFI72037.1,OYP53612.1,SDL55455.1,SEA15541.1,SEQ81892.1,WP_081456332.1	Prevotellaceae_NCBI_060618.fasta	50457	0.99	1	1	1	0.000198	0.0274	438
110619_Prevotella	Uncategorized Sample	Box 5	immunogenic 75 kDa protein PG4 [Prevotella bryantii B14]	EFI72470.1,OYP53929.1,SDL82426.1,SEA51255.1,SEQ62856.1,WP_006282053.1,WP_027453292.1,WP_074549340.1	Prevotellaceae_NCBI_060618.fasta	77534	0.966	1	1	1	0.000198	0.0131	689
110619_Prevotella	Uncategorized Sample	Box 5	trigger factor [Prevotella bryantii B14]	EFI71032.1,OYP53237.1,SDM04226.1,SDZ89015.1,SEP54695.1,WP_006283555.1,WP_074613895.1	Prevotellaceae_NCBI_060618.fasta	51677.8	1	6	6	6	0.00119	0.149	451
110619_Prevotella	Uncategorized Sample	Box 5	elongation factor G [Prevotella bryantii]	OYP55005.1,WP_094448563.1	Prevotellaceae_NCBI_060618.fasta	80639.6	1	3	3	3	0.000595	0.0515	719
110619_Prevotella	Uncategorized Sample	Box 5	preprotein translocase, SecA subunit [Prevotella bryantii B14]	EFI73388.1,OYP56398.1,SDL90820.1,SEP56621.1,WP_006281224.1,WP_074549640.1	Prevotellaceae_NCBI_060618.fasta	128374	0.992	2	2	2	0.000397	0.0134	1119
110619_Prevotella	Uncategorized Sample	Box 5	ATP synthase F1, beta subunit [Prevotella bryantii B14]	EFI72337.1,OYP53571.1,SDL55022.1,SEA16099.1,SEQ82750.1,WP_006282234.1	Prevotellaceae_NCBI_060618.fasta	55142.2	1	4	4	4	0.000793	0.112	508
110619_Prevotella	Uncategorized Sample	Box 5	multidrug resistance protein, AcrA/AcrE family [Prevotella bryantii B14]	EFI72529.1,OYP53975.1,SEA52488.1,SEQ60385.1,WP_006282113.1	Prevotellaceae_NCBI_060618.fasta	42742.7	1	3	3	3	0.000595	0.108	399
110619_Prevotella	Uncategorized Sample	Box 5	lipolytic enzyme, G-D-S-L family [Prevotella bryantii B14]	EFI71549.1,OYP56431.1,SDL91573.1,SDZ86616.1,SEP55849.1,WP_006283019.1,WP_094448173.1	Prevotellaceae_NCBI_060618.fasta	59742.9	0.998	1	1	1	0.000198	0.0224	535
110619_Prevotella	Uncategorized Sample	Box 5	conserved hypothetical protein [Prevotella bryantii B14]	EFI72863.1,OYP53861.1,SDL70675.1,SEA11902.1,SER04526.1,WP_036858246.1,WP_039869793.1,WP_074548840.1,WP_094448903.1	Prevotellaceae_NCBI_060618.fasta	47305.2	0.982	1	1	1	0.000198	0.0256	430
110619_Prevotella	Uncategorized Sample	Box 5	endopeptidase PepO [Prevotella bryantii B14]	EFI72319.1,SDL89983.1,SEP57707.1,WP_006282271.1,WP_027453003.1,WP_074549596.1	Prevotellaceae_NCBI_060618.fasta	76172.2	1	3	3	3	0.000595	0.0503	676
110619_Prevotella	Uncategorized Sample	Box 5	1-deoxy-D-xylulose-5-phosphate synthase [Prevotella bryantii B14]	EFI71567.1,SDM06267.1,SDZ86977.1,SEP55540.1,WP_006283037.1,WP_074550343.1	Prevotellaceae_NCBI_060618.fasta	70781.9	1	2	2	2	0.000397	0.0315	634
110619_Prevotella	Uncategorized Sample	Box 5	NADH:ubiquinone oxidoreductase, Na(+)-translocating, A subunit (plasmid) [Prevotella sp. oral taxon 299 str. F0039]	EFC71622.1,WP_009227470.1	Prevotellaceae_NCBI_060618.fasta	49924.6	0.987	1	1	1	0.000198	0.0245	449
110619_Prevotella	Uncategorized Sample	Box 5	glutamine-fructose-6-phosphate transaminase (isomerizing) [Prevotella bryantii B14]	EFI73450.1,SDL87949.1,SEQ72587.1,WP_006281130.1,WP_074549523.1	Prevotellaceae_NCBI_060618.fasta	67936.7	1	2	2	2	0.000397	0.0293	614
110619_Prevotella	Uncategorized Sample	Box 5	succinate dehydrogenase [Prevotella bryantii B14]	EFI71833.1,OYP55692.1,SDL41491.1,SEA37069.1,SEP98173.1,WP_006282771.1	Prevotellaceae_NCBI_060618.fasta	73576.3	1	27	42	202	0.0401	0.316	659
110619_Prevotella	Uncategorized Sample	Box 5	ribosomal protein L6 [Prevotella bryantii B14]	EFI70977.1,OYP56574.1,SDL84927.1,SEA54357.1,SEQ92679.1,WP_006283641.1	Prevotellaceae_NCBI_060618.fasta	21081.8	1	4	5	6	0.00119	0.268	190
110619_Prevotella	Uncategorized Sample	Box 5	carboxy- processing protease [Prevotella bryantii B14]	EFI71789.1,OYP55651.1,SDL39911.1,SEA35777.1,SEP96034.1,WP_006282726.1	Prevotellaceae_NCBI_060618.fasta	63227.5	1	15	16	17	0.00337	0.273	557
110619_Prevotella	Uncategorized Sample	Box 5	unknown [Prevotella bryantii B14]	AAC97593.1,EFI71701.1,OYP55942.1,SER10016.1,WP_006282910.1,WP_094448365.1	Prevotellaceae_NCBI_060618.fasta	57033.5	0.98	1	1	1	0.000198	0.0275	510
110619_Prevotella	Uncategorized Sample	Box 5	endopeptidase PepO [Prevotella bryantii B14]	EFI71351.1,OYP55013.1,SDZ80905.1,SEQ28256.1,WP_039870934.1	Prevotellaceae_NCBI_060618.fasta	76422.2	1	5	5	5	0.000991	0.0674	668
110619_Prevotella	Uncategorized Sample	Box 5	putative membrane protein [Prevotella bryantii B14]	EFI73434.1,SEQ19479.1,WP_006281166.1	Prevotellaceae_NCBI_060618.fasta	51769.1	1	3	3	3	0.000595	0.0517	464
110619_Prevotella	Uncategorized Sample	Box 5	cell division protein FtsZ [Prevotella bryantii B14]	EFI73048.1,OYP55626.1,SDL39408.1,SEA35122.1,SEP94897.1,WP_006281603.1,WP_027453175.1	Prevotellaceae_NCBI_060618.fasta	48523.1	0.973	1	1	1	0.000198	0.0291	446
110619_Prevotella	Uncategorized Sample	Box 5	ribosome-associated GTPase EngA [Prevotella bryantii B14]	EFI72445.1,OYP53242.1,SDM04302.1,SDZ89119.1,SEP54667.1,WP_006282027.1	Prevotellaceae_NCBI_060618.fasta	49571.4	1	3	3	3	0.000595	0.0732	437
110619_Prevotella	Uncategorized Sample	Box 5	RagB/SusD domain protein [Prevotella bryantii B14]	EFI72391.1,SEP85292.1,WP_039870262.1	Prevotellaceae_NCBI_060618.fasta	80017.4	1	11	13	13	0.00258	0.164	715
110619_Prevotella	Uncategorized Sample	Box 5	polyribonucleotide nucleotidyltransferase [Prevotella bryantii]	OYP55653.1,SDL39975.1,SEA35853.1,SEP96163.1,WP_027453188.1	Prevotellaceae_NCBI_060618.fasta	83099.7	1	5	5	5	0.000991	0.0682	748
110619_Prevotella	Uncategorized Sample	Box 5	sugar transporter [Prevotella bryantii B14]	EFI71382.1,OYP54983.1,SDL66454.1,SDZ80238.1,SEQ29814.1,WP_006283157.1,WP_027452875.1	Prevotellaceae_NCBI_060618.fasta	47076.7	0.955	1	1	1	0.000198	0.0181	441
110619_Prevotella	Uncategorized Sample	Box 5	conserved hypothetical protein [Prevotella bryantii B14]	EFI71236.1,SEP55146.1,WP_006283325.1	Prevotellaceae_NCBI_060618.fasta	95196.3	1	2	2	2	0.000397	0.0246	813
110619_Prevotella	Uncategorized Sample	Box 5	NADH:ubiquinone oxidoreductase, B subunit [Prevotella bryantii B14]	EFI72180.1,OYP53408.1,SDL50470.1,SEA21509.1,SEQ06870.1,WP_006282309.1	Prevotellaceae_NCBI_060618.fasta	41685.9	0.996	1	1	2	0.000397	0.039	385
110619_Prevotella	Uncategorized Sample	Box 5	putative regulatory protein, partial [Prevotella bryantii B14]	EFI73449.1,OYP54884.1,SDL87931.1,SEA63190.1,SEQ72560.1,WP_027453815.1,WP_074614755.1,WP_074803231.1,WP_094448586.1	Prevotellaceae_NCBI_060618.fasta	43291.7	0.997	1	1	1	0.000198	0.027	370
110619_Prevotella	Uncategorized Sample	Box 5	putative membrane protein [Prevotella bryantii B14]	EFI72669.1,OYP53631.1,SDL94015.1,SEA46193.1,SEQ56535.1,WP_006281905.1,WP_027454286.1,WP_074549775.1,WP_074614505.1,WP_094448965.1	Prevotellaceae_NCBI_060618.fasta	72197.1	0.997	2	2	2	0.000397	0.0325	646
110619_Prevotella	Uncategorized Sample	Box 5	NADH dehydrogenase [Prevotella denticola F0289]	AEA20451.1,EFI72142.1,EGC86173.1,EGW47791.1,ERJ79596.1,KGF42611.1,OYP56918.1,PTL28303.1,SDL58714.1,SEA00374.1,SEP72644.1,WP_004353515.1,WP_006282430.1,WP_009011249.1,WP_021672054.1,WP_107626141.1	Prevotellaceae_NCBI_060618.fasta	40442.8	0.99	2	2	2	0.000397	0.0438	364
110619_Prevotella	Uncategorized Sample	Box 5	putative membrane protein [Prevotella bryantii B14]	EFI71064.1,OYP55740.1,SDL42681.1,SEA38492.1,SEQ00363.1,WP_006283542.1	Prevotellaceae_NCBI_060618.fasta	76062.6	1	6	6	7	0.00139	0.0889	664
110619_Prevotella	Uncategorized Sample	Box 5	putative lipoprotein [Prevotella bryantii B14]	EFI71146.1,OYP56931.1,SEP71905.1,WP_006283506.1	Prevotellaceae_NCBI_060618.fasta	46904.9	1	4	4	5	0.000991	0.127	434
110619_Prevotella	Uncategorized Sample	Box 5	prolyl endopeptidase [Prevotella bryantii B14]	EFI72955.1,OYP53078.1,SDM00125.1,SEA58655.1,SEQ66763.1,WP_006281680.1,WP_027453653.1,WP_074550063.1,WP_074614683.1,WP_094449154.1	Prevotellaceae_NCBI_060618.fasta	79661.6	1	2	2	2	0.000397	0.0384	704
110619_Prevotella	Uncategorized Sample	Box 5	periplasmic component of efflux system [Prevotella bryantii B14]	EFI71344.1,SDL80028.1,SEQ34161.1,WP_006283240.1,WP_074549307.1	Prevotellaceae_NCBI_060618.fasta	42867.4	1	3	3	3	0.000595	0.0838	394
110619_Prevotella	Uncategorized Sample	Box 5	putative cell shape-determining protein MreC [Prevotella bryantii B14]	EFI70925.1,SDL84174.1,SEA53368.1,SEQ59034.1,WP_027453337.1	Prevotellaceae_NCBI_060618.fasta	29364.1	0.995	2	2	2	0.000397	0.042	262
110619_Prevotella	Uncategorized Sample	Box 5	acyl-CoA dehydrogenase [Prevotella bryantii]	OYP56434.1,SDL91635.1,SDZ86679.1,SEP55791.1,WP_074549670.1	Prevotellaceae_NCBI_060618.fasta	64851.8	1	11	13	14	0.00278	0.185	574
110619_Prevotella	Uncategorized Sample	Box 5	60 kDa chaperonin [Prevotella sp. CAG:592]	CDD05918.1,KIP55614.1,KIP59794.1,KIP62117.1,WP_022315806.1,WP_044073297.1,WP_044074197.1	Prevotellaceae_NCBI_060618.fasta	58412.2	0.987	1	2	4	0.000793	0.205	542
110619_Prevotella	Uncategorized Sample	Box 5	ribonuclease, Rne/Rng family [Prevotella bryantii B14]	EFI71368.1,OYP54997.1,SDL66763.1,SDZ80515.1,SEQ29130.1,WP_006283143.1	Prevotellaceae_NCBI_060618.fasta	59851.7	1	5	5	5	0.000991	0.0937	523
110619_Prevotella	Uncategorized Sample	Box 5	RNA polymerase subunit sigma [Prevotella enoeca]	ALO49900.1,ERK01255.1,OYP56763.1,WP_021583958.1,WP_025066480.1,WP_094381104.1	Prevotellaceae_NCBI_060618.fasta	32858.6	0.987	1	1	1	0.000198	0.0621	290
110619_Prevotella	Uncategorized Sample	Box 5	NOL1/NOP2/sun family protein [Prevotella bryantii B14]	EFI72471.1,OYP53930.1,SDL82441.1,SEA51281.1,SEQ62824.1,WP_006282054.1,WP_027453293.1,WP_074549342.1,WP_074614598.1,WP_094448839.1	Prevotellaceae_NCBI_060618.fasta	53163.7	0.999	1	1	1	0.000198	0.0215	466
110619_Prevotella	Uncategorized Sample	Box 5	conserved hypothetical protein [Prevotella bryantii B14]	EFI72185.1,OYP53412.1,SDL50553.1,SEA21396.1,SEQ07019.1,WP_006282314.1	Prevotellaceae_NCBI_060618.fasta	49212.9	1	3	3	3	0.000595	0.0684	468
110619_Prevotella	Uncategorized Sample	Box 5	ketol-acid reductoisomerase [Prevotella bryantii B14]	EFI71216.1,OYP57366.1,SDL67759.1,SDZ81540.1,SEQ26835.1,WP_006283391.1	Prevotellaceae_NCBI_060618.fasta	38165.5	1	2	2	2	0.000397	0.0578	346
110619_Prevotella	Uncategorized Sample	Box 5	7TM receptor with intracellular HD hydrolase [Prevotella sp. oral taxon 317 str. F0108]	EFC68109.1,OFQ15998.1,WP_009231255.1	Prevotellaceae_NCBI_060618.fasta	77381.4	0.961	1	1	2	0.000397	0.038	684
110619_Prevotella	Uncategorized Sample	Box 5	DNA topoisomerase II (N- region) domain protein [Prevotella bryantii B14]	EFI71829.1,OYP55689.1,SDL41408.1,SEA36963.1,SEP97979.1,WP_006282767.1,WP_027453210.1	Prevotellaceae_NCBI_060618.fasta	74743.6	1	1	1	1	0.000198	0.0229	654
110619_Prevotella	Uncategorized Sample	Box 5	conserved hypothetical protein [Prevotella bryantii B14]	EFI71187.1,OYP57341.1,SDL68376.1,SDZ82170.1,SEQ25439.1,WP_006283362.1	Prevotellaceae_NCBI_060618.fasta	36396.9	1	3	3	3	0.000595	0.0621	338
110619_Prevotella	Uncategorized Sample	Box 5	CAAX amino protease family protein [Prevotella bryantii B14]	EFI71800.1,OYP55662.1,SDL40168.1,SEA36110.1,SEP96554.1,WP_006282738.1	Prevotellaceae_NCBI_060618.fasta	31252.1	1	2	2	2	0.000397	0.0758	277
110619_Prevotella	Uncategorized Sample	Box 5	conserved hypothetical protein [Prevotella bryantii B14]	EFI70945.1,OYP56542.1,SDL84356.1,SEA53561.1,SEQ93861.1,WP_006283608.1	Prevotellaceae_NCBI_060618.fasta	24313	0.998	1	1	1	0.000198	0.0417	216
110619_Prevotella	Uncategorized Sample	Box 5	starch phosphorylase [Prevotella bryantii B14]	SEQ81581.1,WP_074803282.1	Prevotellaceae_NCBI_060618.fasta	98852.7	1	3	3	3	0.000595	0.0445	853
110619_Prevotella	Uncategorized Sample	Box 5	carboxyl- protease [Prevotella bryantii B14]	EFI73348.1,SEP66316.1,WP_050787888.1	Prevotellaceae_NCBI_060618.fasta	61093	1	6	6	6	0.00119	0.0882	544
110619_Prevotella	Uncategorized Sample	Box 5	rhomboid family protein [Prevotella bryantii B14]	EFI73392.1,OYP55780.1,SDL43610.1,SEA39904.1,SEP87961.1,WP_006281179.1,WP_027453270.1	Prevotellaceae_NCBI_060618.fasta	36526	0.99	1	1	1	0.000198	0.0444	315
110619_Prevotella	Uncategorized Sample	Box 5	melibiase [Prevotella sp. Sc00026]	AGH13971.1,EFI71690.1,OYP55934.1,SDM05159.1,SEA30369.1,SEP80466.1,WP_006282899.1,WP_027453063.1,WP_074614360.1,WP_094448359.1	Prevotellaceae_NCBI_060618.fasta	82835	1	7	7	7	0.00139	0.0988	729
110619_Prevotella	Uncategorized Sample	Box 5	hypothetical protein PBR_2670 [Prevotella bryantii B14]	EFI71967.1,SER11674.1,WP_006282591.1,WP_074803416.1	Prevotellaceae_NCBI_060618.fasta	59018.7	0.999	2	2	2	0.000397	0.0376	505
110619_Prevotella	Uncategorized Sample	Box 5	threonine--tRNA ligase [Prevotella bryantii B14]	EFI72844.1,OYP55017.1,SDL67245.1,SDZ81006.1,SEQ28009.1,WP_006281738.1,WP_074548780.1	Prevotellaceae_NCBI_060618.fasta	74798.5	1	14	15	15	0.00297	0.17	654
110619_Prevotella	Uncategorized Sample	Box 5	formate--tetrahydrofolate ligase [Prevotella bryantii B14]	EFI71195.1,OYP57347.1,SDL68215.1,SEQ25832.1,WP_006283370.1,WP_027452913.1,WP_094447901.1	Prevotellaceae_NCBI_060618.fasta	60289.1	1	1	1	1	0.000198	0.0288	555
110619_Prevotella	Uncategorized Sample	Box 5	putative membrane bound regulatory protein [Prevotella bryantii B14]	EFI71475.1,OYP54381.1,SDL93419.1,SEA46633.1,SEQ54905.1,WP_006283109.1,WP_027454303.1,WP_074549738.1,WP_074614520.1,WP_094448677.1	Prevotellaceae_NCBI_060618.fasta	39625.7	1	2	2	2	0.000397	0.0567	353
110619_Prevotella	Uncategorized Sample	Box 5	conserved hypothetical protein [Prevotella bryantii B14]	EFI72378.1,OYP55849.1,SEA27546.1,SEP84775.1,WP_006282190.1	Prevotellaceae_NCBI_060618.fasta	43281.4	0.993	1	1	1	0.000198	0.0344	378
110619_Prevotella	Uncategorized Sample	Box 5	conserved hypothetical protein [Prevotella bryantii B14]	EFI71013.1,SDZ85658.1,SEP56769.1,WP_006283563.1	Prevotellaceae_NCBI_060618.fasta	79452.7	1	36	52	76	0.0151	0.45	714
110619_Prevotella	Uncategorized Sample	Box 5	putative potassium uptake protein TrkA [Prevotella bryantii B14]	EFI71893.1,OYP55806.1,SDL44247.1,SEA26043.1,SEP86708.1,WP_006282674.1,WP_027453140.1,WP_074548121.1	Prevotellaceae_NCBI_060618.fasta	59580.6	1	4	4	4	0.000793	0.0832	553
110619_Prevotella	Uncategorized Sample	Box 5	RagB/SusD domain protein [Prevotella bryantii B14]	EFI70743.1,SER09438.1,WP_006283881.1	Prevotellaceae_NCBI_060618.fasta	63596.6	1	2	2	2	0.000397	0.0531	546
110619_Prevotella	Uncategorized Sample	Box 5	phospho-N-acetylmuramoyl-pentapeptide-transferase [Prevotella bryantii B14]	EFI73041.1,OYP55619.1,SDL39282.1,SEA34947.1,SEP94613.1,WP_006281596.1,WP_027453172.1,WP_094448250.1	Prevotellaceae_NCBI_060618.fasta	47253.8	1	3	4	4	0.000793	0.0616	422
110619_Prevotella	Uncategorized Sample	Box 5	50S ribosomal protein L11 [Prevotella bryantii]	OYP56600.1,SDL85407.1,SEA55003.1,SEQ91735.1,WP_027453358.1	Prevotellaceae_NCBI_060618.fasta	15550.5	0.996	1	1	1	0.000198	0.116	146
110619_Prevotella	Uncategorized Sample	Box 5	Na+/H+ antiporter [Prevotella bryantii B14]	EFI72131.1,SDL79604.1,SDZ74605.1,SEQ34977.1,WP_006282455.1,WP_027453535.1,WP_074549300.1	Prevotellaceae_NCBI_060618.fasta	46160.4	0.999	2	2	2	0.000397	0.0252	436
110619_Prevotella	Uncategorized Sample	Box 5	aldose 1-epimerase (Mutarotase) [Prevotella bryantii B14]	EFI71380.1,OYP54985.1,SDL66490.1,SDZ80279.1,SEQ29722.1,WP_006283155.1	Prevotellaceae_NCBI_060618.fasta	43549.1	1	4	4	5	0.000991	0.103	397
110619_Prevotella	Uncategorized Sample	Box 5	conserved hypothetical protein [Prevotella bryantii B14]	EFI72484.1,OYP53942.1,SDL82722.1,SEA51675.1,SEQ62234.1,WP_006282067.1,WP_094448841.1	Prevotellaceae_NCBI_060618.fasta	55423.1	1	2	2	2	0.000397	0.0508	472
110619_Prevotella	Uncategorized Sample	Box 5	putative membrane protein [Prevotella ruminicola 23]	ADE82555.1,EFI71034.1,OYP53239.1,SDM04258.1,SDQ79423.1,SDZ89055.1,SEA89052.1,SEF39002.1,SEH92812.1,SEP54684.1,SEW08914.1,SFC33025.1,SHK69094.1,SHM80939.1,WP_006283557.1,WP_027453622.1,WP_028902476.1,WP_028907286.1,WP_028911959.1,WP_033149104.1,WP_033151028.1,WP_036911753.1,WP_073046706.1,WP_073207648.1	Prevotellaceae_NCBI_060618.fasta	27753.9	0.999	2	2	2	0.000397	0.0837	251
110619_Prevotella	Uncategorized Sample	Box 5	pyruvate, phosphate dikinase [Prevotella bryantii B14]	EFI72097.1,SEP73625.1,WP_006282530.1	Prevotellaceae_NCBI_060618.fasta	99416.5	1	5	5	5	0.000991	0.0442	906
110619_Prevotella	Uncategorized Sample	Box 5	NADH dehydrogenase I, m subunit [Prevotella bryantii B14]	EFI72113.1,OYP56913.1,SDL58587.1,SEA00515.1,SEP72865.1,WP_006282546.1,WP_024989953.1,WP_074614026.1	Prevotellaceae_NCBI_060618.fasta	54687.5	0.994	1	1	1	0.000198	0.016	501
110619_Prevotella	Uncategorized Sample	Box 5	S1 RNA binding domain protein [Prevotella bryantii B14]	EFI72312.1,OYP56448.1,SDL90116.1,SDZ85092.1,SEP57509.1,WP_006282264.1,WP_074549602.1,WP_094448179.1	Prevotellaceae_NCBI_060618.fasta	79127.2	0.997	2	2	2	0.000397	0.0313	703
110619_Prevotella	Uncategorized Sample	Box 5	putative membrane protein [Prevotella bryantii B14]	EFI73263.1,OYP55977.1,SDL45868.1,SEA28488.1,SEP83468.1,WP_006281314.1,WP_027453095.1,WP_074548246.1	Prevotellaceae_NCBI_060618.fasta	72910.2	1	2	2	3	0.000595	0.0368	625
110619_Prevotella	Uncategorized Sample	Box 5	putative cell division protein FtsW [Prevotella bryantii B14]	EFI73043.1,OYP55621.1,SEA34996.1,SEP94697.1,WP_006281598.1	Prevotellaceae_NCBI_060618.fasta	45836.1	0.987	1	1	1	0.000198	0.0263	419
110619_Prevotella	Uncategorized Sample	Box 5	beta-galactosidase [Prevotella bryantii B14]	EFI73481.1,OYP54093.1,SDL64489.1,SEQ46673.1,WP_006281089.1,WP_074548707.1,WP_094448751.1	Prevotellaceae_NCBI_060618.fasta	79308	1	3	3	3	0.000595	0.046	696
110619_Prevotella	Uncategorized Sample	Box 5	hypothetical protein PBR_1871 [Prevotella bryantii B14]	EFI72808.1,OYP56302.1,SDM01719.1,SDZ83150.1,SEP60587.1,WP_006281816.1,WP_027452943.1	Prevotellaceae_NCBI_060618.fasta	17552.4	0.99	1	1	1	0.000198	0.0784	153
110619_Prevotella	Uncategorized Sample	Box 5	protoporphyrinogen oxidase [Prevotella bryantii B14]	EFI72902.1,OYP54627.1,SEA63852.1,SEQ95965.1,WP_006281627.1,WP_027453830.1,WP_094448660.1	Prevotellaceae_NCBI_060618.fasta	51089.8	0.989	1	1	1	0.000198	0.0307	456
110619_Prevotella	Uncategorized Sample	Box 5	putative membrane protein [Prevotella bryantii B14]	EFI71807.1,OYP55669.1,SDL40960.1,SEA36345.1,SEP96950.1,WP_006282745.1,WP_027453196.1	Prevotellaceae_NCBI_060618.fasta	43823.3	1	2	2	2	0.000397	0.0465	409
110619_Prevotella	Uncategorized Sample	Box 5	pectate lyase/Amb allergen [Prevotella bryantii B14]	EFI71618.1,OYP53534.1,SDL54074.1,SEA17224.1,SEQ84260.1,WP_006282961.1,WP_027453410.1,WP_074548385.1,WP_074614254.1	Prevotellaceae_NCBI_060618.fasta	82225.8	1	3	3	3	0.000595	0.0373	751
110619_Prevotella	Uncategorized Sample	Box 5	ribosomal protein S4 [Prevotella bryantii B14]	EFI70966.1,OYP56563.1,SDL84727.1,SEA54071.1,SEQ93092.1,WP_006283629.1	Prevotellaceae_NCBI_060618.fasta	22884.7	0.998	2	2	2	0.000397	0.0693	202
110619_Prevotella	Uncategorized Sample	Box 5	conserved hypothetical protein [Prevotella bryantii B14]	EFI73483.1,SDL64514.1,SDZ78282.1,SEQ46760.1,WP_006281092.1,WP_051214607.1,WP_083331700.1,WP_083350938.1	Prevotellaceae_NCBI_060618.fasta	40346.5	0.987	1	1	1	0.000198	0.0347	346
110619_Prevotella	Uncategorized Sample	Box 5	putative lipoprotein [Prevotella bryantii B14]	EFI73067.1,SEQ21016.1,WP_006281509.1	Prevotellaceae_NCBI_060618.fasta	38033.1	0.987	1	1	1	0.000198	0.0364	357
110619_Prevotella	Uncategorized Sample	Box 5	tryptophan--tRNA ligase [Prevotella bryantii B14]	EFI71169.1,OYP53224.1,SDZ88693.1,SEP54779.1,WP_006283427.1	Prevotellaceae_NCBI_060618.fasta	41013	0.965	1	1	1	0.000198	0.0304	362
110619_Prevotella	Uncategorized Sample	Box 5	alanine--tRNA ligase [Prevotella bryantii B14]	EFI73363.1,SEP56060.1,WP_006281199.1	Prevotellaceae_NCBI_060618.fasta	100178	0.988	1	1	1	0.000198	0.018	888
110619_Prevotella	Uncategorized Sample	Box 5	chaperonin GroEL [Prevotella albensis]	WP_024989993.1	Prevotellaceae_NCBI_060618.fasta	57564.1	0.986	1	2	2	0.000397	0.189	540
110619_Prevotella	Uncategorized Sample	Box 5	fumarate reductase/succinate dehydrogenase flavoprotein subunit [Prevotella sp. oral taxon 376]	PTL33648.1,WP_107620343.1	Prevotellaceae_NCBI_060618.fasta	73461.1	0.986	1	1	2	0.000397	0.184	659
110619_Prevotella	Uncategorized Sample	Box 5	mce family protein [Prevotella bryantii B14]	EFI72495.1,OYP53952.1,SDL82929.1,SEA51951.1,SEQ61796.1,WP_006282078.1	Prevotellaceae_NCBI_060618.fasta	32631.4	0.998	2	2	2	0.000397	0.08	300
110619_Prevotella	Uncategorized Sample	Box 5	chaperonin GroL [Prevotella bryantii B14]	EFI71071.1,OYP56150.1,SDL60715.1,SDZ97813.1,SEP68545.1,WP_006283431.1	Prevotellaceae_NCBI_060618.fasta	57841.8	1	33	51	72	0.0143	0.483	540
110619_Prevotella	Uncategorized Sample	Box 5	glycogen debranching enzyme-related protein [Prevotella bryantii B14]	EFI71080.1,OYP56988.1,SDL60258.1,SDZ98159.1,SEP69033.1,WP_006283440.1,WP_027454145.1,WP_074802908.1	Prevotellaceae_NCBI_060618.fasta	75147.2	0.995	1	1	1	0.000198	0.0108	649
110619_Prevotella	Uncategorized Sample	Box 5	conserved hypothetical protein [Prevotella bryantii B14]	EFI71219.1,OYP57369.1,SEQ26966.1,WP_006283394.1,WP_027452899.1	Prevotellaceae_NCBI_060618.fasta	45295.4	1	3	3	3	0.000595	0.0796	402
110619_Prevotella	Uncategorized Sample	Box 5	NADH:ubiquinone oxidoreductase, F subunit [Prevotella bryantii B14]	EFI72176.1,OYP53405.1,SDL50391.1,SEA21620.1,SEQ06663.1,WP_006282305.1	Prevotellaceae_NCBI_060618.fasta	47127.8	1	4	4	4	0.000793	0.118	422
110619_Prevotella	Uncategorized Sample	Box 5	chaperonin GroL [Prevotella pleuritidis F0068]	ERK00058.1,WP_021584408.1	Prevotellaceae_NCBI_060618.fasta	58125.1	0.987	1	1	1	0.000198	0.162	542
110619_Prevotella	Uncategorized Sample	Box 5	conserved hypothetical protein [Prevotella bryantii B14]	EFI72984.1,OYP56615.1,SDL85746.1,SEA55445.1,SEQ91169.1,WP_006281539.1,WP_027453370.1	Prevotellaceae_NCBI_060618.fasta	22057.9	1	3	3	3	0.000595	0.199	206
110619_Prevotella	Uncategorized Sample	Box 5	signal peptidase I [Prevotella bryantii B14]	EFI71817.1,SEP97426.1	Prevotellaceae_NCBI_060618.fasta	58604.2	1	4	5	5	0.000991	0.0762	499
110619_Prevotella	Uncategorized Sample	Box 5	SusD/RagB family protein [Prevotella bryantii B14]	EFI72862.1,SER04490.1,WP_006281708.1	Prevotellaceae_NCBI_060618.fasta	65709.3	1	3	3	3	0.000595	0.0608	576
110619_Prevotella	Uncategorized Sample	Box 5	putative endonuclease [Prevotella bryantii B14]	EFI71975.1,SEQ43192.1,WP_006282599.1,WP_106812415.1	Prevotellaceae_NCBI_060618.fasta	76605.4	0.99	1	1	1	0.000198	0.0181	664
110619_Prevotella	Uncategorized Sample	Box 5	DNA mismatch repair protein MutL [Prevotella bryantii B14]	EFI71025.1,OYP53229.1,SDM04096.1,SDZ88816.1,SEP54744.1,WP_006283548.1,WP_027453615.1,WP_074550268.1,WP_094449114.1	Prevotellaceae_NCBI_060618.fasta	71159.2	1	5	5	5	0.000991	0.0844	640
110619_Prevotella	Uncategorized Sample	Box 5	ribosomal protein S5 [Prevotella bryantii B14]	EFI70975.1,OYP56572.1,SDL84891.1,SEA54300.1,SEQ92749.1,WP_027453351.1	Prevotellaceae_NCBI_060618.fasta	17361	1	2	2	2	0.000397	0.119	168
110619_Prevotella	Uncategorized Sample	Box 5	putative membrane protein [Prevotella bryantii B14]	EFI73321.1,OYP56205.1,SDZ95641.1,SEP65103.1,WP_027454194.1,WP_094448208.1	Prevotellaceae_NCBI_060618.fasta	126014	1	6	6	6	0.00119	0.048	1105
110619_Prevotella	Uncategorized Sample	Box 5	hemin-binding protein [Prevotella bryantii B14]	EFI71421.1,OYP54037.1,SDL65674.1,SDZ79600.1,SEQ49231.1,WP_006283194.1	Prevotellaceae_NCBI_060618.fasta	66347.1	1	7	9	9	0.00178	0.138	593
110619_Prevotella	Uncategorized Sample	Box 6	ribosomal protein S16 [Prevotella bryantii B14]	EFI72345.1,OYP53580.1,SDL55239.1,SEA15831.1,SEQ82329.1,WP_006282242.1	Prevotellaceae_NCBI_060618.fasta	19219.1	0.957	1	1	1	0.000196	0.073	178
110619_Prevotella	Uncategorized Sample	Box 6	initiator RepB family protein [Prevotella bryantii B14]	EFI72956.1,OYP53079.1,SDM00109.1,SEA58629.1,SEQ66797.1,WP_006281681.1	Prevotellaceae_NCBI_060618.fasta	48137.7	1	3	3	3	0.000587	0.0841	416
110619_Prevotella	Uncategorized Sample	Box 6	chaperonin GroEL [Prevotella sp. 885]	OZT04262.1,WP_094880338.1	Prevotellaceae_NCBI_060618.fasta	58030.2	0.946	1	1	1	0.000196	0.413	543
110619_Prevotella	Uncategorized Sample	Box 6	formate--tetrahydrofolate ligase [Prevotella bryantii B14]	EFI71195.1,OYP57347.1,SDL68215.1,SEQ25832.1,WP_006283370.1,WP_027452913.1,WP_094447901.1	Prevotellaceae_NCBI_060618.fasta	60289.1	1	4	4	4	0.000783	0.101	555
110619_Prevotella	Uncategorized Sample	Box 6	signal peptide peptidase SppA, 67K type [Prevotella bryantii B14]	EFI70905.1,OYP56162.1,SDL61003.1,SDZ97402.1,SEP67824.1,WP_006283696.1,WP_027454160.1,WP_074548618.1,WP_074613989.1,WP_094448190.1	Prevotellaceae_NCBI_060618.fasta	66405.8	1	5	6	6	0.00117	0.118	593
110619_Prevotella	Uncategorized Sample	Box 6	phosphopyruvate hydratase [Prevotella bryantii B14]	EFI70752.1,OYP53871.1,SDL70984.1,SEA11491.1,SER03827.1,WP_006283776.1	Prevotellaceae_NCBI_060618.fasta	47311.2	1	12	19	22	0.0043	0.317	435
110619_Prevotella	Uncategorized Sample	Box 6	transcription termination factor Rho [Prevotella bryantii B14]	EFI71625.1,OYP53542.1,SDL54275.1,SEA17003.1,SEQ83925.1,WP_006282968.1,WP_074548391.1,WP_094449042.1	Prevotellaceae_NCBI_060618.fasta	74015.8	1	8	9	10	0.00196	0.148	668
110619_Prevotella	Uncategorized Sample	Box 6	electron transport complex protein RnfC [Prevotella bryantii B14]	EFI71734.1,OYP54707.1,SDL78898.1,SDZ75190.1,SEQ36358.1,WP_006282851.1	Prevotellaceae_NCBI_060618.fasta	50512.5	1	17	23	24	0.0047	0.314	472
110619_Prevotella	Uncategorized Sample	Box 6	hypothetical protein PBR_1703 [Prevotella bryantii B14]	EFI72639.1,SER01551.1,WP_006281936.1	Prevotellaceae_NCBI_060618.fasta	44614.1	1	14	17	18	0.00352	0.306	392
110619_Prevotella	Uncategorized Sample	Box 6	putative membrane protein [Prevotella bryantii B14]	EFI72079.1,SDL58019.1,SEA01605.1,SEP74467.1,WP_074548468.1,WP_074614055.1,WP_081456331.1	Prevotellaceae_NCBI_060618.fasta	42256.8	0.964	1	1	1	0.000196	0.0245	367
110619_Prevotella	Uncategorized Sample	Box 6	ABC transporter, ATP-binding protein, MsbA family [Prevotella bryantii B14]	EFI71065.1,OYP55739.1,WP_006283543.1,WP_027453243.1	Prevotellaceae_NCBI_060618.fasta	69352.9	1	24	33	35	0.00685	0.388	613
110619_Prevotella	Uncategorized Sample	Box 6	putative lipoprotein [Prevotella bryantii B14]	EFI71265.1,OYP55271.1,SEQ51942.1,WP_006283268.1,WP_094448472.1	Prevotellaceae_NCBI_060618.fasta	37072.7	0.99	1	1	1	0.000196	0.0293	341
110619_Prevotella	Uncategorized Sample	Box 6	conserved hypothetical protein [Prevotella bryantii B14]	EFI72641.1,OYP55239.1,SDL73722.1,SEA05737.1,SER01383.1,WP_074549044.1,WP_074614093.1,WP_081456320.1,WP_094448445.1	Prevotellaceae_NCBI_060618.fasta	61159.8	0.979	1	1	1	0.000196	0.0303	595
110619_Prevotella	Uncategorized Sample	Box 6	preprotein translocase subunit SecG [Prevotella bryantii]	OYP56281.1,SDL69010.1,SDZ82878.1,SEQ24110.1,WP_027452937.1	Prevotellaceae_NCBI_060618.fasta	13387.2	1	1	2	3	0.000587	0.198	131
110619_Prevotella	Uncategorized Sample	Box 6	permease, YjgP/YjgQ family [Prevotella bryantii B14]	EFI70940.1,OYP56537.1,SEA53438.1,SEQ94028.1,WP_006283603.1,WP_094448073.1	Prevotellaceae_NCBI_060618.fasta	72079.3	1	5	6	6	0.00117	0.0808	631
110619_Prevotella	Uncategorized Sample	Box 6	fumarate reductase, iron-sulfur protein [Prevotella bryantii B14]	EFI71832.1,OYP55691.1,SDL41471.1,SEA37041.1,SEP98108.1,WP_006282770.1	Prevotellaceae_NCBI_060618.fasta	27614.2	1	4	4	4	0.000783	0.187	252
110619_Prevotella	Uncategorized Sample	Box 6	ATP-dependent RNA helicase, DEAD/DEAH box family [Prevotella bryantii B14]	EFI71811.1,OYP55672.1,SDL41048.1,SEA36450.1,SEP97133.1,WP_006282749.1,WP_027453199.1	Prevotellaceae_NCBI_060618.fasta	70586.8	1	3	3	3	0.000587	0.0579	622
110619_Prevotella	Uncategorized Sample	Box 6	ribosomal protein S13p/S18e [Prevotella bryantii B14]	EFI70968.1,OYP56565.1,SDL84766.1,SEA54124.1,SEQ93008.1,WP_006283631.1	Prevotellaceae_NCBI_060618.fasta	14009.1	1	3	4	4	0.000783	0.222	126
110619_Prevotella	Uncategorized Sample	Box 6	ftsk/spoiiie family protein [Prevotella bryantii B14]	EFI71443.1,OYP54058.1,SDL65233.1,SDZ79172.1,SEQ48354.1,WP_036857807.1,WP_039870960.1	Prevotellaceae_NCBI_060618.fasta	89431.6	1	5	5	5	0.000978	0.0716	810
110619_Prevotella	Uncategorized Sample	Box 6	hypothetical protein CIK91_02230 [Prevotella bryantii]	OYP56530.1,SEA53259.1,SEQ59216.1,WP_036858049.1	Prevotellaceae_NCBI_060618.fasta	51419	1	4	4	4	0.000783	0.122	451
110619_Prevotella	Uncategorized Sample	Box 6	60 kDa chaperonin [Prevotella sp. CAG:592]	CDD05918.1,KIP55614.1,KIP59794.1,KIP62117.1,WP_022315806.1,WP_044073297.1,WP_044074197.1	Prevotellaceae_NCBI_060618.fasta	58412.2	0.979	1	2	5	0.000978	0.351	542
110619_Prevotella	Uncategorized Sample	Box 6	hypothetical protein PBR_1494 [Prevotella bryantii B14]	EFI73120.1,SER06136.1,WP_006281410.1	Prevotellaceae_NCBI_060618.fasta	65482.1	1	7	7	7	0.00137	0.133	607
110619_Prevotella	Uncategorized Sample	Box 6	glycosylhydrolase [Prevotella bryantii B14]	EFI72864.1,SER04564.1,WP_039869796.1	Prevotellaceae_NCBI_060618.fasta	59690.3	1	9	12	12	0.00235	0.169	528
110619_Prevotella	Uncategorized Sample	Box 6	30S ribosomal protein S2 [Prevotella bryantii]	OYP55893.1,SDL46233.1,SEP82581.1,WP_027453091.1,WP_074548190.1	Prevotellaceae_NCBI_060618.fasta	29706.5	1	9	10	10	0.00196	0.228	268
110619_Prevotella	Uncategorized Sample	Box 6	putative lipoprotein [Prevotella bryantii B14]	EFI72784.1,SEP59610.1,WP_006281792.1	Prevotellaceae_NCBI_060618.fasta	46449.4	1	4	5	5	0.000978	0.162	438
110619_Prevotella	Uncategorized Sample	Box 6	putative oxaloacetate decarboxylase [Prevotella bryantii B14]	EFI72757.1,OYP56345.1,SDZ84429.1,SEP58582.1,WP_006281765.1	Prevotellaceae_NCBI_060618.fasta	65853.1	1	5	5	5	0.000978	0.0895	592
110619_Prevotella	Uncategorized Sample	Box 6	glutamine cyclotransferase-related protein [Prevotella bryantii B14]	EFI71054.1,OYP55748.1,SEA38806.1,SEQ00821.1,WP_006283532.1	Prevotellaceae_NCBI_060618.fasta	39301	1	2	3	3	0.000587	0.0712	351
110619_Prevotella	Uncategorized Sample	Box 6	copper-exporting ATPase [Prevotella bryantii B14]	EFI73113.1,OYP53733.1,SEA60688.1,SER06362.1,WP_006281403.1,WP_027453741.1,WP_074614714.1,WP_094448919.1	Prevotellaceae_NCBI_060618.fasta	70106.4	1	3	5	5	0.000978	0.0564	638
110619_Prevotella	Uncategorized Sample	Box 6	putative protein-export membrane protein SecD [Prevotella bryantii B14]	EFI73390.1,SDL43654.1,SEA39964.1,SEP87892.1,WP_006281177.1,WP_027453272.1,WP_074548099.1,WP_074614421.1	Prevotellaceae_NCBI_060618.fasta	110224	1	28	36	36	0.00704	0.267	1014
110619_Prevotella	Uncategorized Sample	Box 6	aspartate--tRNA ligase [Prevotella bryantii B14]	EFI71413.1,OYP56700.1,SDL65804.1,SDZ79710.1,SEQ31119.1,WP_006283188.1	Prevotellaceae_NCBI_060618.fasta	66653	0.995	2	2	2	0.000391	0.0444	586
110619_Prevotella	Uncategorized Sample	Box 6	L-arabinose isomerase [Prevotella bryantii B14]	EFI71376.1,OYP54989.1,SDL66576.1,SDZ80363.1,SEQ29546.1,WP_006283151.1	Prevotellaceae_NCBI_060618.fasta	58333.8	1	6	7	8	0.00157	0.136	514
110619_Prevotella	Uncategorized Sample	Box 6	hypothetical protein PBR_2670 [Prevotella bryantii B14]	EFI71967.1,SER11674.1,WP_006282591.1,WP_074803416.1	Prevotellaceae_NCBI_060618.fasta	59018.7	1	7	7	7	0.00137	0.158	505
110619_Prevotella	Uncategorized Sample	Box 6	IMP dehydrogenase [Prevotella bryantii]	SDM04156.1,SDZ88904.1,SEP54722.1,WP_027453618.1	Prevotellaceae_NCBI_060618.fasta	53098.9	1	20	30	33	0.00646	0.35	494
110619_Prevotella	Uncategorized Sample	Box 6	conserved hypothetical protein [Prevotella bryantii B14]	EFI72120.1,OYP54765.1,SDL79379.1,SDZ74740.1,SEQ35412.1,WP_027453529.1,WP_039870417.1	Prevotellaceae_NCBI_060618.fasta	20492.1	0.999	2	2	2	0.000391	0.0865	185
110619_Prevotella	Uncategorized Sample	Box 6	cell division protein FtsA [Prevotella bryantii B14]	EFI73047.1,OYP55625.1,SDL39397.1,SEA35096.1,SEP94859.1,WP_006281602.1	Prevotellaceae_NCBI_060618.fasta	54424.2	1	8	10	11	0.00215	0.216	487
110619_Prevotella	Uncategorized Sample	Box 6	putative DNA mismatch repair protein MutS [Prevotella bryantii B14]	EFI71717.1,SEQ37133.1,WP_039870744.1	Prevotellaceae_NCBI_060618.fasta	71920.3	1	2	2	2	0.000391	0.0285	631
110619_Prevotella	Uncategorized Sample	Box 6	putative glycosyl hydrolase, family 13 [Prevotella bryantii B14]	EFI71675.1,SDM04880.1,SEA29980.1,SEP81158.1,WP_006282884.1,WP_074550311.1,WP_074614377.1	Prevotellaceae_NCBI_060618.fasta	72672.7	1	1	1	1	0.000196	0.0173	637
110619_Prevotella	Uncategorized Sample	Box 6	levanase/fructan beta-fructosidase [Prevotella bryantii]	SEA11959.1,WP_051214713.1,WP_074614226.1	Prevotellaceae_NCBI_060618.fasta	68584	1	7	8	8	0.00157	0.104	605
110619_Prevotella	Uncategorized Sample	Box 6	aspartate ammonia-lyase [Prevotella bryantii B14]	EFI72647.1,OYP55235.1,SER01135.1,WP_039870072.1	Prevotellaceae_NCBI_060618.fasta	52207.4	0.999	1	1	1	0.000196	0.0189	475
110619_Prevotella	Uncategorized Sample	Box 6	GH3 auxin-responsive promoter superfamily [Prevotella bryantii B14]	EFI71860.1,SDL42117.1,SEA37785.1,SEP99288.1,WP_006282798.1,WP_027453228.1	Prevotellaceae_NCBI_060618.fasta	57659.8	1	22	31	31	0.00607	0.312	503
110619_Prevotella	Uncategorized Sample	Box 6	chaperonin GroL [Prevotella baroniae F0067]	ERK40463.1,WP_021588500.1	Prevotellaceae_NCBI_060618.fasta	58121.1	1	2	5	7	0.00137	0.399	542
110619_Prevotella	Uncategorized Sample	Box 6	RagB/SusD family nutrient uptake outer membrane protein [Prevotella bryantii]	OYP55198.1,SDL72885.1,SEA06884.1,SEQ19869.1,WP_027454015.1,WP_074548985.1,WP_074614118.1,WP_094448411.1	Prevotellaceae_NCBI_060618.fasta	76550	0.979	1	1	1	0.000196	0.0119	671
110619_Prevotella	Uncategorized Sample	Box 6	ribosomal protein L22 [Prevotella bryantii B14]	EFI70987.1,OYP56584.1,SDL85096.1,SEA54613.1,SEQ92326.1,WP_006283652.1	Prevotellaceae_NCBI_060618.fasta	15293.2	0.993	1	1	1	0.000196	0.0821	134
110619_Prevotella	Uncategorized Sample	Box 6	ribonuclease Y [Prevotella bryantii]	OYP56934.1,SDL59047.1,SDZ99948.1,SEP71751.1,WP_027454121.1,WP_074614020.1,WP_074802916.1,WP_094448030.1	Prevotellaceae_NCBI_060618.fasta	56768.4	1	1	1	1	0.000196	0.0196	510
110619_Prevotella	Uncategorized Sample	Box 6	polysaccharide biosynthesis-related protein [Prevotella bryantii B14]	EFI71808.1,SDL40994.1,SEP97004.1,WP_006282746.1	Prevotellaceae_NCBI_060618.fasta	56028.1	0.998	2	2	2	0.000391	0.0526	494
110619_Prevotella	Uncategorized Sample	Box 6	multidrug ABC transporter substrate-binding protein [Prevotella bryantii]	OYP54758.1,SDZ74298.1,SEQ34087.1,WP_074613653.1	Prevotellaceae_NCBI_060618.fasta	44697.7	0.983	1	1	1	0.000196	0.0316	412
110619_Prevotella	Uncategorized Sample	Box 6	phosphatidylserine decarboxylase-like protein [Prevotella bryantii B14]	EFI72547.1,OYP56517.1,SDL83819.1,SEA52967.1,SEQ59724.1,WP_027453326.1,WP_039870200.1	Prevotellaceae_NCBI_060618.fasta	23710.9	0.979	1	1	1	0.000196	0.0431	209
110619_Prevotella	Uncategorized Sample	Box 6	30S ribosomal protein S12 [Prevotella sp. CAG:604]	CDA58284.1,CDA66902.1,CDB04883.1,CDD20832.1,CDE32487.1,EEX54166.1,EFB34440.1,EFC68032.1,EFI70996.1,EHJ39993.1,EKX97405.1,KDR53258.1,OFQ08411.1,OXL44067.1,OYP56593.1,OZT05219.1,SDL85269.1,SEA54824.1,SEQ91963.1,WP_006283661.1,WP_006848839.1,WP_007899805.1,WP_009161022.1,WP_009231178.1,WP_025815504.1,WP_094879331.1	Prevotellaceae_NCBI_060618.fasta	14057.2	1	2	2	2	0.000391	0.151	126
110619_Prevotella	Uncategorized Sample	Box 6	conserved hypothetical protein [Prevotella bryantii B14]	EFI73114.1,OYP53735.1,SDL86571.1,SEA60715.1,SER06337.1,WP_006281404.1	Prevotellaceae_NCBI_060618.fasta	55099.6	0.959	1	1	1	0.000196	0.0143	490
110619_Prevotella	Uncategorized Sample	Box 6	Putative porin [Prevotella bryantii]	SDL79915.1,SEQ34428.1,WP_027453546.1,WP_074549304.1,WP_074803077.1	Prevotellaceae_NCBI_060618.fasta	89556.4	0.994	1	1	1	0.000196	0.0115	780
110619_Prevotella	Uncategorized Sample	Box 6	NADH:ubiquinone oxidoreductase, Na(+)-translocating, C subunit [Prevotella bryantii B14]	EFI72179.1,SDL50461.1,SEQ06785.1,WP_006282308.1	Prevotellaceae_NCBI_060618.fasta	23180	1	6	6	6	0.00117	0.276	210
110619_Prevotella	Uncategorized Sample	Box 6	NADH:ubiquinone oxidoreductase, Na(+)-translocating, A subunit [Prevotella bryantii B14]	EFI72181.1,OYP53409.1,SDL50495.1,SEA21481.1,SEQ06905.1,WP_006282310.1	Prevotellaceae_NCBI_060618.fasta	49404.5	1	22	25	28	0.00548	0.443	449
110619_Prevotella	Uncategorized Sample	Box 6	Propionyl-CoA carboxylase [Prevotella multisaccharivorax DSM 17128]	EGN56937.1,WP_007574269.1	Prevotellaceae_NCBI_060618.fasta	56733.9	0.979	1	1	1	0.000196	0.0883	521
110619_Prevotella	Uncategorized Sample	Box 6	putative glucose/galactose transporter [Prevotella bryantii B14]	EFI72866.1,OYP53867.1,SDL70603.1,SEA11984.1,SER04652.1,WP_006281712.1,WP_027453904.1,WP_074614227.1	Prevotellaceae_NCBI_060618.fasta	42602	0.979	1	1	1	0.000196	0.0357	392
110619_Prevotella	Uncategorized Sample	Box 6	50S ribosomal protein L1 [Prevotella bryantii]	OYP56599.1,SDL85391.1,SEA54983.1,SEQ91760.1,WP_027453357.1	Prevotellaceae_NCBI_060618.fasta	24655.7	1	11	15	15	0.00293	0.461	230
110619_Prevotella	Uncategorized Sample	Box 6	putative carboxyl transferase domain protein [Prevotella bryantii B14]	EFI72164.1,OYP53394.1,SDL50165.1,SEA22018.1,SEQ06121.1,WP_006282293.1	Prevotellaceae_NCBI_060618.fasta	56754.9	1	14	20	23	0.0045	0.351	521
110619_Prevotella	Uncategorized Sample	Box 6	putative membrane protein [Prevotella bryantii B14]	EFI72514.1,SEA52202.1,SEQ60943.1,WP_006282097.1,WP_027453311.1	Prevotellaceae_NCBI_060618.fasta	93818.2	1	2	2	2	0.000391	0.0411	828
110619_Prevotella	Uncategorized Sample	Box 6	conserved hypothetical protein [Prevotella bryantii B14]	EFI72211.1,OYP53433.1,SDL51178.1,SEA20452.1,SEQ08198.1,WP_006282340.1	Prevotellaceae_NCBI_060618.fasta	37084.4	1	4	5	5	0.000978	0.113	328
110619_Prevotella	Uncategorized Sample	Box 6	pyruvate kinase [Prevotella bryantii B14]	EFI71370.1,SDL66698.1,SEQ29269.1,WP_006283145.1	Prevotellaceae_NCBI_060618.fasta	53216.7	1	4	5	5	0.000978	0.0975	482
110619_Prevotella	Uncategorized Sample	Box 6	putative sensor histidine kinase [Prevotella bryantii B14]	EFI71361.1,OYP55004.1,SDL66915.1,SDZ80679.1,SEQ28767.1,WP_006283136.1	Prevotellaceae_NCBI_060618.fasta	58260.5	1	12	16	18	0.00352	0.174	507
110619_Prevotella	Uncategorized Sample	Box 6	ribosomal protein S1 (plasmid) [Prevotella sp. oral taxon 299 str. F0039]	EFC71699.1,WP_009227547.1	Prevotellaceae_NCBI_060618.fasta	66243.5	0.979	1	2	3	0.000587	0.0998	591
110619_Prevotella	Uncategorized Sample	Box 6	tryptophan--tRNA ligase [Prevotella bryantii B14]	EFI71169.1,OYP53224.1,SDZ88693.1,SEP54779.1,WP_006283427.1	Prevotellaceae_NCBI_060618.fasta	41013	0.985	1	1	1	0.000196	0.0304	362
110619_Prevotella	Uncategorized Sample	Box 6	phospho-N-acetylmuramoyl-pentapeptide-transferase [Prevotella bryantii B14]	EFI73041.1,OYP55619.1,SDL39282.1,SEA34947.1,SEP94613.1,WP_006281596.1,WP_027453172.1,WP_094448250.1	Prevotellaceae_NCBI_060618.fasta	47253.8	1	1	1	1	0.000196	0.019	422
110619_Prevotella	Uncategorized Sample	Box 6	putative cell wall degradation protein [Prevotella bryantii B14]	EFI72204.1,OYP53428.1,SDL51027.1,SEQ07888.1,WP_006282333.1,WP_083331680.1,WP_094449020.1	Prevotellaceae_NCBI_060618.fasta	59417.1	1	3	3	3	0.000587	0.0572	507
110619_Prevotella	Uncategorized Sample	Box 6	calcium-translocating P-type ATPase, PMCA-type [Prevotella bryantii B14]	EFI71803.1,OYP55665.1,SDL40219.1,SEA36187.1,SEP96695.1,WP_006282741.1,WP_027453192.1,WP_074547989.1,WP_094448267.1	Prevotellaceae_NCBI_060618.fasta	95004.5	0.993	1	1	1	0.000196	0.0176	854
110619_Prevotella	Uncategorized Sample	Box 6	ribosomal protein L13 [Prevotella bryantii B14]	EFI73246.1,OYP55891.1,SDL46197.1,SEA28985.1,SEP82701.1,WP_006281297.1	Prevotellaceae_NCBI_060618.fasta	17307.6	1	2	2	2	0.000391	0.105	153
110619_Prevotella	Uncategorized Sample	Box 6	tetratricopeptide repeat domain protein [Prevotella bryantii B14]	EFI71423.1,OYP54039.1,SDL65642.1,SDZ79566.1,SEQ49160.1,WP_006283196.1,WP_027452852.1,WP_074613756.1,WP_094448732.1	Prevotellaceae_NCBI_060618.fasta	62768.5	1	8	9	9	0.00176	0.131	557
110619_Prevotella	Uncategorized Sample	Box 6	ribonuclease R [Prevotella bryantii]	OYP55735.1,SDL42585.1,SEA38334.1,SEQ00146.1,WP_027453240.1,WP_074548076.1,WP_074614414.1,WP_094448291.1	Prevotellaceae_NCBI_060618.fasta	84873.7	0.996	1	1	1	0.000196	0.0163	738
110619_Prevotella	Uncategorized Sample	Box 6	conserved hypothetical protein [Prevotella bryantii B14]	EFI71394.1,OYP56684.1,SDL66182.1,SDZ80017.1,SEQ30342.1,WP_006283169.1,WP_094448060.1	Prevotellaceae_NCBI_060618.fasta	58366.3	0.999	2	2	2	0.000391	0.038	526
110619_Prevotella	Uncategorized Sample	Box 6	hypothetical protein PBR_2085 [Prevotella bryantii B14]	EFI71601.1,OYP53517.1,SDL53623.1,SEA17680.1,SEQ85028.1,WP_006282944.1,WP_074548365.1,WP_094449033.1	Prevotellaceae_NCBI_060618.fasta	82842.6	0.999	2	2	2	0.000391	0.0163	738
110619_Prevotella	Uncategorized Sample	Box 6	acyl-CoA carboxylase subunit beta [Prevotella sp. 10(H)]	WP_029903966.1	Prevotellaceae_NCBI_060618.fasta	56171.2	0.999	1	2	2	0.000391	0.0233	516
110619_Prevotella	Uncategorized Sample	Box 6	MotA/TolQ/ExbB proton channel family protein [Prevotella bryantii B14]	EFI72476.1,OYP53935.1,SDL82556.1,SEA51453.1,SEQ62560.1,WP_006282059.1	Prevotellaceae_NCBI_060618.fasta	30282.6	0.979	1	1	1	0.000196	0.0534	281
110619_Prevotella	Uncategorized Sample	Box 6	NADH-quinone oxidoreductase subunit L [Prevotella bryantii]	OYP56914.1,SDL58614.1,SEA00486.1,SEP72817.1,WP_027454111.1,WP_074548513.1	Prevotellaceae_NCBI_060618.fasta	74481.4	0.996	1	1	1	0.000196	0.0151	663
110619_Prevotella	Uncategorized Sample	Box 6	major outer membrane protein OmpA [Prevotella bryantii B14]	EFI72193.1,OYP53418.1,SDL50748.1,SEA21138.1,SEQ07299.1,WP_006282322.1	Prevotellaceae_NCBI_060618.fasta	41214.9	0.996	2	2	2	0.000391	0.067	373
110619_Prevotella	Uncategorized Sample	Box 6	NADP-dependent malic enzyme [Prevotella bryantii B14]	EFI71519.1,SDL77025.1,SER06956.1,WP_006283091.1	Prevotellaceae_NCBI_060618.fasta	84527.3	0.968	1	1	1	0.000196	0.0144	764
110619_Prevotella	Uncategorized Sample	Box 6	proline--tRNA ligase [Prevotella bryantii B14]	EFI72175.1,OYP53403.1,SDL50369.1,SEA21695.1,SEQ06555.1,WP_006282304.1	Prevotellaceae_NCBI_060618.fasta	57061.9	1	6	7	7	0.00137	0.146	493
110619_Prevotella	Uncategorized Sample	Box 6	putative membrane protein [Prevotella bryantii B14]	EFI72790.1,SEP59841.1,WP_006281798.1	Prevotellaceae_NCBI_060618.fasta	25159.6	0.979	1	2	2	0.000391	0.106	226
110619_Prevotella	Uncategorized Sample	Box 6	outer membrane protein transport protein (ompp1/fadl/todx) [Prevotella bryantii B14]	EFI73199.1,OYP53721.1,SDL77367.1,SDZ76509.1,SEQ39867.1,WP_006281354.1,WP_083331733.1,WP_083350948.1,WP_094448960.1	Prevotellaceae_NCBI_060618.fasta	47329.5	0.977	1	1	1	0.000196	0.0211	426
110619_Prevotella	Uncategorized Sample	Box 6	outer membrane protein assembly factor BamA [Prevotella bryantii]	OYP55762.1,SDL43246.1,SEA39321.1,SEP88698.1,WP_027453262.1,WP_074802950.1	Prevotellaceae_NCBI_060618.fasta	99221.8	1	2	3	3	0.000587	0.0241	870
110619_Prevotella	Uncategorized Sample	Box 6	CTP synthase [Prevotella copri DSM 18205]	EFB36252.1,WP_006847016.1	Prevotellaceae_NCBI_060618.fasta	60568.8	0.979	1	1	1	0.000196	0.125	534
110619_Prevotella	Uncategorized Sample	Box 6	BNR/Asp-box repeat domain protein [Prevotella bryantii B14]	EFI71039.1,OYP55759.1,SDL43185.1,SEA39233.1,SEP88820.1,WP_027453259.1,WP_074548091.1,WP_094448298.1	Prevotellaceae_NCBI_060618.fasta	47150.5	1	6	7	7	0.00137	0.175	424
110619_Prevotella	Uncategorized Sample	Box 6	undecaprenyldiphospho-muramoylpentapeptide beta-N-acetylglucosaminyltransferase [Prevotella bryantii B14]	EFI73044.1,OYP55622.1,SDL39336.1,SEA35021.1,SEP94736.1,WP_006281599.1,WP_094448252.1	Prevotellaceae_NCBI_060618.fasta	40001.9	1	1	1	1	0.000196	0.038	368
110619_Prevotella	Uncategorized Sample	Box 6	cycloisomaltooligosaccharide glucanotransferase [Prevotella bryantii B14]	EFI70809.1,SEQ16539.1,WP_006283838.1	Prevotellaceae_NCBI_060618.fasta	67104.3	1	2	2	2	0.000391	0.0388	593
110619_Prevotella	Uncategorized Sample	Box 6	ATP synthase F1, gamma subunit [Prevotella bryantii B14]	EFI71648.1,OYP53564.1,SDL54807.1,SEA16407.1,SEQ83094.1,WP_006282991.1,WP_074548405.1	Prevotellaceae_NCBI_060618.fasta	35751	0.999	2	2	2	0.000391	0.0712	323
110619_Prevotella	Uncategorized Sample	Box 6	rRNA pseudouridine synthase [Prevotella bryantii]	OYP53227.1,SDM04065.1,SDZ88762.1,SEP54760.1,WP_027453614.1	Prevotellaceae_NCBI_060618.fasta	52050.9	1	15	17	17	0.00333	0.279	466
110619_Prevotella	Uncategorized Sample	Box 6	conserved hypothetical protein [Prevotella bryantii B14]	EFI72425.1,SDL96937.1,SEA43738.1,SEQ78554.1,WP_006282171.1,WP_074549920.1	Prevotellaceae_NCBI_060618.fasta	52238.9	1	6	6	6	0.00117	0.12	474
110619_Prevotella	Uncategorized Sample	Box 6	DNA-directed RNA polymerase, alpha subunit [Prevotella bryantii B14]	EFI70965.1,OYP56562.1,SDL84718.1,SEA54046.1,SEQ93130.1,WP_006283628.1	Prevotellaceae_NCBI_060618.fasta	37514.3	1	3	3	3	0.000587	0.0818	330
110619_Prevotella	Uncategorized Sample	Box 6	OmpA family protein [Prevotella bryantii B14]	EFI71687.1,OYP55931.1,SDM05090.1,SEA30274.1,SEP80658.1,WP_006282896.1	Prevotellaceae_NCBI_060618.fasta	32026.2	1	3	3	3	0.000587	0.122	286
110619_Prevotella	Uncategorized Sample	Box 6	ribosomal protein L3 [Prevotella bryantii B14]	EFI70992.1,OYP56589.1,SDL85190.1,SEA54729.1,SEQ92128.1,WP_006283657.1	Prevotellaceae_NCBI_060618.fasta	21614.7	1	10	11	11	0.00215	0.407	204
110619_Prevotella	Uncategorized Sample	Box 6	putative thiol:disulfide interchange protein DsbD [Prevotella bryantii B14]	EFI73431.1,OYP55189.1,SDL72638.1,SEQ19344.1,WP_006281163.1,WP_074548974.1,WP_094448408.1	Prevotellaceae_NCBI_060618.fasta	75231.9	1	9	15	15	0.00293	0.183	690
110619_Prevotella	Uncategorized Sample	Box 6	hdig domain protein [Prevotella bryantii B14]	EFI72981.1,OYP56612.1,SDL85685.1,SEA55370.1,SEQ91264.1,WP_006281536.1,WP_027453368.1,WP_074549413.1,WP_074614619.1	Prevotellaceae_NCBI_060618.fasta	79742.5	1	2	2	2	0.000391	0.0247	689
110619_Prevotella	Uncategorized Sample	Box 6	AMP-binding family protein [Prevotella bryantii B14]	EFI73026.1,SDL39001.1,SEA34537.1,SEP94016.1,WP_006281581.1	Prevotellaceae_NCBI_060618.fasta	68830.1	1	3	3	3	0.000587	0.0482	602
110619_Prevotella	Uncategorized Sample	Box 6	nucleic acid-binding domain protein [Prevotella bryantii B14]	EFI72047.1,SDL57462.1,SEA02443.1,SEP75869.1,WP_006282479.1	Prevotellaceae_NCBI_060618.fasta	54053	1	3	3	3	0.000587	0.062	500
110619_Prevotella	Uncategorized Sample	Box 6	putative DNA-binding response regulator/sensor histidine kinase [Prevotella bryantii B14]	EFI72625.1,SEQ73534.1,WP_081456322.1	Prevotellaceae_NCBI_060618.fasta	71807.7	0.979	1	1	1	0.000196	0.0207	627
110619_Prevotella	Uncategorized Sample	Box 6	60 kDa chaperonin [Prevotella sp. CAG:279]	CDE39793.1	Prevotellaceae_NCBI_060618.fasta	58176.2	1	3	3	3	0.000587	0.0789	545
110619_Prevotella	Uncategorized Sample	Box 6	putative lipoprotein [Prevotella bryantii B14]	EFI73067.1,SEQ21016.1,WP_006281509.1	Prevotellaceae_NCBI_060618.fasta	38033.1	1	3	3	3	0.000587	0.132	357
110619_Prevotella	Uncategorized Sample	Box 6	hypothetical protein CIK91_00275 [Prevotella bryantii]	OYP57342.1,SDL68358.1,SDZ82148.1,SEQ25472.1,WP_027452918.1	Prevotellaceae_NCBI_060618.fasta	25171.3	1	4	5	6	0.00117	0.172	233
110619_Prevotella	Uncategorized Sample	Box 6	SusD/RagB family protein [Prevotella bryantii B14]	EFI72735.1,SEA05356.1,SER02259.1,WP_006281854.1	Prevotellaceae_NCBI_060618.fasta	61699.1	1	3	3	4	0.000783	0.0573	541
110619_Prevotella	Uncategorized Sample	Box 6	penicillin-binding protein 1 [Prevotella bryantii B14]	EFI72065.1,OYP56877.1,SDL57747.1,SEA02010.1,SEP75055.1,WP_006282497.1,WP_027454077.1	Prevotellaceae_NCBI_060618.fasta	97037.4	1	2	2	2	0.000391	0.0223	851
110619_Prevotella	Uncategorized Sample	Box 6	transcription termination factor NusA [Prevotella bryantii B14]	EFI71787.1,OYP55649.1,SDL39873.1,SEA35717.1,SEP95934.1,WP_006282724.1	Prevotellaceae_NCBI_060618.fasta	47761.3	0.979	1	1	1	0.000196	0.0167	420
110619_Prevotella	Uncategorized Sample	Box 6	Phosphoglycerol transferase MdoB [Prevotella bryantii]	SDL42820.1,SEA38692.1,SEQ00642.1	Prevotellaceae_NCBI_060618.fasta	69791.6	1	2	2	2	0.000391	0.0343	613
110619_Prevotella	Uncategorized Sample	Box 6	putative glycosyltransferase [Prevotella bryantii B14]	EFI72574.1,SEQ68407.1,WP_006282016.1	Prevotellaceae_NCBI_060618.fasta	40298.1	0.999	2	3	3	0.000587	0.0499	341
110619_Prevotella	Uncategorized Sample	Box 6	acyl-CoA carboxylase subunit beta [Prevotella sp. HJM029]	WP_028898689.1	Prevotellaceae_NCBI_060618.fasta	56483.6	1	1	2	3	0.000587	0.094	521
110619_Prevotella	Uncategorized Sample	Box 6	pyrophosphate-energized proton pump [Prevotella bryantii B14]	EFI73174.1,OYP54897.1,SDL87650.1,SEA63497.1,SEQ72053.1,WP_006281464.1	Prevotellaceae_NCBI_060618.fasta	87478.4	1	26	39	55	0.0108	0.226	811
110619_Prevotella	Uncategorized Sample	Box 6	NADH-ubiquinone oxidoreductase, Nqo9 subunit (nqo9) [Prevotella bryantii B14]	EFI72141.1,OYP56917.1,SDL58690.1,SEA00396.1,SEP72689.1,WP_006282429.1	Prevotellaceae_NCBI_060618.fasta	21722.8	0.979	1	1	1	0.000196	0.0518	193
110619_Prevotella	Uncategorized Sample	Box 6	putative ribosomal protein S1 [Prevotella bergensis DSM 17361]	EFA43286.1,WP_007174340.1	Prevotellaceae_NCBI_060618.fasta	66646.7	0.979	1	2	2	0.000391	0.0525	590
110619_Prevotella	Uncategorized Sample	Box 6	DNA gyrase, B subunit [Prevotella bryantii B14]	EFI73051.1,OYP55629.1,SDL39451.1,SEA35209.1,SEP95015.1,WP_006281606.1,WP_027453177.1,WP_094448255.1	Prevotellaceae_NCBI_060618.fasta	73505.9	1	5	5	5	0.000978	0.079	658
110619_Prevotella	Uncategorized Sample	Box 6	NAD(P)H-dependent glutamate dehydrogenase [Prevotella bryantii B14]	AAB40142.1,EFI71609.1,OYP53525.1,P95544.1,SEQ84647.1,WP_006282952.1	Prevotellaceae_NCBI_060618.fasta	48878.5	1	16	23	23	0.0045	0.399	444
110619_Prevotella	Uncategorized Sample	Box 6	putative lipoprotein [Prevotella bryantii B14]	EFI72170.1,SDL50278.1,SEA21848.1,SEQ06333.1,WP_006282299.1	Prevotellaceae_NCBI_060618.fasta	57008.5	1	6	7	7	0.00137	0.16	507
110619_Prevotella	Uncategorized Sample	Box 6	putative lipoprotein [Prevotella bryantii B14]	EFI73237.1,SEQ37923.1,WP_006281392.1	Prevotellaceae_NCBI_060618.fasta	60931.9	1	6	6	6	0.00117	0.127	535
110619_Prevotella	Uncategorized Sample	Box 6	putative long-chain-fatty-acid--CoA ligase [Prevotella bryantii B14]	EFI71403.1,SEQ30694.1,WP_006283178.1	Prevotellaceae_NCBI_060618.fasta	62906.7	1	2	3	3	0.000587	0.0216	556
110619_Prevotella	Uncategorized Sample	Box 6	phenylalanine--tRNA ligase subunit beta [Prevotella bryantii]	OYP56686.1,SDL66137.1,SDZ79984.1,SEQ30458.1,WP_027452869.1,WP_074548762.1	Prevotellaceae_NCBI_060618.fasta	91651.9	1	1	1	1	0.000196	0.0109	822
110619_Prevotella	Uncategorized Sample	Box 6	multidrug resistance protein, FusA/NodT family [Prevotella bryantii B14]	EFI72527.1,OYP53973.1,SDL83360.1,SEA52444.1,SEQ60457.1,WP_006282111.1	Prevotellaceae_NCBI_060618.fasta	50457.5	1	3	3	3	0.000587	0.101	464
110619_Prevotella	Uncategorized Sample	Box 6	penicillin-binding protein 1 [Prevotella bryantii B14]	EFI72049.1,OYP56862.1,SDL57493.1,SEP75783.1,WP_006282481.1	Prevotellaceae_NCBI_060618.fasta	87212.5	1	2	2	2	0.000391	0.026	769
110619_Prevotella	Uncategorized Sample	Box 6	ppic-type ppiase domain protein [Prevotella bryantii B14]	EFI71028.1,OYP53232.1,SDM04142.1,SDZ88881.1,SEP54727.1,WP_006283551.1,WP_027453617.1	Prevotellaceae_NCBI_060618.fasta	54737.2	1	10	14	15	0.00293	0.187	476
110619_Prevotella	Uncategorized Sample	Box 6	chaperonin [Prevotella oulorum F0390]	EGV33800.1,SKA04253.1,WP_004379718.1,WP_025070785.1	Prevotellaceae_NCBI_060618.fasta	57910.8	1	2	3	3	0.000587	0.352	543
110619_Prevotella	Uncategorized Sample	Box 6	CTP synthase [Prevotella bryantii B14]	EFI72102.1,OYP56903.1,SEA00841.1,SEP73393.1,WP_006282535.1	Prevotellaceae_NCBI_060618.fasta	60277.1	1	19	27	28	0.00548	0.32	534
110619_Prevotella	Uncategorized Sample	Box 6	hypothetical protein PBR_0208 [Prevotella bryantii B14]	EFI72699.1,SEQ77852.1,WP_039869987.1	Prevotellaceae_NCBI_060618.fasta	56177.7	1	6	6	6	0.00117	0.142	500
110619_Prevotella	Uncategorized Sample	Box 6	chaperonin GroL [Prevotella salivae DSM 15606]	EFV05053.1,ERK02980.1,WP_007134093.1	Prevotellaceae_NCBI_060618.fasta	58030.2	0.979	1	1	2	0.000391	0.396	543
110619_Prevotella	Uncategorized Sample	Box 6	putative membrane protein [Prevotella bryantii B14]	EFI71600.1,OYP53516.1,SDL53593.1,SEA17701.1,SEQ85083.1,WP_006282943.1,WP_027453420.1,WP_074548363.1	Prevotellaceae_NCBI_060618.fasta	77462.1	0.998	1	1	1	0.000196	0.0147	682
110619_Prevotella	Uncategorized Sample	Box 6	putative ABC transporter [Prevotella bryantii B14]	EFI73301.1,SDL46528.1,SEA29475.1,SEP81950.1,WP_006281286.1,WP_027453084.1,WP_074548196.1,WP_074614349.1	Prevotellaceae_NCBI_060618.fasta	63086.1	0.952	1	1	1	0.000196	0.0197	558
110619_Prevotella	Uncategorized Sample	Box 6	ATP-dependent RNA helicase [Prevotella bryantii B14]	EFI72223.1,OYP53444.1,SDL51519.1,SEA20000.1,SEQ08803.1,WP_006282352.1,WP_074548309.1,WP_094449024.1	Prevotellaceae_NCBI_060618.fasta	50769.1	0.965	1	1	1	0.000196	0.029	448
110619_Prevotella	Uncategorized Sample	Box 6	di-tripeptide ABC transporter [Prevotella bryantii B14]	EFI72105.1,OYP56906.1,SDL58429.1,SEA00751.1,SEP73249.1,WP_006282538.1,WP_027454106.1	Prevotellaceae_NCBI_060618.fasta	58751.8	1	5	8	8	0.00157	0.0853	539
110619_Prevotella	Uncategorized Sample	Box 6	glycosyltransferase, group 2 family [Prevotella bryantii B14]	EFI73355.1,OYP56178.1,SDL61408.1,SDZ96741.1,SEP66695.1,WP_006281275.1	Prevotellaceae_NCBI_060618.fasta	36915.6	1	5	8	8	0.00157	0.166	320
110619_Prevotella	Uncategorized Sample	Box 6	chaperone protein DnaK [Prevotella bryantii B14]	EFI71529.1,OYP53169.1,SEP55282.1,WP_006283051.1	Prevotellaceae_NCBI_060618.fasta	68052	1	11	12	13	0.00254	0.197	633
110619_Prevotella	Uncategorized Sample	Box 6	putative RNA methylase [Prevotella bryantii B14]	EFI73328.1,SDL61888.1,SDZ95869.1,SEP65407.1,WP_006281248.1	Prevotellaceae_NCBI_060618.fasta	57370.5	1	11	13	13	0.00254	0.203	493
110619_Prevotella	Uncategorized Sample	Box 6	serine O-acetyltransferase [Prevotella bryantii B14]	EFI73329.1,SEP65454.1,WP_006281249.1	Prevotellaceae_NCBI_060618.fasta	34487.6	1	1	1	1	0.000196	0.0543	313
110619_Prevotella	Uncategorized Sample	Box 6	signal recognition particle protein [Prevotella bryantii B14]	EFI71204.1,OYP57355.1,SDL68000.1,SDZ81788.1,SEQ26310.1,WP_006283379.1	Prevotellaceae_NCBI_060618.fasta	49837.1	1	2	2	2	0.000391	0.0512	449
110619_Prevotella	Uncategorized Sample	Box 6	ribosomal protein S3 [Prevotella bryantii B14]	EFI70986.1,OYP56583.1,SDL85079.1,SEA54589.1,SEQ92366.1,WP_006283651.1	Prevotellaceae_NCBI_060618.fasta	27065.4	1	2	2	3	0.000587	0.0913	241
110619_Prevotella	Uncategorized Sample	Box 6	ribosomal protein S8 [Prevotella bryantii B14]	EFI70978.1,OYP56575.1,WP_006283642.1	Prevotellaceae_NCBI_060618.fasta	14589.2	1	6	7	7	0.00137	0.527	131
110619_Prevotella	Uncategorized Sample	Box 6	hemin-binding protein [Prevotella bryantii B14]	EFI71421.1,OYP54037.1,SDL65674.1,SDZ79600.1,SEQ49231.1,WP_006283194.1	Prevotellaceae_NCBI_060618.fasta	66347.1	1	16	17	18	0.00352	0.26	593
110619_Prevotella	Uncategorized Sample	Box 6	MotA/TolQ/ExbB proton channel family protein [Prevotella bryantii B14]	EFI70943.1,OYP56540.1,SDL84322.1,SEA53511.1,SEQ93930.1,WP_006283606.1	Prevotellaceae_NCBI_060618.fasta	29575.6	1	6	10	11	0.00215	0.169	278
110619_Prevotella	Uncategorized Sample	Box 6	glyceraldehyde-3-phosphate dehydrogenase, type I [Prevotella bryantii B14]	EFI71076.1,OYP56991.1,SDL60333.1,SDZ98056.1,SEP68872.1,WP_006283436.1,WP_074613998.1	Prevotellaceae_NCBI_060618.fasta	36345	1	4	4	4	0.000783	0.135	342
110619_Prevotella	Uncategorized Sample	Box 6	cell shape-determining protein MreB [Prevotella bryantii B14]	EFI70926.1,OYP56535.1,SDL84192.1,SEA53388.1,SEQ58990.1,WP_006283589.1	Prevotellaceae_NCBI_060618.fasta	36912.5	0.995	1	1	1	0.000196	0.0382	340
110619_Prevotella	Uncategorized Sample	Box 6	thiol oxidoreductase [Prevotella bryantii B14]	EFI71147.1,OYP56930.1,SDL58969.1,SEA00054.1,SEP71944.1,WP_006283507.1	Prevotellaceae_NCBI_060618.fasta	64633.6	1	6	8	9	0.00176	0.129	583
110619_Prevotella	Uncategorized Sample	Box 6	conserved hypothetical protein [Prevotella bryantii B14]	EFI72488.1,OYP53946.1,SDL82802.1,SEA51781.1,SEQ62062.1,WP_006282071.1,WP_027453301.1,WP_074549353.1	Prevotellaceae_NCBI_060618.fasta	68811.4	1	4	4	4	0.000783	0.0606	611
110619_Prevotella	Uncategorized Sample	Box 6	GldK [Prevotella bryantii B14]	EFI72988.1,OYP56618.1,SDL85813.1,SEA55528.1,SEQ91043.1,WP_006281543.1,WP_027453374.1	Prevotellaceae_NCBI_060618.fasta	55219	1	4	5	5	0.000978	0.0973	483
110619_Prevotella	Uncategorized Sample	Box 6	50S ribosomal protein L10 [Prevotella bryantii]	OYP56598.1,SDL85370.1,SEA54956.1,SEQ91786.1,WP_027453356.1	Prevotellaceae_NCBI_060618.fasta	18925.5	0.979	1	2	2	0.000391	0.093	172
110619_Prevotella	Uncategorized Sample	Box 6	L-fucose isomerase-like protein [Prevotella bryantii B14]	EFI73451.1,OYP54882.1,SDL87959.1,SEQ72616.1,WP_006281131.1,WP_074549525.1,WP_094448585.1	Prevotellaceae_NCBI_060618.fasta	55023.2	1	12	14	14	0.00274	0.3	494
110619_Prevotella	Uncategorized Sample	Box 6	rubredoxin/rubrerythrin [Prevotella bryantii B14]	EFI73240.1,OYP53710.1,SDL78237.1,SDZ75637.1,SEQ37739.1,WP_006281395.1	Prevotellaceae_NCBI_060618.fasta	20804.7	1	9	13	16	0.00313	0.438	185
110619_Prevotella	Uncategorized Sample	Box 6	ABC transporter, ATP-binding protein [Prevotella bryantii B14]	EFI71387.1,SDL66340.1,SDZ80137.1,SEQ30017.1,WP_006283162.1	Prevotellaceae_NCBI_060618.fasta	61459.4	0.998	1	2	2	0.000391	0.0167	538
110619_Prevotella	Uncategorized Sample	Box 6	ribosomal protein L28-related protein [Prevotella bryantii B14]	EFI71748.1,OYP54720.1,SDL79196.1,SDZ74904.1,SEQ35778.1,WP_006282865.1	Prevotellaceae_NCBI_060618.fasta	9722.7	1	1	1	1	0.000196	0.149	87
110619_Prevotella	Uncategorized Sample	Box 6	putative lipoprotein [Prevotella bryantii B14]	EFI72616.1,OYP54873.1,SEA62924.1,SEQ73135.1,WP_006281959.1	Prevotellaceae_NCBI_060618.fasta	73720	0.999	1	1	1	0.000196	0.0171	642
110619_Prevotella	Uncategorized Sample	Box 6	putative lipoprotein [Prevotella bryantii B14]	EFI71349.1,SEP85363.1,WP_081456345.1	Prevotellaceae_NCBI_060618.fasta	53501.8	1	3	4	4	0.000783	0.0707	495
110619_Prevotella	Uncategorized Sample	Box 6	signal peptidase I family protein [Prevotella intermedia 17]	AFJ08561.1,APW31449.1,APW33549.1,ATV26306.1,ATV29081.1,ATV30399.1,ATV32939.1,ATV37730.1,ATV40651.1,ATV54785.1,BAR94992.1,BAU17938.1,OWP33696.1,PDP69711.1,PDP80480.1,PIK17622.1,PIK20425.1,PIN29067.1,PJF00751.1,PJI20242.1,PJI23352.1,PJI25626.1,PJI28067.1,WP_014709125.1,WP_061868419.1,WP_096405727.1,WP_097646487.1,WP_097657157.1,WP_099890223.1,WP_099983871.1,WP_100015540.1,WP_100019288.1,WP_10002136…	Prevotellaceae_NCBI_060618.fasta	59497.8	0.996	1	1	1	0.000196	0.0488	512
110619_Prevotella	Uncategorized Sample	Box 6	sodium/glucose cotransporter [Prevotella bryantii B14]	EFI71379.1,OYP54986.1,SDL66515.1,SDZ80298.1,SEQ29680.1,WP_006283154.1,WP_074613761.1	Prevotellaceae_NCBI_060618.fasta	70986.6	1	1	1	1	0.000196	0.0214	654
110619_Prevotella	Uncategorized Sample	Box 6	hypothetical protein PBR_0282 [Prevotella bryantii B14]	EFI72733.1,OYP55255.1,SDL74027.1,SEA05301.1,SER02348.1,WP_006281852.1,WP_027454065.1,WP_074549076.1,WP_074614079.1,WP_094448459.1	Prevotellaceae_NCBI_060618.fasta	52122.8	0.982	1	1	1	0.000196	0.0191	471
110619_Prevotella	Uncategorized Sample	Box 6	ribosomal protein L14 [Prevotella melaninogenica ATCC 25845]	ADK95372.1,AEA21827.1,AFJ08480.1,AGB27630.1,AKU69142.1,ALO47874.1,ANR73135.1,APW32631.1,APW33968.1,ASE16933.1,ATV25980.1,ATV27814.1,ATV30048.1,ATV33341.1,ATV37322.1,ATV40254.1,ATV53384.1,ATV54437.1,AUI54165.1,BAR96420.1,BAU17588.1,BBA28463.1,CCX64626.1,CCX67951.1,CCY01787.1,CCY84651.1,CCZ13996.1,CDA66916.1,CDA93103.1,CDB04869.1,CDC97768.1,CDD05842.1,CDE32518.1,CUQ07886.1,EEX17903.1,EEX54181.1,EFA…	Prevotellaceae_NCBI_060618.fasta	13155.3	0.996	1	1	1	0.000196	0.0826	121
110619_Prevotella	Uncategorized Sample	Box 6	cell division protein FtsH [Prevotella bryantii B14]	EFI73378.1,OYP56408.1,SDL91064.1,SDZ86028.1,SEP56385.1,WP_006281214.1	Prevotellaceae_NCBI_060618.fasta	77286.2	1	9	11	11	0.00215	0.135	695
110619_Prevotella	Uncategorized Sample	Box 6	ABC-type amino acid transport/signal transduction system [Prevotella bryantii B14]	EFI71419.1,OYP54035.1,SDL65726.1,SDZ79640.1,SEQ49306.1,WP_006283192.1,WP_027452854.1,WP_074548760.1,WP_094448731.1	Prevotellaceae_NCBI_060618.fasta	54852.5	1	5	6	6	0.00117	0.0927	496
110619_Prevotella	Uncategorized Sample	Box 6	F0F1 ATP synthase subunit alpha [Prevotella bryantii]	OYP53565.1,SDL54832.1,SEA16382.1,SEQ83058.1,WP_074548407.1,WP_074803288.1	Prevotellaceae_NCBI_060618.fasta	57570.4	1	15	17	17	0.00333	0.335	528
110619_Prevotella	Uncategorized Sample	Box 6	ribosomal protein L2 [Prevotella bryantii B14]	EFI70989.1,OYP56586.1,SDL85137.1,SEA54660.1,SEQ92246.1,WP_006283654.1	Prevotellaceae_NCBI_060618.fasta	29634.8	1	7	7	7	0.00137	0.332	274
110619_Prevotella	Uncategorized Sample	Box 6	preprotein translocase, SecY subunit [Prevotella bryantii B14]	EFI70972.1,OYP56569.1,SDL84836.1,SEA54222.1,SEQ92874.1,WP_006283636.1	Prevotellaceae_NCBI_060618.fasta	48992	1	7	8	8	0.00157	0.164	445
110619_Prevotella	Uncategorized Sample	Box 6	ribosomal protein L17 [Prevotella bryantii B14]	EFI70964.1,OYP56561.1,SEA54026.1,SEQ93166.1,WP_006283627.1	Prevotellaceae_NCBI_060618.fasta	17637.8	1	1	1	1	0.000196	0.0506	158
110619_Prevotella	Uncategorized Sample	Box 6	galacitol PTS, EIIc [Prevotella bryantii B14]	EFI72511.1,OYP53958.1,SDL83066.1,SEA52134.1,SEQ61085.1,WP_006282094.1	Prevotellaceae_NCBI_060618.fasta	49832.9	0.979	1	1	1	0.000196	0.0325	461
110619_Prevotella	Uncategorized Sample	Box 6	putative membrane protein [Prevotella bryantii B14]	EFI72103.1,SDL58379.1,SEA00809.1,SEP73357.1,WP_006282536.1,WP_074548503.1	Prevotellaceae_NCBI_060618.fasta	74238.9	1	16	20	21	0.00411	0.287	641
110619_Prevotella	Uncategorized Sample	Box 6	transporter [Prevotella bryantii]	OYP53548.1,SDL54420.1,SEA16825.1,SEQ83692.1,WP_027453403.1	Prevotellaceae_NCBI_060618.fasta	61067.5	1	8	9	9	0.00176	0.155	562
110619_Prevotella	Uncategorized Sample	Box 6	DNA repair protein RecN [Prevotella bryantii B14]	EFI71424.1,OYP54040.1,SDL65615.1,SDZ79550.1,SEQ49123.1,WP_006283197.1,WP_027452851.1	Prevotellaceae_NCBI_060618.fasta	63478.8	1	5	5	5	0.000978	0.113	557
110619_Prevotella	Uncategorized Sample	Box 6	phosphoenolpyruvate carboxykinase (ATP) [Prevotella bryantii B14]	EFI71040.1,SDL43138.1,SEA39173.1,SEP88902.1,WP_006283519.1	Prevotellaceae_NCBI_060618.fasta	59249.5	1	2	2	2	0.000391	0.0466	536
110619_Prevotella	Uncategorized Sample	Box 6	ferrous iron transport protein B [Prevotella bryantii B14]	EFI73386.1,OYP56400.1,SDL90856.1,SDZ85835.1,SEP56572.1,WP_006281222.1,WP_027453031.1	Prevotellaceae_NCBI_060618.fasta	92769.4	1	6	8	9	0.00176	0.0922	824
110619_Prevotella	Uncategorized Sample	Box 6	hypothetical protein CIK91_08645 [Prevotella bryantii]	OYP54740.1,SDL79667.1,SDZ74566.1,SEQ34863.1,WP_027453538.1,WP_074549301.1	Prevotellaceae_NCBI_060618.fasta	46552.7	1	20	34	36	0.00704	0.39	410
110619_Prevotella	Uncategorized Sample	Box 6	putative membrane-associated zinc metalloprotease [Prevotella bryantii B14]	EFI73272.1,SEP83847.1,WP_006281323.1	Prevotellaceae_NCBI_060618.fasta	52809.2	1	8	10	10	0.00196	0.134	463
110619_Prevotella	Uncategorized Sample	Box 6	hypothetical protein CIK91_12350 [Prevotella bryantii]	OYP53445.1,SDL51553.1,SEA19964.1,SEQ08836.1,WP_036858182.1,WP_083382188.1	Prevotellaceae_NCBI_060618.fasta	47541.8	0.997	1	1	1	0.000196	0.0248	404
110619_Prevotella	Uncategorized Sample	Box 6	hypothetical protein PBR_2189 [Prevotella bryantii B14]	EFI72071.1,SEP74829.1,WP_006282504.1	Prevotellaceae_NCBI_060618.fasta	48309.3	1	3	3	3	0.000587	0.13	439
110619_Prevotella	Uncategorized Sample	Box 6	Na+/H+ antiporter, probable [Prevotella bryantii B14]	EFI71538.1,OYP53160.1,SDM06088.1,SDZ87191.1,SEP55383.1,WP_006283061.1,WP_027453573.1,WP_074550332.1,WP_094449077.1	Prevotellaceae_NCBI_060618.fasta	49226	0.999	1	1	1	0.000196	0.02	451
110619_Prevotella	Uncategorized Sample	Box 6	glutamine-dependent NAD+ ligase [Prevotella bryantii B14]	EFI72272.1,OYP53606.1,SDL52751.1,SEQ10769.1,WP_006282404.1,WP_027453443.1,WP_094449068.1	Prevotellaceae_NCBI_060618.fasta	73972	1	11	11	11	0.00215	0.171	666
110619_Prevotella	Uncategorized Sample	Box 6	outer membrane protein [Prevotella bryantii B14]	EFI71668.1,SEP81481.1,WP_006282877.1	Prevotellaceae_NCBI_060618.fasta	59067.8	1	6	6	6	0.00117	0.134	537
110619_Prevotella	Uncategorized Sample	Box 6	aspartyl aminopeptidase [Prevotella bryantii B14]	EFI72306.1,OYP56377.1,SDL90242.1,SEP57328.1,WP_006282258.1,WP_074549614.1,WP_094448152.1	Prevotellaceae_NCBI_060618.fasta	46487.3	1	6	7	7	0.00137	0.194	428
110619_Prevotella	Uncategorized Sample	Box 6	hypothetical protein [Prevotella sp. Sc00026]	AGH13960.1,EFI71703.1,OYP55944.1,SDM05371.1,SEA30663.1,SER10110.1,WP_006282912.1,WP_027453055.1,WP_074550300.1,WP_074614363.1	Prevotellaceae_NCBI_060618.fasta	68710.7	1	7	7	7	0.00137	0.125	654
110619_Prevotella	Uncategorized Sample	Box 6	DNA-binding protein HU [Prevotella bryantii B14]	EFI71742.1,WP_006282859.1	Prevotellaceae_NCBI_060618.fasta	57975.1	1	11	15	15	0.00293	0.219	521
110619_Prevotella	Uncategorized Sample	Box 6	conserved hypothetical protein [Prevotella bryantii B14]	EFI72658.1,SEQ34006.1,WP_006281925.1	Prevotellaceae_NCBI_060618.fasta	39751.1	1	6	10	10	0.00196	0.167	348
110619_Prevotella	Uncategorized Sample	Box 6	YitT family protein [Prevotella bryantii]	OYP55706.1,SDL41867.1,SEA37469.1,SEP98829.1,WP_027453223.1	Prevotellaceae_NCBI_060618.fasta	35540.4	0.979	1	2	2	0.000391	0.0282	319
110619_Prevotella	Uncategorized Sample	Box 6	chaperonin GroL [Prevotella sp. CAG:1092]	CCZ11315.1	Prevotellaceae_NCBI_060618.fasta	57952	0.979	1	1	4	0.000783	0.417	542
110619_Prevotella	Uncategorized Sample	Box 6	conserved hypothetical protein [Prevotella bryantii B14]	EFI71526.1,SEP55249.1,WP_006283048.1	Prevotellaceae_NCBI_060618.fasta	64980.3	1	2	2	2	0.000391	0.0359	557
110619_Prevotella	Uncategorized Sample	Box 6	conserved hypothetical protein [Prevotella bryantii B14]	EFI73381.1,OYP56405.1,SDL90998.1,SDZ85948.1,SEP56463.1,WP_006281217.1	Prevotellaceae_NCBI_060618.fasta	72419.8	1	10	12	12	0.00235	0.162	617
110619_Prevotella	Uncategorized Sample	Box 6	glycine--tRNA ligase [Prevotella bryantii B14]	EFI71259.1,OYP53251.1,WP_006283348.1	Prevotellaceae_NCBI_060618.fasta	60320.7	1	20	28	28	0.00548	0.351	519
110619_Prevotella	Uncategorized Sample	Box 6	polyribonucleotide nucleotidyltransferase [Prevotella bryantii]	OYP55653.1,SDL39975.1,SEA35853.1,SEP96163.1,WP_027453188.1	Prevotellaceae_NCBI_060618.fasta	83099.7	1	2	2	2	0.000391	0.0227	748
110619_Prevotella	Uncategorized Sample	Box 6	cadmium-exporting ATPase [Prevotella bryantii B14]	EFI72962.1,SDL99928.1,SEQ67009.1,WP_006281687.1,WP_027453657.1	Prevotellaceae_NCBI_060618.fasta	68056.7	1	8	11	11	0.00215	0.148	629
110619_Prevotella	Uncategorized Sample	Box 6	putative lipoprotein [Prevotella bryantii B14]	EFI73058.1,OYP55636.1,SEP95321.1,WP_006281613.1,WP_094448257.1	Prevotellaceae_NCBI_060618.fasta	54703.6	0.979	1	1	1	0.000196	0.0302	497
110619_Prevotella	Uncategorized Sample	Box 6	translation initiation factor IF-2 [Prevotella bryantii B14]	EFI71786.1,SDL39850.1,SEA35691.1,SEP95888.1,WP_006282723.1	Prevotellaceae_NCBI_060618.fasta	106518	1	11	18	18	0.00352	0.136	970
110619_Prevotella	Uncategorized Sample	Box 6	ATP-binding protein, Mrp/Nbp35 family [Prevotella bryantii B14]	EFI72454.1,OYP53915.1,SDL82096.1,SEA50788.1,SEQ63458.1,WP_006282036.1	Prevotellaceae_NCBI_060618.fasta	39881.7	0.998	1	1	1	0.000196	0.0351	370
110619_Prevotella	Uncategorized Sample	Box 6	chain length determinant protein family [Prevotella bryantii B14]	EFI72800.1,SEP60219.1,WP_006281808.1	Prevotellaceae_NCBI_060618.fasta	39535.8	0.961	1	1	1	0.000196	0.0255	353
110619_Prevotella	Uncategorized Sample	Box 6	hypothetical protein SAMN05444375_11279 [Prevotella bryantii B14]	SEQ67994.1,WP_074803213.1	Prevotellaceae_NCBI_060618.fasta	45026.7	0.991	1	1	1	0.000196	0.0284	387
110619_Prevotella	Uncategorized Sample	Box 6	ATP-dependent RNA helicase, DEAD/DEAH box family [Prevotella bryantii B14]	EFI71608.1,OYP53524.1,SEQ84699.1,WP_006282951.1,WP_027453415.1	Prevotellaceae_NCBI_060618.fasta	63222.8	1	7	8	8	0.00157	0.13	555
110619_Prevotella	Uncategorized Sample	Box 6	cell division protein FtsZ [Prevotella bryantii B14]	EFI73048.1,OYP55626.1,SDL39408.1,SEA35122.1,SEP94897.1,WP_006281603.1,WP_027453175.1	Prevotellaceae_NCBI_060618.fasta	48523.1	0.998	1	2	2	0.000391	0.0493	446
110619_Prevotella	Uncategorized Sample	Box 6	YngK protein [Prevotella bryantii B14]	EFI71738.1,OYP54711.1,SDL78970.1,SDZ75109.1,SEQ36202.1,WP_027453521.1,WP_094448626.1	Prevotellaceae_NCBI_060618.fasta	55693.2	1	7	7	7	0.00137	0.172	477
110619_Prevotella	Uncategorized Sample	Box 6	2-succinyl-6-hydroxy-2,4-cyclohexadiene-1-carboxylic acid synthase/2-oxoglutarate decarboxylase [Prevotella bryantii B14]	EFI72324.1,SDL89893.1,SDZ84867.1,SEP57859.1,WP_006282276.1,WP_027452999.1,WP_074549590.1,WP_074613825.1	Prevotellaceae_NCBI_060618.fasta	62480.3	1	2	2	2	0.000391	0.0534	562
110619_Prevotella	Uncategorized Sample	Box 6	phosphoribulokinase family protein [Prevotella bryantii B14]	EFI71042.1,OYP55756.1,SDL43100.1,SEA39106.1,SEP88987.1,WP_006283521.1	Prevotellaceae_NCBI_060618.fasta	64230.4	1	23	29	32	0.00626	0.385	556
110619_Prevotella	Uncategorized Sample	Box 6	conserved hypothetical protein [Prevotella bryantii B14]	EFI72984.1,OYP56615.1,SDL85746.1,SEA55445.1,SEQ91169.1,WP_006281539.1,WP_027453370.1	Prevotellaceae_NCBI_060618.fasta	22057.9	1	2	2	2	0.000391	0.117	206
110619_Prevotella	Uncategorized Sample	Box 6	nifU-related domain containing protein [Prevotella sp. CAG:474]	CDC97262.1,GAY27255.1,OYP61772.1,OYP69354.1,OYP74698.1,OYP74872.1,SDG98325.1,SDO46754.1,WP_027450376.1,WP_094386141.1,WP_104368691.1	Prevotellaceae_NCBI_060618.fasta	24128	0.965	1	1	1	0.000196	0.121	224
110619_Prevotella	Uncategorized Sample	Box 6	trigger factor [Prevotella bryantii B14]	EFI71032.1,OYP53237.1,SDM04226.1,SDZ89015.1,SEP54695.1,WP_006283555.1,WP_074613895.1	Prevotellaceae_NCBI_060618.fasta	51677.8	1	20	27	28	0.00548	0.386	451
110619_Prevotella	Uncategorized Sample	Box 6	preprotein translocase, SecA subunit [Prevotella bryantii B14]	EFI73388.1,OYP56398.1,SDL90820.1,SEP56621.1,WP_006281224.1,WP_074549640.1	Prevotellaceae_NCBI_060618.fasta	128374	1	5	5	5	0.000978	0.0474	1119
110619_Prevotella	Uncategorized Sample	Box 6	ATP synthase F1, beta subunit [Prevotella bryantii B14]	EFI72337.1,OYP53571.1,SDL55022.1,SEA16099.1,SEQ82750.1,WP_006282234.1	Prevotellaceae_NCBI_060618.fasta	55142.2	1	8	9	9	0.00176	0.219	508
110619_Prevotella	Uncategorized Sample	Box 6	chaperonin GroL [Prevotella bryantii B14]	EFI71071.1,OYP56150.1,SDL60715.1,SDZ97813.1,SEP68545.1,WP_006283431.1	Prevotellaceae_NCBI_060618.fasta	57841.8	1	75	128	222	0.0434	0.815	540
110619_Prevotella	Uncategorized Sample	Box 6	phenylalanyl-tRNA synthetase, alpha subunit [Prevotella bryantii B14]	EFI71229.1,OYP57379.1,SDL67488.1,SDZ81253.1,SEQ27463.1,WP_006283404.1	Prevotellaceae_NCBI_060618.fasta	39108.5	1	2	2	2	0.000391	0.0665	346
110619_Prevotella	Uncategorized Sample	Box 6	lipolytic enzyme, G-D-S-L family [Prevotella bryantii B14]	EFI71549.1,OYP56431.1,SDL91573.1,SDZ86616.1,SEP55849.1,WP_006283019.1,WP_094448173.1	Prevotellaceae_NCBI_060618.fasta	59742.9	1	5	5	5	0.000978	0.108	535
110619_Prevotella	Uncategorized Sample	Box 6	endopeptidase PepO [Prevotella bryantii B14]	EFI72319.1,SDL89983.1,SEP57707.1,WP_006282271.1,WP_027453003.1,WP_074549596.1	Prevotellaceae_NCBI_060618.fasta	76172.2	1	3	3	3	0.000587	0.0385	676
110619_Prevotella	Uncategorized Sample	Box 6	1-deoxy-D-xylulose-5-phosphate synthase [Prevotella bryantii B14]	EFI71567.1,SDM06267.1,SDZ86977.1,SEP55540.1,WP_006283037.1,WP_074550343.1	Prevotellaceae_NCBI_060618.fasta	70781.9	1	5	6	6	0.00117	0.0757	634
110619_Prevotella	Uncategorized Sample	Box 6	succinate dehydrogenase [Prevotella bryantii B14]	EFI71833.1,OYP55692.1,SDL41491.1,SEA37069.1,SEP98173.1,WP_006282771.1	Prevotellaceae_NCBI_060618.fasta	73576.3	1	22	29	32	0.00626	0.322	659
110619_Prevotella	Uncategorized Sample	Box 6	ribosomal protein L6 [Prevotella bryantii B14]	EFI70977.1,OYP56574.1,SDL84927.1,SEA54357.1,SEQ92679.1,WP_006283641.1	Prevotellaceae_NCBI_060618.fasta	21081.8	1	4	5	5	0.000978	0.2	190
110619_Prevotella	Uncategorized Sample	Box 6	protein kinase family protein [Prevotella bryantii]	WP_050787894.1	Prevotellaceae_NCBI_060618.fasta	43440	1	2	2	2	0.000391	0.048	396
110619_Prevotella	Uncategorized Sample	Box 6	putative membrane protein [Prevotella bryantii B14]	EFI73434.1,SEQ19479.1,WP_006281166.1	Prevotellaceae_NCBI_060618.fasta	51769.1	1	4	5	5	0.000978	0.0905	464
110619_Prevotella	Uncategorized Sample	Box 6	ribosome-associated GTPase EngA [Prevotella bryantii B14]	EFI72445.1,OYP53242.1,SDM04302.1,SDZ89119.1,SEP54667.1,WP_006282027.1	Prevotellaceae_NCBI_060618.fasta	49571.4	1	3	3	3	0.000587	0.0595	437
110619_Prevotella	Uncategorized Sample	Box 6	sugar transporter [Prevotella bryantii B14]	EFI71382.1,OYP54983.1,SDL66454.1,SDZ80238.1,SEQ29814.1,WP_006283157.1,WP_027452875.1	Prevotellaceae_NCBI_060618.fasta	47076.7	1	3	3	3	0.000587	0.0499	441
110619_Prevotella	Uncategorized Sample	Box 6	NADH:ubiquinone oxidoreductase, B subunit [Prevotella bryantii B14]	EFI72180.1,OYP53408.1,SDL50470.1,SEA21509.1,SEQ06870.1,WP_006282309.1	Prevotellaceae_NCBI_060618.fasta	41685.9	1	3	6	6	0.00117	0.0675	385
110619_Prevotella	Uncategorized Sample	Box 6	putative lipoprotein [Prevotella bryantii B14]	EFI71146.1,OYP56931.1,SEP71905.1,WP_006283506.1	Prevotellaceae_NCBI_060618.fasta	46904.9	1	4	4	4	0.000783	0.143	434
110619_Prevotella	Uncategorized Sample	Box 6	peptidase, M16 family [Prevotella bryantii B14]	EFI71252.1,SEP54977.1,WP_006283341.1	Prevotellaceae_NCBI_060618.fasta	106747	0.979	1	1	1	0.000196	0.0117	942
110619_Prevotella	Uncategorized Sample	Box 6	GldL family protein [Prevotella bryantii B14]	EFI72987.1,OYP56617.1,SDL85783.1,SEA55509.1,SEQ91073.1,WP_006281542.1,WP_027453373.1	Prevotellaceae_NCBI_060618.fasta	30025	0.999	1	1	1	0.000196	0.0369	271
110619_Prevotella	Uncategorized Sample	Box 6	putative cell shape-determining protein MreC [Prevotella bryantii B14]	EFI70925.1,SDL84174.1,SEA53368.1,SEQ59034.1,WP_027453337.1	Prevotellaceae_NCBI_060618.fasta	29364.1	0.999	2	2	2	0.000391	0.0725	262
110619_Prevotella	Uncategorized Sample	Box 6	acyl-CoA dehydrogenase [Prevotella bryantii]	OYP56434.1,SDL91635.1,SDZ86679.1,SEP55791.1,WP_074549670.1	Prevotellaceae_NCBI_060618.fasta	64851.8	1	11	12	12	0.00235	0.174	574
110619_Prevotella	Uncategorized Sample	Box 6	NOL1/NOP2/sun family protein [Prevotella bryantii B14]	EFI72471.1,OYP53930.1,SDL82441.1,SEA51281.1,SEQ62824.1,WP_006282054.1,WP_027453293.1,WP_074549342.1,WP_074614598.1,WP_094448839.1	Prevotellaceae_NCBI_060618.fasta	53163.7	1	4	4	4	0.000783	0.107	466
110619_Prevotella	Uncategorized Sample	Box 6	conserved hypothetical protein [Prevotella bryantii B14]	EFI72101.1,OYP56996.1,SDL58340.1,SEA00866.1,SEP73434.1,WP_006282534.1,WP_027454103.1,WP_074614032.1	Prevotellaceae_NCBI_060618.fasta	48466.7	1	3	3	3	0.000587	0.0628	414
110619_Prevotella	Uncategorized Sample	Box 6	putative lipoprotein [Prevotella bryantii B14]	EFI71290.1,OYP55297.1,SEQ52962.1,WP_006283293.1,WP_081657157.1,WP_094448494.1	Prevotellaceae_NCBI_060618.fasta	66004.1	1	3	3	3	0.000587	0.0587	579
110619_Prevotella	Uncategorized Sample	Box 6	hypothetical protein CIK91_01325 [Prevotella bryantii]	OYP56880.1,SDL57783.1,SEA01937.1,SEP74917.1,WP_074548458.1,WP_074614059.1,WP_094448005.1	Prevotellaceae_NCBI_060618.fasta	45544.3	1	2	2	2	0.000391	0.0602	399
110619_Prevotella	Uncategorized Sample	Box 6	altronate oxidoreductase [Prevotella bryantii B14]	EFI73500.1,OYP54077.1,SDL64815.1,SDZ78777.1,SEQ47463.1,WP_006281110.1,WP_027452826.1,WP_074548725.1	Prevotellaceae_NCBI_060618.fasta	56063.7	0.979	1	1	1	0.000196	0.0304	493
110619_Prevotella	Uncategorized Sample	Box 6	conserved hypothetical protein [Prevotella bryantii B14]	EFI71187.1,OYP57341.1,SDL68376.1,SDZ82170.1,SEQ25439.1,WP_006283362.1	Prevotellaceae_NCBI_060618.fasta	36396.9	1	9	11	12	0.00235	0.29	338
110619_Prevotella	Uncategorized Sample	Box 6	ribosomal protein S18 [Prevotella ruminicola 23]	ADE82779.1,CDA66629.1,CUP79815.1,EFB35782.1,EFB92144.1,EFI71364.1,EIM31827.1,ERK38346.1,KGF24056.1,KGF38621.1,KGF45223.1,KGI59685.1,KXB83523.1,KXO17839.1,KXU59087.1,OXL44490.1,OYP55001.1,PTL25663.1,SDG99029.1,SDL66844.1,SDO46377.1,SDQ61376.1,SDZ80592.1,SEA67607.1,SEE60801.1,SEG00614.1,SEI00687.1,SEN24629.1,SEQ28953.1,SET08286.1,SEW18559.1,SEW18607.1,SFC52897.1,SHK94360.1,SHN07413.1,SNU10969.1,WP_…	Prevotellaceae_NCBI_060618.fasta	10415.3	0.95	1	1	1	0.000196	0.114	88
110619_Prevotella	Uncategorized Sample	Box 6	hypothetical protein CIK91_01805 [Prevotella bryantii]	OYP56966.1,WP_094448040.1	Prevotellaceae_NCBI_060618.fasta	73888.5	1	5	6	7	0.00137	0.116	691
110619_Prevotella	Uncategorized Sample	Box 6	endoglucanase 1 [Prevotella bryantii B14]	EFI73198.1,SDZ76526.1,SEQ39901.1,WP_006281353.1,WP_074613901.1	Prevotellaceae_NCBI_060618.fasta	63110.2	1	3	4	4	0.000783	0.0589	560
110619_Prevotella	Uncategorized Sample	Box 6	putative alkaline phosphatase [Prevotella bryantii B14]	EFI70759.1,OYP53870.1,SEA11324.1,SER03526.1,WP_027453933.1,WP_039871329.1,WP_074614242.1	Prevotellaceae_NCBI_060618.fasta	54795.9	1	4	4	4	0.000783	0.0828	495
110619_Prevotella	Uncategorized Sample	Box 6	putative lipoprotein [Prevotella bryantii B14]	EFI71792.1,SDL39993.1,SEA35880.1,SEP96213.1,WP_006282729.1	Prevotellaceae_NCBI_060618.fasta	44239.1	1	8	14	14	0.00274	0.156	392
110619_Prevotella	Uncategorized Sample	Box 6	conserved hypothetical protein [Prevotella bryantii B14]	EFI70945.1,OYP56542.1,SDL84356.1,SEA53561.1,SEQ93861.1,WP_006283608.1	Prevotellaceae_NCBI_060618.fasta	24313	0.998	1	1	1	0.000196	0.0417	216
110619_Prevotella	Uncategorized Sample	Box 6	starch phosphorylase [Prevotella bryantii B14]	SEQ81581.1,WP_074803282.1	Prevotellaceae_NCBI_060618.fasta	98852.7	1	2	2	2	0.000391	0.0199	853
110619_Prevotella	Uncategorized Sample	Box 6	threonine--tRNA ligase [Prevotella bryantii B14]	EFI72844.1,OYP55017.1,SDL67245.1,SDZ81006.1,SEQ28009.1,WP_006281738.1,WP_074548780.1	Prevotellaceae_NCBI_060618.fasta	74798.5	1	11	13	13	0.00254	0.183	654
110619_Prevotella	Uncategorized Sample	Box 6	pseudouridylate synthase [Prevotella oralis ATCC 33269]	EFZ37735.1,EPH16915.1,ETD18303.1,SHF47397.1,WP_004368762.1,WP_023983855.1	Prevotellaceae_NCBI_060618.fasta	55027.4	0.946	1	1	1	0.000196	0.123	479
110619_Prevotella	Uncategorized Sample	Box 6	conserved hypothetical protein [Prevotella bryantii B14]	EFI71013.1,SDZ85658.1,SEP56769.1,WP_006283563.1	Prevotellaceae_NCBI_060618.fasta	79452.7	1	10	10	10	0.00196	0.164	714
110619_Prevotella	Uncategorized Sample	Box 6	putative potassium uptake protein TrkA [Prevotella bryantii B14]	EFI71893.1,OYP55806.1,SDL44247.1,SEA26043.1,SEP86708.1,WP_006282674.1,WP_027453140.1,WP_074548121.1	Prevotellaceae_NCBI_060618.fasta	59580.6	1	4	4	4	0.000783	0.0741	553
110619_Prevotella	Uncategorized Sample	Box 6	hypothetical protein CIK91_09115 [Prevotella bryantii]	OYP54393.1,SDL93529.1,SEQ55417.1,WP_027454299.1,WP_074549747.1,WP_074803174.1	Prevotellaceae_NCBI_060618.fasta	44086	0.972	1	1	1	0.000196	0.0283	389
110619_Prevotella	Uncategorized Sample	Box 6	RagB/SusD domain protein [Prevotella bryantii B14]	EFI70743.1,SER09438.1,WP_006283881.1	Prevotellaceae_NCBI_060618.fasta	63596.6	0.997	2	2	2	0.000391	0.0421	546
110619_Prevotella	Uncategorized Sample	Box 6	50S ribosomal protein L11 [Prevotella bryantii]	OYP56600.1,SDL85407.1,SEA55003.1,SEQ91735.1,WP_027453358.1	Prevotellaceae_NCBI_060618.fasta	15550.5	0.999	2	2	2	0.000391	0.158	146
110619_Prevotella	Uncategorized Sample	Box 6	RagB/SusD domain protein [Prevotella bryantii B14]	EFI73367.1,OYP56418.1,SDL91291.1,SEP56138.1,WP_006281203.1,WP_027453038.1,WP_074549652.1,WP_094448166.1	Prevotellaceae_NCBI_060618.fasta	69031.3	1	6	6	6	0.00117	0.107	615
110619_Prevotella	Uncategorized Sample	Box 6	aldose 1-epimerase (Mutarotase) [Prevotella bryantii B14]	EFI71380.1,OYP54985.1,SDL66490.1,SDZ80279.1,SEQ29722.1,WP_006283155.1	Prevotellaceae_NCBI_060618.fasta	43549.1	1	19	23	27	0.00528	0.504	397
110619_Prevotella	Uncategorized Sample	Box 6	ATP synthase F0, C subunit [Prevotella bryantii B14]	EFI72333.1,OYP53568.1,SDL54907.1,SEA16247.1,SEQ82926.1,WP_006282230.1	Prevotellaceae_NCBI_060618.fasta	7949.1	0.999	1	3	5	0.000978	0.136	81
110619_Prevotella	Uncategorized Sample	Box 6	signal peptidase I [Prevotella bryantii B14]	EFI71817.1,SEP97426.1	Prevotellaceae_NCBI_060618.fasta	58604.2	1	10	13	14	0.00274	0.194	499
110619_Prevotella	Uncategorized Sample	Box 6	chain length determinant protein family [Prevotella bryantii B14]	EFI72874.1,OYP57183.1,SDL99197.1,SEA57102.1,SEQ99765.1,WP_006281720.1,WP_027453868.1,WP_074550021.1,WP_074614629.1	Prevotellaceae_NCBI_060618.fasta	40143.5	1	4	5	5	0.000978	0.128	360
110619_Prevotella	Uncategorized Sample	Box 6	polyA polymerase family protein [Prevotella bryantii B14]	EFI72530.1,OYP53976.1,SDL83419.1,SEA52510.1,SEQ60351.1,WP_006282114.1,WP_094448850.1	Prevotellaceae_NCBI_060618.fasta	55785.6	1	3	3	3	0.000587	0.0451	488
110619_Prevotella	Uncategorized Sample	Box 6	carboxy- processing protease [Prevotella bryantii B14]	EFI71789.1,OYP55651.1,SDL39911.1,SEA35777.1,SEP96034.1,WP_006282726.1	Prevotellaceae_NCBI_060618.fasta	63227.5	1	17	20	20	0.00391	0.302	557
110619_Prevotella	Uncategorized Sample	Box 6	pyruvate, phosphate dikinase [Prevotella bryantii B14]	EFI72097.1,SEP73625.1,WP_006282530.1	Prevotellaceae_NCBI_060618.fasta	99416.5	1	5	5	5	0.000978	0.0475	906
110619_Prevotella	Uncategorized Sample	Box 6	S1 RNA binding domain protein [Prevotella bryantii B14]	EFI72312.1,OYP56448.1,SDL90116.1,SDZ85092.1,SEP57509.1,WP_006282264.1,WP_074549602.1,WP_094448179.1	Prevotellaceae_NCBI_060618.fasta	79127.2	0.997	2	2	2	0.000391	0.0413	703
110619_Prevotella	Uncategorized Sample	Box 6	replicative DNA helicase [Prevotella bryantii B14]	EFI71334.1,OYP53384.1,SDL49928.1,SEA22329.1,SEQ05328.1,WP_006283255.1,WP_094449003.1	Prevotellaceae_NCBI_060618.fasta	55419.9	1	2	2	2	0.000391	0.0437	503
110619_Prevotella	Uncategorized Sample	Box 6	Na+/Pi-cotransporter [Prevotella bryantii]	OYP55963.1,SDL43086.1,SEA39084.1,SEP89025.1,WP_027453256.1,WP_074548228.1	Prevotellaceae_NCBI_060618.fasta	62773.6	0.999	2	2	2	0.000391	0.0267	561
110619_Prevotella	Uncategorized Sample	Box 6	membrane-bound lytic murein transglycosylase D [Prevotella bryantii B14]	EFI73371.1,OYP56414.1,SDL91210.1,SDZ86191.1,SEP56212.1,WP_006281207.1	Prevotellaceae_NCBI_060618.fasta	51416.4	1	12	14	14	0.00274	0.258	449
110619_Prevotella	Uncategorized Sample	Box 6	rhomboid family protein [Prevotella bryantii B14]	EFI73392.1,OYP55780.1,SDL43610.1,SEA39904.1,SEP87961.1,WP_006281179.1,WP_027453270.1	Prevotellaceae_NCBI_060618.fasta	36526	0.999	1	1	1	0.000196	0.0444	315
110619_Prevotella	Uncategorized Sample	Box 6	NADH dehydrogenase I, d subunit [Prevotella bryantii B14]	EFI72143.1,OYP56919.1,SDL58743.1,SEA00344.1,SEP72604.1,WP_006282431.1	Prevotellaceae_NCBI_060618.fasta	60427.7	1	10	11	11	0.00215	0.214	524
110619_Prevotella	Uncategorized Sample	Box 6	protoporphyrinogen oxidase [Prevotella bryantii B14]	EFI72902.1,OYP54627.1,SEA63852.1,SEQ95965.1,WP_006281627.1,WP_027453830.1,WP_094448660.1	Prevotellaceae_NCBI_060618.fasta	51089.8	1	4	4	4	0.000783	0.101	456
110619_Prevotella	Uncategorized Sample	Box 6	putative outer membrane efflux protein [Prevotella bryantii B14]	EFI72260.1,SEA18874.1,SEQ10354.1,WP_006282391.1,WP_027453450.1,WP_074614272.1	Prevotellaceae_NCBI_060618.fasta	55001.4	0.985	1	1	1	0.000196	0.02	499
110619_Prevotella	Uncategorized Sample	Box 6	putative membrane protein [Prevotella bryantii B14]	EFI71807.1,OYP55669.1,SDL40960.1,SEA36345.1,SEP96950.1,WP_006282745.1,WP_027453196.1	Prevotellaceae_NCBI_060618.fasta	43823.3	1	3	3	3	0.000587	0.0758	409
110619_Prevotella	Uncategorized Sample	Box 6	putative tetratricopeptide repeat domain protein [Prevotella bryantii B14]	EFI71335.1,OYP53591.1,SDL49946.1,SEA22293.1,SEQ05363.1,WP_006283256.1	Prevotellaceae_NCBI_060618.fasta	44761.2	0.979	1	1	1	0.000196	0.0298	403
110619_Prevotella	Uncategorized Sample	Box 6	chaperonin GroEL [Prevotella albensis]	WP_024989993.1	Prevotellaceae_NCBI_060618.fasta	57564.1	0.992	1	1	1	0.000196	0.372	540
110619_Prevotella	Uncategorized Sample	Box 6	conserved hypothetical protein [Prevotella bryantii B14]	EFI72388.1,SDL45021.1,SEA27289.1,SEP85175.1,WP_006282200.1,WP_027453114.1	Prevotellaceae_NCBI_060618.fasta	64532.9	1	12	12	12	0.00235	0.238	579
110619_Prevotella	Uncategorized Sample	Box 6	putative fibronectin, type III domain protein [Prevotella bryantii B14]	EFI71083.1,SEP69159.1,WP_006283443.1	Prevotellaceae_NCBI_060618.fasta	56465.8	1	2	2	2	0.000391	0.0543	516
110619_Prevotella	Uncategorized Sample	Box 6	conserved hypothetical protein [Prevotella bryantii B14]	EFI71219.1,OYP57369.1,SEQ26966.1,WP_006283394.1,WP_027452899.1	Prevotellaceae_NCBI_060618.fasta	45295.4	1	4	5	5	0.000978	0.104	402
110619_Prevotella	Uncategorized Sample	Box 6	putative lipoprotein [Prevotella bryantii B14]	EFI72194.1,SEQ07332.1,WP_006282323.1	Prevotellaceae_NCBI_060618.fasta	68753.4	1	7	7	7	0.00137	0.138	637
110619_Prevotella	Uncategorized Sample	Box 6	conserved hypothetical protein [Prevotella bryantii B14]	EFI72185.1,OYP53412.1,SDL50553.1,SEA21396.1,SEQ07019.1,WP_006282314.1	Prevotellaceae_NCBI_060618.fasta	49212.9	0.978	1	1	1	0.000196	0.0192	468
110619_Prevotella	Uncategorized Sample	Box 6	NADH:ubiquinone oxidoreductase, F subunit [Prevotella bryantii B14]	EFI72176.1,OYP53405.1,SDL50391.1,SEA21620.1,SEQ06663.1,WP_006282305.1	Prevotellaceae_NCBI_060618.fasta	47127.8	1	7	12	12	0.00235	0.211	422
110619_Prevotella	Uncategorized Sample	Box 6	SusD/RagB family protein [Prevotella bryantii B14]	EFI72862.1,SER04490.1,WP_006281708.1	Prevotellaceae_NCBI_060618.fasta	65709.3	1	9	13	13	0.00254	0.196	576
110619_Prevotella	Uncategorized Sample	Box 6	DNA mismatch repair protein MutL [Prevotella bryantii B14]	EFI71025.1,OYP53229.1,SDM04096.1,SDZ88816.1,SEP54744.1,WP_006283548.1,WP_027453615.1,WP_074550268.1,WP_094449114.1	Prevotellaceae_NCBI_060618.fasta	71159.2	1	3	3	3	0.000587	0.0516	640
110619_Prevotella	Uncategorized Sample	Box 6	ribosomal protein S5 [Prevotella bryantii B14]	EFI70975.1,OYP56572.1,SDL84891.1,SEA54300.1,SEQ92749.1,WP_027453351.1	Prevotellaceae_NCBI_060618.fasta	17361	1	4	5	5	0.000978	0.232	168
110619_Prevotella	Uncategorized Sample	Box 6	putative membrane protein [Prevotella bryantii B14]	EFI73321.1,OYP56205.1,SDZ95641.1,SEP65103.1,WP_027454194.1,WP_094448208.1	Prevotellaceae_NCBI_060618.fasta	126014	1	5	5	5	0.000978	0.0416	1105
110619_Prevotella	Uncategorized Sample	Box 6	5-nucleotidase family protein [Prevotella bryantii B14]	EFI72136.1,SDL79706.1,SDZ74537.1,SEQ34778.1,WP_006282460.1,WP_027453540.1,WP_074549303.1	Prevotellaceae_NCBI_060618.fasta	67056	0.988	1	1	1	0.000196	0.0187	588
110619_Prevotella	Uncategorized Sample	Box 7	ribosomal protein S16 [Prevotella bryantii B14]	EFI72345.1,OYP53580.1,SDL55239.1,SEA15831.1,SEQ82329.1,WP_006282242.1	Prevotellaceae_NCBI_060618.fasta	19219.1	1	3	3	4	0.00203	0.174	178
110619_Prevotella	Uncategorized Sample	Box 7	phosphopyruvate hydratase [Prevotella bryantii B14]	EFI70752.1,OYP53871.1,SDL70984.1,SEA11491.1,SER03827.1,WP_006283776.1	Prevotellaceae_NCBI_060618.fasta	47311.2	1	3	3	3	0.00153	0.0874	435
110619_Prevotella	Uncategorized Sample	Box 7	ABC transporter, ATP-binding protein, MsbA family [Prevotella bryantii B14]	EFI71065.1,OYP55739.1,WP_006283543.1,WP_027453243.1	Prevotellaceae_NCBI_060618.fasta	69352.9	0.96	1	1	1	0.000509	0.0212	613
110619_Prevotella	Uncategorized Sample	Box 7	putative tetratricopeptide repeat domain protein [Prevotella bryantii B14]	EFI73344.1,OYP56188.1,SDL61610.1,SDZ96403.1,SEP66121.1,WP_006281264.1	Prevotellaceae_NCBI_060618.fasta	25313.7	1	3	3	3	0.00153	0.155	233
110619_Prevotella	Uncategorized Sample	Box 7	hypothetical protein [Prevotella sp. Sc00026]	AGH13943.1,EFI73317.1,OYP56209.1,SDL62120.1,SDZ95538.1,SEP64897.1,WP_006281237.1	Prevotellaceae_NCBI_060618.fasta	23965.2	0.994	1	1	1	0.000509	0.0613	212
110619_Prevotella	Uncategorized Sample	Box 7	fumarate reductase, iron-sulfur protein [Prevotella bryantii B14]	EFI71832.1,OYP55691.1,SDL41471.1,SEA37041.1,SEP98108.1,WP_006282770.1	Prevotellaceae_NCBI_060618.fasta	27614.2	1	5	5	8	0.00407	0.23	252
110619_Prevotella	Uncategorized Sample	Box 7	conserved hypothetical protein [Prevotella bryantii B14]	EFI73353.1,OYP56180.1,SDL61441.1,SDZ96686.1,SEP66590.1,WP_006281273.1,WP_036858303.1	Prevotellaceae_NCBI_060618.fasta	25715.6	1	2	2	2	0.00102	0.104	230
110619_Prevotella	Uncategorized Sample	Box 7	NADH:ubiquinone oxidoreductase, Na(+)-translocating, C subunit [Prevotella bryantii B14]	EFI72179.1,SDL50461.1,SEQ06785.1,WP_006282308.1	Prevotellaceae_NCBI_060618.fasta	23180	1	3	3	4	0.00203	0.181	210
110619_Prevotella	Uncategorized Sample	Box 7	30S ribosomal protein S2 [Prevotella bryantii]	OYP55893.1,SDL46233.1,SEP82581.1,WP_027453091.1,WP_074548190.1	Prevotellaceae_NCBI_060618.fasta	29706.5	1	4	5	5	0.00254	0.157	268
110619_Prevotella	Uncategorized Sample	Box 7	putative protein-export membrane protein SecD [Prevotella bryantii B14]	EFI73390.1,SDL43654.1,SEA39964.1,SEP87892.1,WP_006281177.1,WP_027453272.1,WP_074548099.1,WP_074614421.1	Prevotellaceae_NCBI_060618.fasta	110224	1	5	5	5	0.00254	0.0602	1014
110619_Prevotella	Uncategorized Sample	Box 7	ABC transporter, ATP-binding protein [Prevotella bryantii B14]	EFI71166.1,OYP53222.1,SDM03965.1,SDZ88623.1,SEP54799.1,WP_006283424.1,WP_027453609.1	Prevotellaceae_NCBI_060618.fasta	26365.6	0.994	1	1	1	0.000509	0.0413	242
110619_Prevotella	Uncategorized Sample	Box 7	LPS biosynthesis protein [Prevotella bryantii B14]	EFI71119.1,OYP56955.1,SDL59511.1,SDZ99317.1,SEP70726.1,WP_006283479.1	Prevotellaceae_NCBI_060618.fasta	30614.8	0.996	1	1	1	0.000509	0.0311	257
110619_Prevotella	Uncategorized Sample	Box 7	conserved hypothetical protein [Prevotella bryantii B14]	EFI72120.1,OYP54765.1,SDL79379.1,SDZ74740.1,SEQ35412.1,WP_027453529.1,WP_039870417.1	Prevotellaceae_NCBI_060618.fasta	20492.1	0.962	1	1	1	0.000509	0.0486	185
110619_Prevotella	Uncategorized Sample	Box 7	hypothetical protein SAMN04487825_1124 [Prevotella sp. kh1p2]	SET04196.1,SNU11702.1,WP_091823894.1,WP_094149021.1	Prevotellaceae_NCBI_060618.fasta	17728.4	0.972	1	1	14	0.00712	0.051	157
110619_Prevotella	Uncategorized Sample	Box 7	macrolide export ATP-binding/permease protein MacB [Prevotella bryantii B14]	EFI73300.1,OYP55904.1,SDL46550.1,SEA29503.1,SEP81917.1,WP_006281285.1	Prevotellaceae_NCBI_060618.fasta	26824.9	0.998	1	1	1	0.000509	0.0581	241
110619_Prevotella	Uncategorized Sample	Box 7	YitT family protein [Prevotella bryantii B14]	EFI71564.1,OYP57266.1,SDM06322.1,SDZ86922.1,SEP55587.1,WP_006283034.1	Prevotellaceae_NCBI_060618.fasta	34716.5	0.994	1	1	1	0.000509	0.0288	313
110619_Prevotella	Uncategorized Sample	Box 7	glycosyl hydrolase, family 25 [Prevotella bryantii B14]	EFI72133.1,OYP54739.1,SDL79642.1,SDZ74571.1,SEQ34913.1,WP_006282457.1,WP_027453537.1	Prevotellaceae_NCBI_060618.fasta	26756	1	4	4	4	0.00203	0.158	228
110619_Prevotella	Uncategorized Sample	Box 7	ABC transporter, ATP-binding protein [Prevotella bryantii B14]	EFI71254.1,OYP53201.1,SDM03589.1,SDZ88125.1,SEP54960.1,WP_006283343.1	Prevotellaceae_NCBI_060618.fasta	30762.1	0.999	2	2	2	0.00102	0.0735	272
110619_Prevotella	Uncategorized Sample	Box 7	ribosomal protein L22 [Prevotella bryantii B14]	EFI70987.1,OYP56584.1,SDL85096.1,SEA54613.1,SEQ92326.1,WP_006283652.1	Prevotellaceae_NCBI_060618.fasta	15293.2	0.999	1	1	1	0.000509	0.0746	134
110619_Prevotella	Uncategorized Sample	Box 7	ribosomal protein L19 [Prevotella bryantii B14]	EFI70953.1,OYP56550.1,SDL84509.1,SEA53756.1,SEQ93573.1,WP_006283616.1	Prevotellaceae_NCBI_060618.fasta	13499.5	0.994	1	1	1	0.000509	0.0833	120
110619_Prevotella	Uncategorized Sample	Box 7	phosphatidylserine decarboxylase-like protein [Prevotella bryantii B14]	EFI72547.1,OYP56517.1,SDL83819.1,SEA52967.1,SEQ59724.1,WP_027453326.1,WP_039870200.1	Prevotellaceae_NCBI_060618.fasta	23710.9	1	2	2	2	0.00102	0.0861	209
110619_Prevotella	Uncategorized Sample	Box 7	30S ribosomal protein S12 [Prevotella sp. CAG:604]	CDA58284.1,CDA66902.1,CDB04883.1,CDD20832.1,CDE32487.1,EEX54166.1,EFB34440.1,EFC68032.1,EFI70996.1,EHJ39993.1,EKX97405.1,KDR53258.1,OFQ08411.1,OXL44067.1,OYP56593.1,OZT05219.1,SDL85269.1,SEA54824.1,SEQ91963.1,WP_006283661.1,WP_006848839.1,WP_007899805.1,WP_009161022.1,WP_009231178.1,WP_025815504.1,WP_094879331.1	Prevotellaceae_NCBI_060618.fasta	14057.2	0.991	1	1	1	0.000509	0.0635	126
110619_Prevotella	Uncategorized Sample	Box 7	NADH:ubiquinone oxidoreductase, Na(+)-translocating, A subunit [Prevotella bryantii B14]	EFI72181.1,OYP53409.1,SDL50495.1,SEA21481.1,SEQ06905.1,WP_006282310.1	Prevotellaceae_NCBI_060618.fasta	49404.5	1	3	3	3	0.00153	0.0624	449
110619_Prevotella	Uncategorized Sample	Box 7	putative lipoprotein [Prevotella bryantii B14]	EFI73487.1,OYP54089.1,SDL64588.1,SDZ78494.1,SEQ46915.1,WP_006281096.1	Prevotellaceae_NCBI_060618.fasta	21724.3	1	4	4	4	0.00203	0.24	196
110619_Prevotella	Uncategorized Sample	Box 7	50S ribosomal protein L1 [Prevotella bryantii]	OYP56599.1,SDL85391.1,SEA54983.1,SEQ91760.1,WP_027453357.1	Prevotellaceae_NCBI_060618.fasta	24655.7	1	7	9	12	0.0061	0.322	230
110619_Prevotella	Uncategorized Sample	Box 7	conserved hypothetical protein [Prevotella bryantii B14]	EFI72211.1,OYP53433.1,SDL51178.1,SEA20452.1,SEQ08198.1,WP_006282340.1	Prevotellaceae_NCBI_060618.fasta	37084.4	1	5	5	6	0.00305	0.162	328
110619_Prevotella	Uncategorized Sample	Box 7	acyl-(acyl-carrier-protein)-UDP-N-acetylglucosamine O-acyltransferase [Prevotella bryantii B14]	EFI72526.1,SEQ60496.1,WP_006282109.1	Prevotellaceae_NCBI_060618.fasta	27938.9	1	3	3	3	0.00153	0.119	260
110619_Prevotella	Uncategorized Sample	Box 7	chaperonin GroL [Prevotella bryantii B14]	EFI71071.1,OYP56150.1,SDL60715.1,SDZ97813.1,SEP68545.1,WP_006283431.1	Prevotellaceae_NCBI_060618.fasta	57841.8	1	9	9	9	0.00458	0.174	540
110619_Prevotella	Uncategorized Sample	Box 7	ribosomal protein L25, Ctc-form [Prevotella bryantii B14]	EFI72745.1,OYP56355.1,SDL89706.1,SDZ84684.1,SEP58189.1,WP_006281753.1,WP_074549582.1	Prevotellaceae_NCBI_060618.fasta	21772.6	0.998	1	1	1	0.000509	0.0457	197
110619_Prevotella	Uncategorized Sample	Box 7	DnaJ domain protein [Prevotella bryantii B14]	EFI73380.1,OYP56406.1,SDL91017.1,SEP56444.1,WP_006281216.1,WP_027453034.1,WP_074549646.1	Prevotellaceae_NCBI_060618.fasta	31391.3	1	6	6	6	0.00305	0.222	284
110619_Prevotella	Uncategorized Sample	Box 7	ribosomal protein L21 [Prevotella bryantii B14]	EFI71518.1,OYP54202.1,SDL77000.1,SDZ76810.1,SER06998.1,WP_006283090.1	Prevotellaceae_NCBI_060618.fasta	11725.2	0.96	1	1	1	0.000509	0.143	105
110619_Prevotella	Uncategorized Sample	Box 7	macrophage infectivity potentiator [Prevotella bryantii B14]	EFI71051.1,OYP55751.1,SEQ00962.1,WP_006283529.1	Prevotellaceae_NCBI_060618.fasta	35160.4	0.994	1	1	1	0.000509	0.0346	318
110619_Prevotella	Uncategorized Sample	Box 7	glutamine ABC transporter, ATP-binding protein GlnQ [Prevotella bryantii B14]	EFI71420.1,OYP54036.1,SDZ79621.1,SEQ49273.1,WP_006283193.1	Prevotellaceae_NCBI_060618.fasta	27650.5	1	4	4	4	0.00203	0.165	248
110619_Prevotella	Uncategorized Sample	Box 7	fructuronate reductase [Prevotella bryantii B14]	EFI73499.1,OYP54078.1,SDL64793.1,SDZ78758.1,SEQ47425.1,WP_006281109.1,WP_074548723.1	Prevotellaceae_NCBI_060618.fasta	29142	0.972	1	1	1	0.000509	0.0407	270
110619_Prevotella	Uncategorized Sample	Box 7	DNA-directed RNA polymerase, alpha subunit [Prevotella bryantii B14]	EFI70965.1,OYP56562.1,SDL84718.1,SEA54046.1,SEQ93130.1,WP_006283628.1	Prevotellaceae_NCBI_060618.fasta	37514.3	0.993	1	1	1	0.000509	0.0273	330
110619_Prevotella	Uncategorized Sample	Box 7	OmpA family protein [Prevotella bryantii B14]	EFI71687.1,OYP55931.1,SDM05090.1,SEA30274.1,SEP80658.1,WP_006282896.1	Prevotellaceae_NCBI_060618.fasta	32026.2	1	2	2	2	0.00102	0.0909	286
110619_Prevotella	Uncategorized Sample	Box 7	dimethyladenosine transferase [Prevotella bryantii B14]	EFI71014.1,OYP56393.1,SDL90679.1,SDZ85640.1,SEP56794.1,WP_006283564.1,WP_094448162.1	Prevotellaceae_NCBI_060618.fasta	30794.9	0.994	1	1	1	0.000509	0.0481	270
110619_Prevotella	Uncategorized Sample	Box 7	cytidylate kinase [Prevotella bryantii B14]	EFI72481.1,OYP53939.1,SDL82662.1,SEA51599.1,SEQ62340.1,WP_006282064.1,WP_027453297.1	Prevotellaceae_NCBI_060618.fasta	25929.9	1	1	1	1	0.000509	0.0522	230
110619_Prevotella	Uncategorized Sample	Box 7	ribosomal protein S13p/S18e [Prevotella bryantii B14]	EFI70968.1,OYP56565.1,SDL84766.1,SEA54124.1,SEQ93008.1,WP_006283631.1	Prevotellaceae_NCBI_060618.fasta	14009.1	1	1	1	2	0.00102	0.0714	126
110619_Prevotella	Uncategorized Sample	Box 7	na+-transporting NADH:ubiquinone oxidoreductase, electron transport complex protein rnfd [Prevotella bryantii B14]	EFI71733.1,SEQ36399.1,WP_006282850.1	Prevotellaceae_NCBI_060618.fasta	35307.1	0.994	1	1	2	0.00102	0.0273	330
110619_Prevotella	Uncategorized Sample	Box 7	ribosomal protein L6 [Prevotella bryantii B14]	EFI70977.1,OYP56574.1,SDL84927.1,SEA54357.1,SEQ92679.1,WP_006283641.1	Prevotellaceae_NCBI_060618.fasta	21081.8	0.992	2	2	2	0.00102	0.116	190
110619_Prevotella	Uncategorized Sample	Box 7	translation initiation factor IF-3 [Prevotella bryantii B14]	EFI72843.1,SDL67224.1,SDZ80986.1,SEQ28069.1,WP_006281737.1	Prevotellaceae_NCBI_060618.fasta	24386.2	1	4	5	5	0.00254	0.183	208
110619_Prevotella	Uncategorized Sample	Box 7	elongation factor Tu [Prevotella bryantii]	OYP56602.1,SDL85451.1,SEA55082.1,SEQ91629.1,WP_027453360.1,WP_074803322.1	Prevotellaceae_NCBI_060618.fasta	44947.5	0.997	1	1	1	0.000509	0.0222	405
110619_Prevotella	Uncategorized Sample	Box 7	putative lipoprotein [Prevotella bryantii B14]	EFI73067.1,SEQ21016.1,WP_006281509.1	Prevotellaceae_NCBI_060618.fasta	38033.1	0.994	1	1	1	0.000509	0.0364	357
110619_Prevotella	Uncategorized Sample	Box 7	hypothetical protein CIK91_00275 [Prevotella bryantii]	OYP57342.1,SDL68358.1,SDZ82148.1,SEQ25472.1,WP_027452918.1	Prevotellaceae_NCBI_060618.fasta	25171.3	0.995	2	3	3	0.00153	0.0858	233
110619_Prevotella	Uncategorized Sample	Box 7	penicillin-binding protein 1 [Prevotella bryantii B14]	EFI72065.1,OYP56877.1,SDL57747.1,SEA02010.1,SEP75055.1,WP_006282497.1,WP_027454077.1	Prevotellaceae_NCBI_060618.fasta	97037.4	1	2	2	2	0.00102	0.0235	851
110619_Prevotella	Uncategorized Sample	Box 7	conserved hypothetical protein [Prevotella bryantii B14]	EFI73038.1,OYP55954.1,SDL39232.1,SEA34859.1,SEP94492.1,WP_027453170.1	Prevotellaceae_NCBI_060618.fasta	21116.8	0.994	1	1	1	0.000509	0.0645	186
110619_Prevotella	Uncategorized Sample	Box 7	GldB family lipoprotein [Prevotella bryantii B14]	EFI72229.1,OYP53450.1,SDL51665.1,SEA19801.1,SEQ09032.1,WP_027453461.1	Prevotellaceae_NCBI_060618.fasta	29222.3	0.994	1	1	1	0.000509	0.0398	251
110619_Prevotella	Uncategorized Sample	Box 7	pyrophosphate-energized proton pump [Prevotella bryantii B14]	EFI73174.1,OYP54897.1,SDL87650.1,SEA63497.1,SEQ72053.1,WP_006281464.1	Prevotellaceae_NCBI_060618.fasta	87478.4	1	2	2	2	0.00102	0.0296	811
110619_Prevotella	Uncategorized Sample	Box 7	putative lipoprotein [Prevotella bryantii B14]	EFI72187.1,SDL50627.1,SEA21304.1,SEQ07107.1,WP_006282316.1	Prevotellaceae_NCBI_060618.fasta	31229.1	0.994	1	1	1	0.000509	0.0382	288
110619_Prevotella	Uncategorized Sample	Box 7	tRNA/rRNA methyltransferase [Prevotella bryantii B14]	EFI72033.1,OYP53586.1,SDL55363.1,SEA15653.1,SEQ82055.1,WP_006282465.1	Prevotellaceae_NCBI_060618.fasta	28717.3	0.994	1	1	1	0.000509	0.0272	257
110619_Prevotella	Uncategorized Sample	Box 7	ABC transporter, ATP-binding protein [Prevotella bryantii B14]	EFI71033.1,OYP53238.1,SDM04240.1,SDZ89035.1,SEP54690.1,WP_006283556.1,WP_074613896.1	Prevotellaceae_NCBI_060618.fasta	29776.6	0.998	1	1	1	0.000509	0.0382	262
110619_Prevotella	Uncategorized Sample	Box 7	LemA protein [Prevotella bryantii B14]	EFI72353.1,OYP54604.1,SDM10158.1,SEA64682.1,SER10862.1,WP_006282208.1	Prevotellaceae_NCBI_060618.fasta	21722.7	1	2	2	2	0.00102	0.124	194
110619_Prevotella	Uncategorized Sample	Box 7	3-methyl-2-oxobutanoate hydroxymethyltransferase [Prevotella bryantii B14]	EFI73503.1,OYP54075.1,SDL64868.1,SDZ78834.1,SEQ47579.1,WP_006281114.1,WP_027452829.1	Prevotellaceae_NCBI_060618.fasta	29051.2	1	2	2	2	0.00102	0.0699	272
110619_Prevotella	Uncategorized Sample	Box 7	putative ABC transporter permease [Prevotella bryantii B14]	EFI73299.1,SEA29534.1,SEP81848.1,WP_006281284.1	Prevotellaceae_NCBI_060618.fasta	46181.3	0.95	1	1	1	0.000509	0.031	420
110619_Prevotella	Uncategorized Sample	Box 7	L-ribulose-5-phosphate 4-epimerase UlaF [Prevotella bryantii B14]	EFI71377.1,OYP54988.1,SDL66551.1,SDZ80338.1,SEQ29588.1,WP_006283152.1	Prevotellaceae_NCBI_060618.fasta	26074.5	1	1	1	1	0.000509	0.0427	234
110619_Prevotella	Uncategorized Sample	Box 7	conserved hypothetical protein [Prevotella bryantii B14]	EFI72132.1,OYP54738.1,SDL79622.1,SDZ74594.1,SEQ34944.1,WP_027453536.1	Prevotellaceae_NCBI_060618.fasta	24324.7	0.982	1	1	1	0.000509	0.0531	207
110619_Prevotella	Uncategorized Sample	Box 7	peptidyl-prolyl cis-trans isomerase, cyclophilin-type [Prevotella bryantii B14]	EFI71447.1,OYP54061.1,SDL65168.1,SEQ48221.1,WP_006283220.1,WP_027452838.1,WP_074548740.1,WP_094448738.1	Prevotellaceae_NCBI_060618.fasta	28355.7	1	2	2	2	0.00102	0.085	247
110619_Prevotella	Uncategorized Sample	Box 7	3-deoxy-8-phosphooctulonate synthase [Prevotella bryantii B14]	EFI72148.1,OYP56924.1,SDL58847.1,SEA00203.1,SEP72389.1,WP_006282436.1	Prevotellaceae_NCBI_060618.fasta	27909.2	1	3	3	3	0.00153	0.119	252
110619_Prevotella	Uncategorized Sample	Box 7	ribosomal protein S3 [Prevotella bryantii B14]	EFI70986.1,OYP56583.1,SDL85079.1,SEA54589.1,SEQ92366.1,WP_006283651.1	Prevotellaceae_NCBI_060618.fasta	27065.4	1	2	2	2	0.00102	0.0913	241
110619_Prevotella	Uncategorized Sample	Box 7	ribosomal protein S8 [Prevotella bryantii B14]	EFI70978.1,OYP56575.1,WP_006283642.1	Prevotellaceae_NCBI_060618.fasta	14589.2	1	2	2	2	0.00102	0.16	131
110619_Prevotella	Uncategorized Sample	Box 7	MotA/TolQ/ExbB proton channel family protein [Prevotella bryantii B14]	EFI70943.1,OYP56540.1,SDL84322.1,SEA53511.1,SEQ93930.1,WP_006283606.1	Prevotellaceae_NCBI_060618.fasta	29575.6	1	5	8	26	0.0132	0.133	278
110619_Prevotella	Uncategorized Sample	Box 7	uroporphyrinogen-III synthase [Prevotella bryantii B14]	EFI73398.1,OYP55773.1,SDL43503.1,SEA39734.1,SEP88206.1,WP_006281185.1	Prevotellaceae_NCBI_060618.fasta	28838.9	1	2	2	2	0.00102	0.0803	249
110619_Prevotella	Uncategorized Sample	Box 7	glycosyltransferase, group 2 family [Prevotella bryantii B14]	EFI72577.1,SEQ68290.1,WP_006282019.1	Prevotellaceae_NCBI_060618.fasta	37595.3	0.971	1	1	1	0.000509	0.0216	324
110619_Prevotella	Uncategorized Sample	Box 7	glyceraldehyde-3-phosphate dehydrogenase, type I [Prevotella bryantii B14]	EFI71076.1,OYP56991.1,SDL60333.1,SDZ98056.1,SEP68872.1,WP_006283436.1,WP_074613998.1	Prevotellaceae_NCBI_060618.fasta	36345	0.994	1	1	1	0.000509	0.0322	342
110619_Prevotella	Uncategorized Sample	Box 7	conserved hypothetical protein [Prevotella bryantii B14]	EFI71799.1,SDL40149.1,SEP96508.1,WP_006282737.1,WP_074547985.1	Prevotellaceae_NCBI_060618.fasta	18579.7	0.963	1	1	1	0.000509	0.0736	163
110619_Prevotella	Uncategorized Sample	Box 7	hypothetical protein PBR_0511 [Prevotella bryantii B14]	EFI73436.1,SDL72760.1,SEA07098.1,SEQ19609.1,WP_074614123.1	Prevotellaceae_NCBI_060618.fasta	26264.2	0.996	1	1	1	0.000509	0.0862	232
110619_Prevotella	Uncategorized Sample	Box 7	50S ribosomal protein L10 [Prevotella bryantii]	OYP56598.1,SDL85370.1,SEA54956.1,SEQ91786.1,WP_027453356.1	Prevotellaceae_NCBI_060618.fasta	18925.5	0.99	2	2	2	0.00102	0.0988	172
110619_Prevotella	Uncategorized Sample	Box 7	LicD-related protein [Prevotella bryantii B14]	EFI73253.1,OYP55884.1,SDL46054.1,SEA28775.1,SEP83032.1,WP_006281304.1	Prevotellaceae_NCBI_060618.fasta	31697.1	0.991	1	1	1	0.000509	0.0368	272
110619_Prevotella	Uncategorized Sample	Box 7	conserved hypothetical protein [Prevotella bryantii B14]	EFI71139.1,OYP56937.1,SDL59101.1,SDZ99871.1,SEP71600.1,WP_006283499.1	Prevotellaceae_NCBI_060618.fasta	24883.2	0.99	1	1	1	0.000509	0.0558	215
110619_Prevotella	Uncategorized Sample	Box 7	putative lipoprotein [Prevotella bryantii B14]	EFI72430.1,OYP55339.1,SDL97032.1,SEA43856.1,SEQ78361.1,WP_006282176.1,WP_027454255.1	Prevotellaceae_NCBI_060618.fasta	24837.8	1	2	2	2	0.00102	0.101	228
110619_Prevotella	Uncategorized Sample	Box 7	ferredoxin [Prevotella bryantii B14]	EFI71735.1,OYP54708.1,SDL78913.1,SDZ75170.1,SEQ36318.1,WP_006282852.1,WP_027453519.1,WP_074549281.1	Prevotellaceae_NCBI_060618.fasta	31894.3	0.977	1	1	1	0.000509	0.0262	305
110619_Prevotella	Uncategorized Sample	Box 7	cell division protein FtsH [Prevotella bryantii B14]	EFI73378.1,OYP56408.1,SDL91064.1,SDZ86028.1,SEP56385.1,WP_006281214.1	Prevotellaceae_NCBI_060618.fasta	77286.2	1	2	2	2	0.00102	0.036	695
110619_Prevotella	Uncategorized Sample	Box 7	heat shock protein [Prevotella bryantii B14]	EFI72135.1,OYP54741.1,SDL79684.1,SEQ34828.1,WP_006282459.1,WP_027453539.1	Prevotellaceae_NCBI_060618.fasta	25606.9	0.992	1	1	1	0.000509	0.0343	233
110619_Prevotella	Uncategorized Sample	Box 7	conserved hypothetical protein [Prevotella bryantii B14]	EFI72321.1,SEP57765.1,WP_039870338.1	Prevotellaceae_NCBI_060618.fasta	28291.7	1	2	2	2	0.00102	0.075	240
110619_Prevotella	Uncategorized Sample	Box 7	ribosomal protein L2 [Prevotella bryantii B14]	EFI70989.1,OYP56586.1,SDL85137.1,SEA54660.1,SEQ92246.1,WP_006283654.1	Prevotellaceae_NCBI_060618.fasta	29634.8	1	3	3	3	0.00153	0.164	274
110619_Prevotella	Uncategorized Sample	Box 7	preprotein translocase, SecY subunit [Prevotella bryantii B14]	EFI70972.1,OYP56569.1,SDL84836.1,SEA54222.1,SEQ92874.1,WP_006283636.1	Prevotellaceae_NCBI_060618.fasta	48992	0.983	1	1	1	0.000509	0.027	445
110619_Prevotella	Uncategorized Sample	Box 7	ribosomal protein L17 [Prevotella bryantii B14]	EFI70964.1,OYP56561.1,SEA54026.1,SEQ93166.1,WP_006283627.1	Prevotellaceae_NCBI_060618.fasta	17637.8	0.993	1	1	1	0.000509	0.057	158
110619_Prevotella	Uncategorized Sample	Box 7	galacitol PTS, EIIc [Prevotella bryantii B14]	EFI72511.1,OYP53958.1,SDL83066.1,SEA52134.1,SEQ61085.1,WP_006282094.1	Prevotellaceae_NCBI_060618.fasta	49832.9	0.989	1	1	1	0.000509	0.0325	461
110619_Prevotella	Uncategorized Sample	Box 7	putative lipoprotein [Prevotella bryantii B14]	EFI73125.1,OYP53746.1,SDL86765.1,SEA61079.1,SER05971.1,WP_006281415.1	Prevotellaceae_NCBI_060618.fasta	32271.2	0.996	1	1	1	0.000509	0.0345	290
110619_Prevotella	Uncategorized Sample	Box 7	glycosyltransferase, group 2 family [Prevotella bryantii B14]	EFI71002.1,OYP55898.1,SDL46395.1,SEA29254.1,SEP82277.1,WP_006283573.1	Prevotellaceae_NCBI_060618.fasta	29470.1	0.983	1	1	1	0.000509	0.0581	258
110619_Prevotella	Uncategorized Sample	Box 7	LicD-related protein [Prevotella bryantii B14]	EFI71059.1,OYP55745.1,SDL42797.1,SEA38668.1,SEQ00602.1,WP_006283537.1	Prevotellaceae_NCBI_060618.fasta	32567.3	1	3	3	3	0.00153	0.12	276
110619_Prevotella	Uncategorized Sample	Box 7	macrophage infectivity potentiator [Prevotella bryantii B14]	EFI71050.1,OYP55752.1,SDL42980.1,SEA38937.1,SEQ01003.1,WP_006283528.1	Prevotellaceae_NCBI_060618.fasta	31672.3	0.992	1	1	1	0.000509	0.0342	292
110619_Prevotella	Uncategorized Sample	Box 7	ferrous iron transport protein B [Prevotella bryantii B14]	EFI73386.1,OYP56400.1,SDL90856.1,SDZ85835.1,SEP56572.1,WP_006281222.1,WP_027453031.1	Prevotellaceae_NCBI_060618.fasta	92769.4	0.994	1	1	1	0.000509	0.0146	824
110619_Prevotella	Uncategorized Sample	Box 7	biopolymer transport protein, ExbD/TolR family [Prevotella bryantii B14]	EFI70944.1,OYP56541.1,SDL84331.1,SEA53533.1,SEQ93898.1,WP_027453340.1	Prevotellaceae_NCBI_060618.fasta	21299.8	1	4	5	5	0.00254	0.192	193
110619_Prevotella	Uncategorized Sample	Box 7	hypothetical protein CIK91_08645 [Prevotella bryantii]	OYP54740.1,SDL79667.1,SDZ74566.1,SEQ34863.1,WP_027453538.1,WP_074549301.1	Prevotellaceae_NCBI_060618.fasta	46552.7	0.957	1	1	1	0.000509	0.0317	410
110619_Prevotella	Uncategorized Sample	Box 7	peptidyl-prolyl cis-trans isomerase, fkbp-type domain protein [Prevotella bryantii B14]	EFI71258.1,OYP53205.1,SDM03653.1,SDZ88216.1,SEP54928.1,WP_006283347.1,WP_074550252.1,WP_074613885.1,WP_094449105.1	Prevotellaceae_NCBI_060618.fasta	24510.4	1	2	2	2	0.00102	0.0909	220
110619_Prevotella	Uncategorized Sample	Box 7	conserved hypothetical protein [Prevotella bryantii B14]	EFI72534.1,OYP53977.1,SDL83501.1,SEA52606.1,SEQ60213.1,WP_006282118.1,WP_027453320.1,WP_094448851.1	Prevotellaceae_NCBI_060618.fasta	26065.9	1	2	2	2	0.00102	0.087	230
110619_Prevotella	Uncategorized Sample	Box 7	YitT family protein [Prevotella bryantii]	OYP55706.1,SDL41867.1,SEA37469.1,SEP98829.1,WP_027453223.1	Prevotellaceae_NCBI_060618.fasta	35540.4	0.999	1	2	2	0.00102	0.0282	319
110619_Prevotella	Uncategorized Sample	Box 7	electron transfer flavoprotein, beta subunit [Prevotella bryantii B14]	EFI71550.1,OYP56432.1,SDL91592.1,SDZ86640.1,SEP55833.1,WP_006283020.1	Prevotellaceae_NCBI_060618.fasta	31008.7	1	3	3	3	0.00153	0.145	289
110619_Prevotella	Uncategorized Sample	Box 7	1-acyl-sn-glycerol-3-phosphate acyltransferase [Prevotella bryantii B14]	EFI72776.1,OYP56444.1,SDM02281.1,SDZ83935.1,SEP59288.1,WP_027452971.1	Prevotellaceae_NCBI_060618.fasta	29385.8	0.995	1	1	1	0.000509	0.0395	253
110619_Prevotella	Uncategorized Sample	Box 7	NADH dehydrogenase I, b subunit [Prevotella bryantii B14]	EFI72144.1,OYP56920.1,SDL58762.1,SEA00314.1,SEP72561.1,WP_006282432.1	Prevotellaceae_NCBI_060618.fasta	27926	1	3	3	3	0.00153	0.15	254
110619_Prevotella	Uncategorized Sample	Box 7	ribosomal protein L3 [Prevotella bryantii B14]	EFI70992.1,OYP56589.1,SDL85190.1,SEA54729.1,SEQ92128.1,WP_006283657.1	Prevotellaceae_NCBI_060618.fasta	21614.7	1	4	4	4	0.00203	0.147	204
110619_Prevotella	Uncategorized Sample	Box 7	RNA polymerase sigma-43 factor [Prevotella bryantii B14]	EFI70897.1,OYP56168.1,SDL61162.1,SDZ97145.1,SEP67432.1,WP_006283685.1,WP_027454167.1,WP_074548626.1	Prevotellaceae_NCBI_060618.fasta	28488.6	1	4	4	4	0.00203	0.147	251
110619_Prevotella	Uncategorized Sample	Box 7	beta-propeller domain of methanol dehydrogenase type protein [Prevotella bryantii B14]	EFI72355.1,OYP54606.1,SDM10115.1,SEA64638.1,SER10944.1,WP_036858238.1,WP_083331799.1,WP_094448644.1	Prevotellaceae_NCBI_060618.fasta	26200	0.958	1	1	1	0.000509	0.0403	248
110619_Prevotella	Uncategorized Sample	Box 7	aerotolerance regulator BatA [Prevotella bryantii]	OYP53492.1,SDL52913.1,SEA18356.1,SEQ11105.1,WP_027453438.1,WP_074802989.1	Prevotellaceae_NCBI_060618.fasta	37362.1	1	3	3	3	0.00153	0.105	332
110619_Prevotella	Uncategorized Sample	Box 7	conserved hypothetical protein [Prevotella bryantii B14]	EFI71005.1,OYP55980.1,SDL46319.1,SEA29152.1,SEP82411.1,WP_006283576.1	Prevotellaceae_NCBI_060618.fasta	43348.2	1	2	2	2	0.00102	0.0515	388
110619_Prevotella	Uncategorized Sample	Box 7	conserved hypothetical protein [Prevotella bryantii B14]	EFI72984.1,OYP56615.1,SDL85746.1,SEA55445.1,SEQ91169.1,WP_006281539.1,WP_027453370.1	Prevotellaceae_NCBI_060618.fasta	22057.9	0.994	1	1	1	0.000509	0.0631	206
110619_Prevotella	Uncategorized Sample	Box 7	preprotein translocase, SecA subunit [Prevotella bryantii B14]	EFI73388.1,OYP56398.1,SDL90820.1,SEP56621.1,WP_006281224.1,WP_074549640.1	Prevotellaceae_NCBI_060618.fasta	128374	0.998	1	1	1	0.000509	0.00804	1119
110619_Prevotella	Uncategorized Sample	Box 7	ribosomal protein L9 [Prevotella bryantii B14]	EFI71365.1,OYP55000.1,SDL66822.1,SDZ80575.1,SEQ28996.1,WP_006283140.1	Prevotellaceae_NCBI_060618.fasta	17435.5	0.999	1	1	1	0.000509	0.0982	163
110619_Prevotella	Uncategorized Sample	Box 7	conserved hypothetical protein [Prevotella bryantii B14]	EFI72629.1,SEQ73648.1,WP_074803243.1	Prevotellaceae_NCBI_060618.fasta	21822.2	1	1	1	1	0.000509	0.057	193
110619_Prevotella	Uncategorized Sample	Box 7	acetylglutamate kinase [Prevotella bryantii B14]	EFI71797.1,OYP55659.1,SDL40097.1,SEA36019.1,SEP96414.1,WP_006282735.1,WP_027453189.1	Prevotellaceae_NCBI_060618.fasta	27490.7	0.994	1	1	1	0.000509	0.0659	258
110619_Prevotella	Uncategorized Sample	Box 7	sugar transporter [Prevotella bryantii B14]	EFI71382.1,OYP54983.1,SDL66454.1,SDZ80238.1,SEQ29814.1,WP_006283157.1,WP_027452875.1	Prevotellaceae_NCBI_060618.fasta	47076.7	0.966	1	2	2	0.00102	0.0181	441
110619_Prevotella	Uncategorized Sample	Box 7	NADH:ubiquinone oxidoreductase, B subunit [Prevotella bryantii B14]	EFI72180.1,OYP53408.1,SDL50470.1,SEA21509.1,SEQ06870.1,WP_006282309.1	Prevotellaceae_NCBI_060618.fasta	41685.9	1	2	3	7	0.00356	0.0494	385
110619_Prevotella	Uncategorized Sample	Box 7	putative lipoprotein [Prevotella bryantii B14]	EFI72785.1,OYP56323.1,SDM02151.1,SEP59647.1,WP_006281793.1	Prevotellaceae_NCBI_060618.fasta	30721.1	1	1	1	1	0.000509	0.0458	284
110619_Prevotella	Uncategorized Sample	Box 7	Phosphate-selective porin O and P [Prevotella bryantii]	SDL73588.1,WP_036858256.1,WP_074549034.1	Prevotellaceae_NCBI_060618.fasta	45178.9	1	1	1	1	0.000509	0.0354	395
110619_Prevotella	Uncategorized Sample	Box 7	BatC protein [Prevotella bryantii B14]	EFI72277.1,OYP53607.1,SDL52865.1,SEA18411.1,SEQ11021.1,WP_006282409.1,WP_081657088.1,WP_083331681.1	Prevotellaceae_NCBI_060618.fasta	24413.2	1	2	2	3	0.00153	0.0817	208
110619_Prevotella	Uncategorized Sample	Box 7	GldL family protein [Prevotella bryantii B14]	EFI72987.1,OYP56617.1,SDL85783.1,SEA55509.1,SEQ91073.1,WP_006281542.1,WP_027453373.1	Prevotellaceae_NCBI_060618.fasta	30025	1	6	8	8	0.00407	0.247	271
110619_Prevotella	Uncategorized Sample	Box 7	band 7/Mec-2 family protein [Prevotella bryantii B14]	EFI71190.1,OYP57344.1,SDL68302.1,SDZ82090.1,SEQ25597.1,WP_006283365.1	Prevotellaceae_NCBI_060618.fasta	35635.6	1	5	5	5	0.00254	0.164	317
110619_Prevotella	Uncategorized Sample	Box 7	signal recognition particle protein [Prevotella bryantii B14]	EFI71204.1,OYP57355.1,SDL68000.1,SDZ81788.1,SEQ26310.1,WP_006283379.1	Prevotellaceae_NCBI_060618.fasta	49837.1	1	2	2	2	0.00102	0.049	449
110619_Prevotella	Uncategorized Sample	Box 7	NADH:ubiquinone oxidoreductase, B subunit [Prevotella denticola F0289]	AEA21854.1,AKU70355.1,EEX19426.1,EFA43435.1,EFB92877.1,EGC19086.1,EGC86140.1,EHG16347.1,EIM33315.1,KGF22951.1,KGF24508.1,KGF37456.1,KGF43095.1,KGF44786.1,KXO17698.1,KXU58799.1,OYP77413.1,PWL83671.1,WP_004337514.1,WP_004353604.1,WP_004381990.1,WP_007174216.1,WP_007367088.1,WP_008822955.1,WP_013671858.1,WP_025067199.1,WP_025078657.1,WP_025792250.1,WP_036853581.1,WP_036871430.1,WP_094421190.1	Prevotellaceae_NCBI_060618.fasta	41410.3	0.994	1	1	1	0.000509	0.0313	383
110619_Prevotella	Uncategorized Sample	Box 7	NADH-ubiquinone oxidoreductase, Nqo9 subunit (nqo9) [Prevotella bryantii B14]	EFI72141.1,OYP56917.1,SDL58690.1,SEA00396.1,SEP72689.1,WP_006282429.1	Prevotellaceae_NCBI_060618.fasta	21722.8	1	1	1	1	0.000509	0.0518	193
110619_Prevotella	Uncategorized Sample	Box 7	conserved hypothetical protein [Prevotella bryantii B14]	EFI70945.1,OYP56542.1,SDL84356.1,SEA53561.1,SEQ93861.1,WP_006283608.1	Prevotellaceae_NCBI_060618.fasta	24313	0.993	1	1	1	0.000509	0.0417	216
110619_Prevotella	Uncategorized Sample	Box 7	ABC transporter ATP-binding protein [Prevotella bryantii]	OYP53240.1,SDM04275.1,SDZ89077.1,SEP54676.1,WP_074550274.1	Prevotellaceae_NCBI_060618.fasta	28848.4	1	3	3	3	0.00153	0.105	256
110619_Prevotella	Uncategorized Sample	Box 7	rhomboid family protein [Prevotella bryantii B14]	EFI73392.1,OYP55780.1,SDL43610.1,SEA39904.1,SEP87961.1,WP_006281179.1,WP_027453270.1	Prevotellaceae_NCBI_060618.fasta	36526	1	3	4	5	0.00254	0.0444	315
110619_Prevotella	Uncategorized Sample	Box 7	hypothetical protein PBR_1377 [Prevotella bryantii B14]	EFI73462.1,SER08452.1,WP_006281123.1	Prevotellaceae_NCBI_060618.fasta	34062.5	1	1	1	1	0.000509	0.0353	312
110619_Prevotella	Uncategorized Sample	Box 7	conserved hypothetical protein [Prevotella bryantii B14]	EFI71013.1,SDZ85658.1,SEP56769.1,WP_006283563.1	Prevotellaceae_NCBI_060618.fasta	79452.7	1	2	2	2	0.00102	0.028	714
110619_Prevotella	Uncategorized Sample	Box 7	hypothetical protein HMPREF9151_00623 [Prevotella saccharolytica F0055]	EKY02818.1,WP_009161792.1,WP_025799226.1	Prevotellaceae_NCBI_060618.fasta	39853.7	0.977	1	1	1	0.000509	0.0231	346
110619_Prevotella	Uncategorized Sample	Box 7	acyl-(acyl-carrier-protein)-UDP-N-acetylglucosamine O-acyltransferase [Prevotella bryantii B14]	EFI72063.1,OYP56875.1,SDL57708.1,SEA02058.1,SEP75156.1,WP_006282495.1	Prevotellaceae_NCBI_060618.fasta	28091.1	0.994	1	1	1	0.000509	0.0469	256
110619_Prevotella	Uncategorized Sample	Box 7	succinate dehydrogenase [Prevotella bryantii B14]	EFI71833.1,OYP55692.1,SDL41491.1,SEA37069.1,SEP98173.1,WP_006282771.1	Prevotellaceae_NCBI_060618.fasta	73576.3	1	8	8	8	0.00407	0.105	659
110619_Prevotella	Uncategorized Sample	Box 7	putative membrane protein [Prevotella bryantii B14]	EFI71807.1,OYP55669.1,SDL40960.1,SEA36345.1,SEP96950.1,WP_006282745.1,WP_027453196.1	Prevotellaceae_NCBI_060618.fasta	43823.3	1	3	3	4	0.00203	0.0733	409
110619_Prevotella	Uncategorized Sample	Box 7	ribosomal protein, L4/L1 family [Prevotella bryantii B14]	EFI70991.1,OYP56588.1,SDL85171.1,SEA54705.1,SEQ92164.1,WP_006283656.1	Prevotellaceae_NCBI_060618.fasta	23089	1	6	6	8	0.00407	0.225	209
110619_Prevotella	Uncategorized Sample	Box 7	putative lipoprotein [Prevotella bryantii B14]	EFI73078.1,ERJ74516.1,SEQ20530.1,WP_021670382.1,WP_039869643.1,WP_040555875.1	Prevotellaceae_NCBI_060618.fasta	23345.1	1	3	3	3	0.00153	0.125	200
110619_Prevotella	Uncategorized Sample	Box 7	ribosomal protein S4 [Prevotella bryantii B14]	EFI70966.1,OYP56563.1,SDL84727.1,SEA54071.1,SEQ93092.1,WP_006283629.1	Prevotellaceae_NCBI_060618.fasta	22884.7	0.998	2	2	2	0.00102	0.0693	202
110619_Prevotella	Uncategorized Sample	Box 7	bacterial sugar transferase [Prevotella bryantii B14]	EFI71131.1,SDL59267.1,SDZ99643.1,SEP71250.1,WP_006283491.1,WP_074548532.1	Prevotellaceae_NCBI_060618.fasta	24077.1	0.954	1	1	1	0.000509	0.0619	210
110619_Prevotella	Uncategorized Sample	Box 7	putative lipoprotein [Prevotella bryantii B14]	EFI72194.1,SEQ07332.1,WP_006282323.1	Prevotellaceae_NCBI_060618.fasta	68753.4	0.988	1	1	1	0.000509	0.0173	637
110619_Prevotella	Uncategorized Sample	Box 7	NADH:ubiquinone oxidoreductase, F subunit [Prevotella bryantii B14]	EFI72176.1,OYP53405.1,SDL50391.1,SEA21620.1,SEQ06663.1,WP_006282305.1	Prevotellaceae_NCBI_060618.fasta	47127.8	0.993	1	1	1	0.000509	0.0213	422
110619_Prevotella	Uncategorized Sample	Box 7	ribosomal protein S5 [Prevotella bryantii B14]	EFI70975.1,OYP56572.1,SDL84891.1,SEA54300.1,SEQ92749.1,WP_027453351.1	Prevotellaceae_NCBI_060618.fasta	17361	0.998	1	1	1	0.000509	0.0595	168
110619_Prevotella	Uncategorized Sample	Box 7	16S rRNA (cytidine(1402)-2'-O)-methyltransferase [Prevotella bryantii]	OYP56525.1,SDL83972.1,SEA53148.1,SEQ59427.1,WP_027453333.1	Prevotellaceae_NCBI_060618.fasta	26797.2	1	2	2	2	0.00102	0.0837	239
110619_Prevotella	Uncategorized Sample	Box 8	3-oxoacyl-[acyl-carrier-protein] reductase [Prevotella bryantii B14]	EFI73288.1,OYP55855.1,SDL45380.1,SEA27747.1,SEP84483.1,WP_006281339.1	Prevotellaceae_NCBI_060618.fasta	26092.6	1	2	2	2	0.00135	0.103	242
110619_Prevotella	Uncategorized Sample	Box 8	ribosomal protein S16 [Prevotella bryantii B14]	EFI72345.1,OYP53580.1,SDL55239.1,SEA15831.1,SEQ82329.1,WP_006282242.1	Prevotellaceae_NCBI_060618.fasta	19219.1	1	6	7	14	0.00947	0.303	178
110619_Prevotella	Uncategorized Sample	Box 8	LemA protein [Prevotella bryantii B14]	EFI72353.1,OYP54604.1,SDM10158.1,SEA64682.1,SER10862.1,WP_006282208.1	Prevotellaceae_NCBI_060618.fasta	21722.7	1	4	5	5	0.00338	0.201	194
110619_Prevotella	Uncategorized Sample	Box 8	hypothetical protein CIK91_08340 [Prevotella bryantii]	OYP54930.1,WP_039869577.1,WP_074549560.1	Prevotellaceae_NCBI_060618.fasta	11348.8	0.955	1	1	1	0.000677	0.0849	106
110619_Prevotella	Uncategorized Sample	Box 8	macrophage infectivity potentiator [Prevotella bryantii B14]	EFI71050.1,OYP55752.1,SDL42980.1,SEA38937.1,SEQ01003.1,WP_006283528.1	Prevotellaceae_NCBI_060618.fasta	31672.3	0.994	1	1	1	0.000677	0.0342	292
110619_Prevotella	Uncategorized Sample	Box 8	30S ribosomal protein S2 [Prevotella bryantii]	OYP55893.1,SDL46233.1,SEP82581.1,WP_027453091.1,WP_074548190.1	Prevotellaceae_NCBI_060618.fasta	29706.5	1	2	2	2	0.00135	0.0784	268
110619_Prevotella	Uncategorized Sample	Box 8	ribosomal protein S8 [Prevotella bryantii B14]	EFI70978.1,OYP56575.1,WP_006283642.1	Prevotellaceae_NCBI_060618.fasta	14589.2	0.996	2	2	2	0.00135	0.13	131
110619_Prevotella	Uncategorized Sample	Box 8	GTP cyclohydrolase I [Prevotella bryantii B14]	EFI72535.1,OYP53978.1,SDL83528.1,SEA52632.1,SEQ60159.1,WP_006282119.1	Prevotellaceae_NCBI_060618.fasta	22886.5	0.997	1	1	1	0.000677	0.0404	198
110619_Prevotella	Uncategorized Sample	Box 8	translation initiation factor IF-3 [Prevotella bryantii B14]	EFI72843.1,SDL67224.1,SDZ80986.1,SEQ28069.1,WP_006281737.1	Prevotellaceae_NCBI_060618.fasta	24386.2	0.999	1	1	1	0.000677	0.0625	208
110619_Prevotella	Uncategorized Sample	Box 8	cytidylate kinase-like family protein [Prevotella bryantii]	OYP56685.1,SDL66159.1,SDZ79999.1,SEQ30407.1,WP_027452870.1	Prevotellaceae_NCBI_060618.fasta	23926	1	3	3	4	0.00271	0.126	206
110619_Prevotella	Uncategorized Sample	Box 8	hypothetical protein PBR_1703 [Prevotella bryantii B14]	EFI72639.1,SER01551.1,WP_006281936.1	Prevotellaceae_NCBI_060618.fasta	44614.1	0.991	1	1	1	0.000677	0.0179	392
110619_Prevotella	Uncategorized Sample	Box 8	galacitol PTS, EIIc [Prevotella bryantii B14]	EFI72511.1,OYP53958.1,SDL83066.1,SEA52134.1,SEQ61085.1,WP_006282094.1	Prevotellaceae_NCBI_060618.fasta	49832.9	0.99	1	1	1	0.000677	0.0325	461
110619_Prevotella	Uncategorized Sample	Box 8	cupin domain protein [Prevotella sp. CAG:487]	CCZ14461.1,EFB31783.1,EFC76274.1,EFI48094.1,EFI72999.1,EFU30895.1,EFV04476.1,EFZ38344.1,EJP32730.1,EPH16696.1,ERJ97925.1,ETD18930.1,KGI61308.1,KXB79462.1,OFO79105.1,OFP40867.1,OFP53599.1,OKZ25137.1,OYP55450.1,PTL26592.1,SDL38374.1,SEA33762.1,SEP92954.1,SHF32131.1,WP_004340994.1,WP_004345171.1,WP_004369431.1,WP_004373888.1,WP_006281554.1,WP_007134642.1,WP_018464335.1,WP_021993407.1,WP_024990457.1,…	Prevotellaceae_NCBI_060618.fasta	20812.3	0.987	1	1	1	0.000677	0.0652	184
110619_Prevotella	Uncategorized Sample	Box 8	putative BatD protein [Prevotella bryantii B14]	EFI72276.1,SEA18439.1,SEQ10952.1,WP_006282408.1,WP_074614270.1	Prevotellaceae_NCBI_060618.fasta	96945.1	0.948	1	1	1	0.000677	0.00922	868
110619_Prevotella	Uncategorized Sample	Box 8	RNA methyltransferase, RsmD family [Prevotella bryantii B14]	EFI71544.1,OYP56427.1,SDL91484.1,SDZ86508.1,SEP55952.1,WP_006283014.1,WP_074549666.1	Prevotellaceae_NCBI_060618.fasta	22615.2	0.994	1	1	1	0.000677	0.0606	198
110619_Prevotella	Uncategorized Sample	Box 8	ribosomal protein S4 [Prevotella bryantii B14]	EFI70966.1,OYP56563.1,SDL84727.1,SEA54071.1,SEQ93092.1,WP_006283629.1	Prevotellaceae_NCBI_060618.fasta	22884.7	1	6	7	14	0.00947	0.218	202
110619_Prevotella	Uncategorized Sample	Box 8	NADH dehydrogenase I, subunit 6 [Prevotella bryantii B14]	EFI72140.1,OYP56916.1,SDL58661.1,SEA00426.1,SEP72728.1,WP_006282428.1	Prevotellaceae_NCBI_060618.fasta	18916.1	0.994	1	1	1	0.000677	0.0636	173
110619_Prevotella	Uncategorized Sample	Box 8	putative cytidylate kinase (ck) (cytidine monophosphate kinase) [Prevotella bryantii B14]	EFI72463.1,OYP53922.1,SDL82261.1,SEA51037.1,SEQ63151.1,WP_006282046.1	Prevotellaceae_NCBI_060618.fasta	24138.8	0.999	1	1	1	0.000677	0.058	207
110619_Prevotella	Uncategorized Sample	Box 8	ribosomal protein L2 [Prevotella bryantii B14]	EFI70989.1,OYP56586.1,SDL85137.1,SEA54660.1,SEQ92246.1,WP_006283654.1	Prevotellaceae_NCBI_060618.fasta	29634.8	0.998	2	2	2	0.00135	0.0693	274
110619_Prevotella	Uncategorized Sample	Box 8	outer membrane protein assembly factor BamA [Prevotella bryantii]	OYP55762.1,SDL43246.1,SEA39321.1,SEP88698.1,WP_027453262.1,WP_074802950.1	Prevotellaceae_NCBI_060618.fasta	99221.8	1	2	2	2	0.00135	0.0253	870
110619_Prevotella	Uncategorized Sample	Box 8	preprotein translocase subunit SecG [Prevotella bryantii]	OYP56281.1,SDL69010.1,SDZ82878.1,SEQ24110.1,WP_027452937.1	Prevotellaceae_NCBI_060618.fasta	13387.2	0.992	1	1	1	0.000677	0.084	131
110619_Prevotella	Uncategorized Sample	Box 8	pyruvate kinase [Prevotella bryantii B14]	EFI71370.1,SDL66698.1,SEQ29269.1,WP_006283145.1	Prevotellaceae_NCBI_060618.fasta	53216.7	0.962	1	1	1	0.000677	0.027	482
110619_Prevotella	Uncategorized Sample	Box 8	succinate dehydrogenase [Prevotella bryantii B14]	EFI71833.1,OYP55692.1,SDL41491.1,SEA37069.1,SEP98173.1,WP_006282771.1	Prevotellaceae_NCBI_060618.fasta	73576.3	1	8	8	9	0.00609	0.106	659
110619_Prevotella	Uncategorized Sample	Box 8	conserved hypothetical protein [Prevotella bryantii B14]	EFI71577.1,OYP54750.1,SDL79872.1,SDZ74424.1,SEQ34497.1,WP_081456340.1	Prevotellaceae_NCBI_060618.fasta	28390.8	0.987	1	1	1	0.000677	0.0407	246
110619_Prevotella	Uncategorized Sample	Box 8	NADH dehydrogenase I, b subunit [Prevotella bryantii B14]	EFI72144.1,OYP56920.1,SDL58762.1,SEA00314.1,SEP72561.1,WP_006282432.1	Prevotellaceae_NCBI_060618.fasta	27926	0.986	1	1	1	0.000677	0.0354	254
110619_Prevotella	Uncategorized Sample	Box 8	MotA/TolQ/ExbB proton channel family protein [Prevotella bryantii B14]	EFI70943.1,OYP56540.1,SDL84322.1,SEA53511.1,SEQ93930.1,WP_006283606.1	Prevotellaceae_NCBI_060618.fasta	29575.6	1	3	3	4	0.00271	0.101	278
110619_Prevotella	Uncategorized Sample	Box 8	conserved hypothetical protein [Prevotella bryantii B14]	EFI72984.1,OYP56615.1,SDL85746.1,SEA55445.1,SEQ91169.1,WP_006281539.1,WP_027453370.1	Prevotellaceae_NCBI_060618.fasta	22057.9	0.994	1	1	1	0.000677	0.0631	206
110619_Prevotella	Uncategorized Sample	Box 8	putative lipoprotein [Prevotella bryantii B14]	EFI72187.1,SDL50627.1,SEA21304.1,SEQ07107.1,WP_006282316.1	Prevotellaceae_NCBI_060618.fasta	31229.1	0.994	1	1	1	0.000677	0.0382	288
110619_Prevotella	Uncategorized Sample	Box 8	bacterial sugar transferase [Prevotella bryantii B14]	EFI71131.1,SDL59267.1,SDZ99643.1,SEP71250.1,WP_006283491.1,WP_074548532.1	Prevotellaceae_NCBI_060618.fasta	24077.1	0.979	1	1	1	0.000677	0.0619	210
110619_Prevotella	Uncategorized Sample	Box 8	ribosomal protein S13p/S18e [Prevotella bryantii B14]	EFI70968.1,OYP56565.1,SDL84766.1,SEA54124.1,SEQ93008.1,WP_006283631.1	Prevotellaceae_NCBI_060618.fasta	14009.1	0.999	1	1	1	0.000677	0.0873	126
110619_Prevotella	Uncategorized Sample	Box 8	phosphatidylserine decarboxylase-like protein [Prevotella bryantii B14]	EFI72547.1,OYP56517.1,SDL83819.1,SEA52967.1,SEQ59724.1,WP_027453326.1,WP_039870200.1	Prevotellaceae_NCBI_060618.fasta	23710.9	1	2	2	3	0.00203	0.0861	209
110619_Prevotella	Uncategorized Sample	Box 8	putative tetratricopeptide repeat domain protein [Prevotella bryantii B14]	EFI73344.1,OYP56188.1,SDL61610.1,SDZ96403.1,SEP66121.1,WP_006281264.1	Prevotellaceae_NCBI_060618.fasta	25313.7	1	1	1	1	0.000677	0.0601	233
110619_Prevotella	Uncategorized Sample	Box 8	ribosomal protein L17 [Prevotella bryantii B14]	EFI70964.1,OYP56561.1,SEA54026.1,SEQ93166.1,WP_006283627.1	Prevotellaceae_NCBI_060618.fasta	17637.8	1	3	3	5	0.00338	0.215	158
110619_Prevotella	Uncategorized Sample	Box 8	prolipoprotein diacylglyceryl transferase [Prevotella oralis ATCC 33269]	EFZ38090.1,EPH16453.1,ETD18695.1,SHF38894.1,WP_004369155.1,WP_023984176.1	Prevotellaceae_NCBI_060618.fasta	32890.3	0.994	1	1	1	0.000677	0.0424	283
110619_Prevotella	Uncategorized Sample	Box 8	ribosomal protein L3 [Prevotella bryantii B14]	EFI70992.1,OYP56589.1,SDL85190.1,SEA54729.1,SEQ92128.1,WP_006283657.1	Prevotellaceae_NCBI_060618.fasta	21614.7	1	3	3	6	0.00406	0.181	204
110619_Prevotella	Uncategorized Sample	Box 8	conserved hypothetical protein [Prevotella bryantii B14]	EFI72626.1,OYP54866.1,SDL88335.1,SEA62684.1,SEQ73578.1,WP_006281969.1,WP_051214692.1,WP_074549543.1,WP_074614743.1,WP_094448572.1	Prevotellaceae_NCBI_060618.fasta	50474.2	0.994	1	1	1	0.000677	0.0202	446
110619_Prevotella	Uncategorized Sample	Box 8	phosphopyruvate hydratase [Prevotella bryantii B14]	EFI70752.1,OYP53871.1,SDL70984.1,SEA11491.1,SER03827.1,WP_006283776.1	Prevotellaceae_NCBI_060618.fasta	47311.2	1	3	3	3	0.00203	0.0874	435
110619_Prevotella	Uncategorized Sample	Box 8	ribosomal protein S5 [Prevotella bryantii B14]	EFI70975.1,OYP56572.1,SDL84891.1,SEA54300.1,SEQ92749.1,WP_027453351.1	Prevotellaceae_NCBI_060618.fasta	17361	1	2	2	2	0.00135	0.113	168
110619_Prevotella	Uncategorized Sample	Box 8	conserved hypothetical protein [Prevotella bryantii B14]	EFI71013.1,SDZ85658.1,SEP56769.1,WP_006283563.1	Prevotellaceae_NCBI_060618.fasta	79452.7	0.999	2	2	2	0.00135	0.0364	714
110619_Prevotella	Uncategorized Sample	Box 8	conserved hypothetical protein [Prevotella bryantii B14]	EFI72387.1,OYP55840.1,SEA27316.1,SEP85141.1,WP_006282199.1,WP_094448325.1	Prevotellaceae_NCBI_060618.fasta	22440.5	0.983	1	1	1	0.000677	0.0508	197
110619_Prevotella	Uncategorized Sample	Box 8	DnaJ domain protein [Prevotella bryantii B14]	EFI73380.1,OYP56406.1,SDL91017.1,SEP56444.1,WP_006281216.1,WP_027453034.1,WP_074549646.1	Prevotellaceae_NCBI_060618.fasta	31391.3	0.994	1	1	1	0.000677	0.0493	284
110619_Prevotella	Uncategorized Sample	Box 8	putative TonB protein [Prevotella bryantii B14]	EFI70946.1,OYP56543.1,SDL84373.1,SEA53584.1,SEQ93828.1,WP_006283609.1	Prevotellaceae_NCBI_060618.fasta	31620.8	1	2	2	2	0.00135	0.126	285
110619_Prevotella	Uncategorized Sample	Box 8	TrkA N-terminal domain protein [Prevotella salivae DSM 15606]	EFV03257.1,ERK01817.1,WP_007135789.1,WP_021824893.1	Prevotellaceae_NCBI_060618.fasta	49909.1	0.979	1	1	1	0.000677	0.0179	448
110619_Prevotella	Uncategorized Sample	Box 8	pyrophosphate-energized proton pump [Prevotella bryantii B14]	EFI73174.1,OYP54897.1,SDL87650.1,SEA63497.1,SEQ72053.1,WP_006281464.1	Prevotellaceae_NCBI_060618.fasta	87478.4	0.999	1	1	1	0.000677	0.0123	811
110619_Prevotella	Uncategorized Sample	Box 8	penicillin-binding protein 1 [Prevotella bryantii B14]	EFI72065.1,OYP56877.1,SDL57747.1,SEA02010.1,SEP75055.1,WP_006282497.1,WP_027454077.1	Prevotellaceae_NCBI_060618.fasta	97037.4	1	1	1	2	0.00135	0.0129	851
110619_Prevotella	Uncategorized Sample	Box 8	putative protein-export membrane protein SecD [Prevotella bryantii B14]	EFI73390.1,SDL43654.1,SEA39964.1,SEP87892.1,WP_006281177.1,WP_027453272.1,WP_074548099.1,WP_074614421.1	Prevotellaceae_NCBI_060618.fasta	110224	1	2	2	2	0.00135	0.0276	1014
110619_Prevotella	Uncategorized Sample	Box 8	cytochrome c biogenesis protein CcsA [Prevotella bryantii B14]	EFI71148.1,OYP56929.1,SEA00080.1,SEP71987.1,WP_006283508.1,WP_074614024.1,WP_094448027.1	Prevotellaceae_NCBI_060618.fasta	85947	0.994	1	1	1	0.000677	0.0145	759
110619_Prevotella	Uncategorized Sample	Box 8	conserved hypothetical protein [Prevotella bryantii B14]	EFI72120.1,OYP54765.1,SDL79379.1,SDZ74740.1,SEQ35412.1,WP_027453529.1,WP_039870417.1	Prevotellaceae_NCBI_060618.fasta	20492.1	0.982	1	1	1	0.000677	0.0486	185
110619_Prevotella	Uncategorized Sample	Box 8	ribosomal protein L25, Ctc-form [Prevotella bryantii B14]	EFI72745.1,OYP56355.1,SDL89706.1,SDZ84684.1,SEP58189.1,WP_006281753.1,WP_074549582.1	Prevotellaceae_NCBI_060618.fasta	21772.6	1	2	2	2	0.00135	0.0964	197
110619_Prevotella	Uncategorized Sample	Box 8	NADH-ubiquinone oxidoreductase, Nqo9 subunit (nqo9) [Prevotella bryantii B14]	EFI72141.1,OYP56917.1,SDL58690.1,SEA00396.1,SEP72689.1,WP_006282429.1	Prevotellaceae_NCBI_060618.fasta	21722.8	1	1	1	2	0.00135	0.0518	193
110619_Prevotella	Uncategorized Sample	Box 8	ferrous iron transport protein B [Prevotella bryantii B14]	EFI73386.1,OYP56400.1,SDL90856.1,SDZ85835.1,SEP56572.1,WP_006281222.1,WP_027453031.1	Prevotellaceae_NCBI_060618.fasta	92769.4	0.994	1	1	1	0.000677	0.0146	824
110619_Prevotella	Uncategorized Sample	Box 8	ribosomal protein L13 [Prevotella bryantii B14]	EFI73246.1,OYP55891.1,SDL46197.1,SEA28985.1,SEP82701.1,WP_006281297.1	Prevotellaceae_NCBI_060618.fasta	17307.6	0.96	1	1	1	0.000677	0.0458	153
110619_Prevotella	Uncategorized Sample	Box 8	conserved hypothetical protein [Prevotella bryantii B14]	EFI73353.1,OYP56180.1,SDL61441.1,SDZ96686.1,SEP66590.1,WP_006281273.1,WP_036858303.1	Prevotellaceae_NCBI_060618.fasta	25715.6	0.994	1	1	2	0.00135	0.0565	230
110619_Prevotella	Uncategorized Sample	Box 8	glutamine ABC transporter, ATP-binding protein GlnQ [Prevotella bryantii B14]	EFI71420.1,OYP54036.1,SDZ79621.1,SEQ49273.1,WP_006283193.1	Prevotellaceae_NCBI_060618.fasta	27650.5	1	2	2	3	0.00203	0.0645	248
110619_Prevotella	Uncategorized Sample	Box 8	cell division protein FtsH [Prevotella bryantii B14]	EFI73378.1,OYP56408.1,SDL91064.1,SDZ86028.1,SEP56385.1,WP_006281214.1	Prevotellaceae_NCBI_060618.fasta	77286.2	0.998	2	2	2	0.00135	0.0374	695
110619_Prevotella	Uncategorized Sample	Box 8	hypothetical protein SAMN04487825_1124 [Prevotella sp. kh1p2]	SET04196.1,SNU11702.1,WP_091823894.1,WP_094149021.1	Prevotellaceae_NCBI_060618.fasta	17728.4	0.979	1	1	10	0.00677	0.051	157
110619_Prevotella	Uncategorized Sample	Box 8	CAAX amino protease family protein [Prevotella bryantii B14]	EFI71800.1,OYP55662.1,SDL40168.1,SEA36110.1,SEP96554.1,WP_006282738.1	Prevotellaceae_NCBI_060618.fasta	31252.1	1	2	2	2	0.00135	0.065	277
110619_Prevotella	Uncategorized Sample	Box 8	ribosomal protein L6 [Prevotella bryantii B14]	EFI70977.1,OYP56574.1,SDL84927.1,SEA54357.1,SEQ92679.1,WP_006283641.1	Prevotellaceae_NCBI_060618.fasta	21081.8	1	2	2	3	0.00203	0.116	190
110619_Prevotella	Uncategorized Sample	Box 8	putative lipoprotein [Prevotella bryantii B14]	EFI70935.1,SEQ94221.1,WP_081456354.1	Prevotellaceae_NCBI_060618.fasta	24271.3	1	4	4	4	0.00271	0.218	216
110619_Prevotella	Uncategorized Sample	Box 8	phospholipase D domain protein [Prevotella marshii DSM 16973 = JCM 13450]	EFM02822.1,WP_040557787.1	Prevotellaceae_NCBI_060618.fasta	49944.4	0.953	1	1	1	0.000677	0.0258	427
110619_Prevotella	Uncategorized Sample	Box 8	ribosomal protein L9 [Prevotella bryantii B14]	EFI71365.1,OYP55000.1,SDL66822.1,SDZ80575.1,SEQ28996.1,WP_006283140.1	Prevotellaceae_NCBI_060618.fasta	17435.5	1	1	2	2	0.00135	0.0982	163
110619_Prevotella	Uncategorized Sample	Box 8	ribosomal protein L15 [Prevotella bryantii B14]	EFI70973.1,OYP56570.1,SDL84854.1,SEA54243.1,SEQ92828.1,WP_006283637.1	Prevotellaceae_NCBI_060618.fasta	15686	0.989	1	1	1	0.000677	0.0676	148
110619_Prevotella	Uncategorized Sample	Box 8	putative sensor histidine kinase [Prevotella bryantii B14]	EFI71361.1,OYP55004.1,SDL66915.1,SDZ80679.1,SEQ28767.1,WP_006283136.1	Prevotellaceae_NCBI_060618.fasta	58260.5	0.983	1	1	1	0.000677	0.0178	507
110619_Prevotella	Uncategorized Sample	Box 8	putative membrane protein [Prevotella bryantii B14]	EFI72790.1,SEP59841.1,WP_006281798.1	Prevotellaceae_NCBI_060618.fasta	25159.6	0.986	1	1	1	0.000677	0.0487	226
110619_Prevotella	Uncategorized Sample	Box 8	biopolymer transport protein, ExbD/TolR family [Prevotella bryantii B14]	EFI70944.1,OYP56541.1,SDL84331.1,SEA53533.1,SEQ93898.1,WP_027453340.1	Prevotellaceae_NCBI_060618.fasta	21299.8	1	3	3	3	0.00203	0.166	193
110619_Prevotella	Uncategorized Sample	Box 8	NADH:ubiquinone oxidoreductase, Na(+)-translocating, C subunit [Prevotella bryantii B14]	EFI72179.1,SDL50461.1,SEQ06785.1,WP_006282308.1	Prevotellaceae_NCBI_060618.fasta	23180	1	3	4	22	0.0149	0.181	210
110619_Prevotella	Uncategorized Sample	Box 8	succinate dehydrogenase flavoprotein subunit [Prevotella buccalis ATCC 35310]	EFA91228.1,EFA97731.1,ERT56945.1,KGF34611.1,KGI23155.1,PMC07275.1,PMC25382.1,WP_004350665.1,WP_008123784.1,WP_023058515.1,WP_025072898.1,WP_036873103.1,WP_036925574.1,WP_102696313.1	Prevotellaceae_NCBI_060618.fasta	73726.4	0.984	1	1	1	0.000677	0.044	659
110619_Prevotella	Uncategorized Sample	Box 8	putative lipoprotein [Prevotella bryantii B14]	EFI73067.1,SEQ21016.1,WP_006281509.1	Prevotellaceae_NCBI_060618.fasta	38033.1	0.994	1	1	2	0.00135	0.0364	357
110619_Prevotella	Uncategorized Sample	Box 8	Cytidylate kinase-like family protein [Prevotella sp. BP1-145]	SDO16389.1,WP_091853688.1	Prevotellaceae_NCBI_060618.fasta	23761.7	0.986	1	1	1	0.000677	0.0577	208
110619_Prevotella	Uncategorized Sample	Box 8	signal recognition particle protein [Prevotella bryantii B14]	EFI71204.1,OYP57355.1,SDL68000.1,SDZ81788.1,SEQ26310.1,WP_006283379.1	Prevotellaceae_NCBI_060618.fasta	49837.1	0.987	1	1	1	0.000677	0.0245	449
110619_Prevotella	Uncategorized Sample	Box 8	ribosomal protein L19 [Prevotella bryantii B14]	EFI70953.1,OYP56550.1,SDL84509.1,SEA53756.1,SEQ93573.1,WP_006283616.1	Prevotellaceae_NCBI_060618.fasta	13499.5	0.994	1	1	1	0.000677	0.0833	120
110619_Prevotella	Uncategorized Sample	Box 8	50S ribosomal protein L1 [Prevotella bryantii]	OYP56599.1,SDL85391.1,SEA54983.1,SEQ91760.1,WP_027453357.1	Prevotellaceae_NCBI_060618.fasta	24655.7	1	5	6	11	0.00744	0.248	230
110619_Prevotella	Uncategorized Sample	Box 8	conserved hypothetical protein [Prevotella bryantii B14]	EFI73038.1,OYP55954.1,SDL39232.1,SEA34859.1,SEP94492.1,WP_027453170.1	Prevotellaceae_NCBI_060618.fasta	21116.8	1	2	2	3	0.00203	0.124	186
110619_Prevotella	Uncategorized Sample	Box 8	nifU-related domain containing protein [Prevotella sp. CAG:474]	CDC97262.1,GAY27255.1,OYP61772.1,OYP69354.1,OYP74698.1,OYP74872.1,SDG98325.1,SDO46754.1,WP_027450376.1,WP_094386141.1,WP_104368691.1	Prevotellaceae_NCBI_060618.fasta	24128	0.994	1	1	1	0.000677	0.0714	224
110619_Prevotella	Uncategorized Sample	Box 8	fumarate reductase, iron-sulfur protein [Prevotella bryantii B14]	EFI71832.1,OYP55691.1,SDL41471.1,SEA37041.1,SEP98108.1,WP_006282770.1	Prevotellaceae_NCBI_060618.fasta	27614.2	0.968	1	1	1	0.000677	0.0437	252
110619_Prevotella	Uncategorized Sample	Box 8	ribosomal protein L5 [Prevotella bryantii B14]	EFI70980.1,OYP56577.1,SEA54434.1,SEQ92577.1,WP_006283644.1	Prevotellaceae_NCBI_060618.fasta	20824.4	1	2	2	2	0.00135	0.103	184
110619_Prevotella	Uncategorized Sample	Box 8	na+-transporting NADH:ubiquinone oxidoreductase, electron transport complex protein rnfd [Prevotella bryantii B14]	EFI71733.1,SEQ36399.1,WP_006282850.1	Prevotellaceae_NCBI_060618.fasta	35307.1	0.994	1	1	1	0.000677	0.0273	330
110619_Prevotella	Uncategorized Sample	Box 8	chaperonin GroL [Prevotella bryantii B14]	EFI71071.1,OYP56150.1,SDL60715.1,SDZ97813.1,SEP68545.1,WP_006283431.1	Prevotellaceae_NCBI_060618.fasta	57841.8	1	7	7	7	0.00474	0.15	540
110619_Prevotella	Uncategorized Sample	Box 8	30S ribosomal protein S12 [Prevotella sp. CAG:604]	CDA58284.1,CDA66902.1,CDB04883.1,CDD20832.1,CDE32487.1,EEX54166.1,EFB34440.1,EFC68032.1,EFI70996.1,EHJ39993.1,EKX97405.1,KDR53258.1,OFQ08411.1,OXL44067.1,OYP56593.1,OZT05219.1,SDL85269.1,SEA54824.1,SEQ91963.1,WP_006283661.1,WP_006848839.1,WP_007899805.1,WP_009161022.1,WP_009231178.1,WP_025815504.1,WP_094879331.1	Prevotellaceae_NCBI_060618.fasta	14057.2	1	2	2	2	0.00135	0.167	126
110619_Prevotella	Uncategorized Sample	Box 8	NADH:ubiquinone oxidoreductase, Na(+)-translocating, A subunit [Prevotella bryantii B14]	EFI72181.1,OYP53409.1,SDL50495.1,SEA21481.1,SEQ06905.1,WP_006282310.1	Prevotellaceae_NCBI_060618.fasta	49404.5	1	3	3	3	0.00203	0.0601	449
110619_Prevotella	Uncategorized Sample	Box 8	hypothetical protein CIK91_00275 [Prevotella bryantii]	OYP57342.1,SDL68358.1,SDZ82148.1,SEQ25472.1,WP_027452918.1	Prevotellaceae_NCBI_060618.fasta	25171.3	1	2	2	3	0.00203	0.0858	233
110619_Prevotella	Uncategorized Sample	Box 8	conserved hypothetical protein [Prevotella bryantii B14]	EFI72211.1,OYP53433.1,SDL51178.1,SEA20452.1,SEQ08198.1,WP_006282340.1	Prevotellaceae_NCBI_060618.fasta	37084.4	0.999	2	2	2	0.00135	0.0701	328
110619_Prevotella	Uncategorized Sample	Box 8	conserved hypothetical protein [Prevotella bryantii B14]	EFI71005.1,OYP55980.1,SDL46319.1,SEA29152.1,SEP82411.1,WP_006283576.1	Prevotellaceae_NCBI_060618.fasta	43348.2	1	2	2	2	0.00135	0.0515	388
110619_Prevotella	Uncategorized Sample	Box 8	hypothetical protein PBR_1871 [Prevotella bryantii B14]	EFI72808.1,OYP56302.1,SDM01719.1,SDZ83150.1,SEP60587.1,WP_006281816.1,WP_027452943.1	Prevotellaceae_NCBI_060618.fasta	17552.4	0.964	1	1	1	0.000677	0.0784	153
110619_Prevotella	Uncategorized Sample	Box 8	LicD-related protein [Prevotella bryantii B14]	EFI71059.1,OYP55745.1,SDL42797.1,SEA38668.1,SEQ00602.1,WP_006283537.1	Prevotellaceae_NCBI_060618.fasta	32567.3	0.971	1	1	1	0.000677	0.0399	276
110619_Prevotella	Uncategorized Sample	Box 8	protein TonB [Prevotella sp. tf2-5]	SFO61056.1,WP_092069041.1	Prevotellaceae_NCBI_060618.fasta	30539.2	0.974	1	1	1	0.000677	0.0469	277
110619_Prevotella	Uncategorized Sample	Box 8	ribosomal protein, L4/L1 family [Prevotella bryantii B14]	EFI70991.1,OYP56588.1,SDL85171.1,SEA54705.1,SEQ92164.1,WP_006283656.1	Prevotellaceae_NCBI_060618.fasta	23089	1	4	4	9	0.00609	0.215	209
110619_Prevotella	Uncategorized Sample	Box 8	ribosomal protein S3 [Prevotella bryantii B14]	EFI70986.1,OYP56583.1,SDL85079.1,SEA54589.1,SEQ92366.1,WP_006283651.1	Prevotellaceae_NCBI_060618.fasta	27065.4	1	2	2	2	0.00135	0.0913	241
END OF FILE

## Sheet: peptide report
		Number of identified peptides in samples of figure 4B
		Box 5	Box 6	Box 7	Box 8
Protein	Peptide
NAD(P)H-dependent glutamate dehydrogenase [Prevotella bryantii B14]	GANVAGFMK
NAD(P)H-dependent glutamate dehydrogenase [Prevotella bryantii B14]	LIGPDEDVPAGDIGVGGR
NAD(P)H-dependent glutamate dehydrogenase [Prevotella bryantii B14]	NSLTTLPMGGAK
NAD(P)H-dependent glutamate dehydrogenase [Prevotella bryantii B14]	LIGPDEDVPAGDIGVGGR
NAD(P)H-dependent glutamate dehydrogenase [Prevotella bryantii B14]	NSLTTLPMGGAK
NAD(P)H-dependent glutamate dehydrogenase [Prevotella bryantii B14]	ASNAGGVATSGLEMSQNSER
NAD(P)H-dependent glutamate dehydrogenase [Prevotella bryantii B14]	GANVAGFMK
NAD(P)H-dependent glutamate dehydrogenase [Prevotella bryantii B14]	LIGPDEDVPAGDIGVGGR
NAD(P)H-dependent glutamate dehydrogenase [Prevotella bryantii B14]	ADIATPCATQDEINEAEAK
NAD(P)H-dependent glutamate dehydrogenase [Prevotella bryantii B14]	ASNAGGVATSGLEMSQNSER	1	4
NAD(P)H-dependent glutamate dehydrogenase [Prevotella bryantii B14]	EVGYMFGQYK	1	2
NAD(P)H-dependent glutamate dehydrogenase [Prevotella bryantii B14]	EVGYMFGQYKK
NAD(P)H-dependent glutamate dehydrogenase [Prevotella bryantii B14]	EYAEKYGVK
NAD(P)H-dependent glutamate dehydrogenase [Prevotella bryantii B14]	FCQAFMNELYR		1
NAD(P)H-dependent glutamate dehydrogenase [Prevotella bryantii B14]	FLAFEQTFK
NAD(P)H-dependent glutamate dehydrogenase [Prevotella bryantii B14]	FPGQPEYIQAVSQVLGTIEEEYNK
NAD(P)H-dependent glutamate dehydrogenase [Prevotella bryantii B14]	GANVAGFMK		1
NAD(P)H-dependent glutamate dehydrogenase [Prevotella bryantii B14]	GGSDFDPHGKSDMEVMR
NAD(P)H-dependent glutamate dehydrogenase [Prevotella bryantii B14]	GLEFGGSLIRPEATGYGNVYFLEDMLK
NAD(P)H-dependent glutamate dehydrogenase [Prevotella bryantii B14]	IKEYAEKYGVK		1
NAD(P)H-dependent glutamate dehydrogenase [Prevotella bryantii B14]	ILYCPGK
NAD(P)H-dependent glutamate dehydrogenase [Prevotella bryantii B14]	KLTHQFQGILTGK		2
NAD(P)H-dependent glutamate dehydrogenase [Prevotella bryantii B14]	LAFIMELK
NAD(P)H-dependent glutamate dehydrogenase [Prevotella bryantii B14]	LHNIMDEIHANCVK
NAD(P)H-dependent glutamate dehydrogenase [Prevotella bryantii B14]	LIGPDEDVPAGDIGVGGR	1	1
NAD(P)H-dependent glutamate dehydrogenase [Prevotella bryantii B14]	LLQLGAKPVTCSDSNGYIYDPDGIDAEK
NAD(P)H-dependent glutamate dehydrogenase [Prevotella bryantii B14]	LTHQFQGILTGK		2
NAD(P)H-dependent glutamate dehydrogenase [Prevotella bryantii B14]	MKATEVIEK		1
NAD(P)H-dependent glutamate dehydrogenase [Prevotella bryantii B14]	MKATEVIEKLK		1
NAD(P)H-dependent glutamate dehydrogenase [Prevotella bryantii B14]	NSLTTLPMGGAK		1
NAD(P)H-dependent glutamate dehydrogenase [Prevotella bryantii B14]	SDMEVMR
NAD(P)H-dependent glutamate dehydrogenase [Prevotella bryantii B14]	SVNASILK
NAD(P)H-dependent glutamate dehydrogenase [Prevotella bryantii B14]	TLIANGVFAVSEGANMPTEPAAIK
NAD(P)H-dependent glutamate dehydrogenase [Prevotella bryantii B14]	TVLVSGSGNVAQYTIEK	1	1
NAD(P)H-dependent glutamate dehydrogenase [Prevotella bryantii B14]	VQHNNAIGPYK		1
NAD(P)H-dependent glutamate dehydrogenase [Prevotella bryantii B14]	VQHNNAIGPYKGGLR		2
NAD(P)H-dependent glutamate dehydrogenase [Prevotella bryantii B14]	VSWVDDNGNVQTNLGYR		1
NAD(P)H-dependent glutamate dehydrogenase [Prevotella bryantii B14]	YGTEPDGYINYVK		1
NAD(P)H-dependent glutamate dehydrogenase [Prevotella bryantii B14]	YVENARPWGEK
unknown [Prevotella bryantii B14]	AGVSGSLNSSDLAK	1
unknown [Prevotella bryantii B14]	AGVSGSLNSSDLAK
unknown [Prevotella bryantii B14]	AGVSGSLNSSDLAK
unknown [Prevotella bryantii B14]	AGVSGSLNSSDLAK
unknown [Prevotella bryantii B14]	AAEYSKDVIENSGR
unknown [Prevotella bryantii B14]	AMAYFFLVR
unknown [Prevotella bryantii B14]	AAEYSKDVIENSGR
unknown [Prevotella bryantii B14]	AGVSGSLNSSDLAK
unknown [Prevotella bryantii B14]	ALLTNYSDIFR
unknown [Prevotella bryantii B14]	AMAYFFLVR
unknown [Prevotella bryantii B14]	AMELLPK
unknown [Prevotella bryantii B14]	HLYGDNADHIAETGLTPGR
unknown [Prevotella bryantii B14]	IDYYCAEGLLAK
unknown [Prevotella bryantii B14]	KGFDYLR
unknown [Prevotella bryantii B14]	MAYAFSTHILR
unknown [Prevotella bryantii B14]	NQCLGECLAWK
unknown [Prevotella bryantii B14]	RLELAGEGDR
unknown [Prevotella bryantii B14]	SSLTFDEVWK
unknown [Prevotella bryantii B14]	SYYDVNSCIK
unknown [Prevotella bryantii B14]	TYNAAATGECQAPCGGTNVK
B-1,4-endoglucanase [Prevotella bryantii B14]	VMNENVVITR
B-1,4-endoglucanase [Prevotella bryantii B14]	LAADQAADMVK	1
B-1,4-endoglucanase [Prevotella bryantii B14]	VMNENVVITR	1
B-1,4-endoglucanase [Prevotella bryantii B14]	ADTDVYAATK
B-1,4-endoglucanase [Prevotella bryantii B14]	LAADQAADMVK
B-1,4-endoglucanase [Prevotella bryantii B14]	VMNENVVITR
mannanase [Prevotella bryantii B14]	YLDSLQDGYGIK
mannanase [Prevotella bryantii B14]	YLDSLQDGYGIK
mannanase [Prevotella bryantii B14]	TENLQTNLR
mannanase [Prevotella bryantii B14]	APVVLCLYPLDGK
mannanase [Prevotella bryantii B14]	GVMIGQIYDSLK
mannanase [Prevotella bryantii B14]	TENLQTNLR
type III glutamine synthetase [Prevotella bryantii B14]	FGAVESASK
type III glutamine synthetase [Prevotella bryantii B14]	MFESQGVMK
type III glutamine synthetase [Prevotella bryantii B14]	GGMIEEFSGK
type III glutamine synthetase [Prevotella bryantii B14]	LIDVIDNGAQLDR
type III glutamine synthetase [Prevotella bryantii B14]	GVEELVEAR
type III glutamine synthetase [Prevotella bryantii B14]	MFESQGVMK
type III glutamine synthetase [Prevotella bryantii B14]	FGAVESASK
type III glutamine synthetase [Prevotella bryantii B14]	GGMIEEFSGK
type III glutamine synthetase [Prevotella bryantii B14]	MFESQGVMK
type III glutamine synthetase [Prevotella bryantii B14]	YLDEASIK
type III glutamine synthetase [Prevotella bryantii B14]	LIDVIDNGAQLDR
type III glutamine synthetase [Prevotella bryantii B14]	YLSAEVYTK
type III glutamine synthetase [Prevotella bryantii B14]	LIDVIDNGAQLDR
type III glutamine synthetase [Prevotella bryantii B14]	MFESQGVMK
type III glutamine synthetase [Prevotella bryantii B14]	LIDVIDNGAQLDR
type III glutamine synthetase [Prevotella bryantii B14]	NVGNMIAIFGADEAK
type III glutamine synthetase [Prevotella bryantii B14]	LIDVIDNGAQLDR
type III glutamine synthetase [Prevotella bryantii B14]	NVGNMIAIFGADEAK
type III glutamine synthetase [Prevotella bryantii B14]	GVEELVEAR
type III glutamine synthetase [Prevotella bryantii B14]	YLDEASIK
type III glutamine synthetase [Prevotella bryantii B14]	ASIMSATNAHR
type III glutamine synthetase [Prevotella bryantii B14]	FGAVESASK
type III glutamine synthetase [Prevotella bryantii B14]	GGMIEEFSGK
type III glutamine synthetase [Prevotella bryantii B14]	GVEELVEAR
type III glutamine synthetase [Prevotella bryantii B14]	HGVNIDIPEIPDIMQDNTDR
type III glutamine synthetase [Prevotella bryantii B14]	LIDVIDNGAQLDR
type III glutamine synthetase [Prevotella bryantii B14]	LLVQQEPDASSFPSGGIR
type III glutamine synthetase [Prevotella bryantii B14]	MFESQGVMK
type III glutamine synthetase [Prevotella bryantii B14]	NVGNMIAIFGADEAK
type III glutamine synthetase [Prevotella bryantii B14]	SIADEVAK
type III glutamine synthetase [Prevotella bryantii B14]	TPTKDIFNIEGK
type III glutamine synthetase [Prevotella bryantii B14]	YLDEASIK
type III glutamine synthetase [Prevotella bryantii B14]	YLSAEVYTK
NucB [Prevotella bryantii B14]	STDIFTTTSK
NucB [Prevotella bryantii B14]	YIGDLEFPK
NucB [Prevotella bryantii B14]	STDIFTTTSK
NucB [Prevotella bryantii B14]	YIGDLEFPK
NucB [Prevotella bryantii B14]	STDIFTTTSK
NucB [Prevotella bryantii B14]	YDHGHLCPSADR
NucB [Prevotella bryantii B14]	YIGDLEFPK
NucB [Prevotella bryantii B14]	STDIFTTTSK
NucB [Prevotella bryantii B14]	YDHGHLCPSADR
NucB [Prevotella bryantii B14]	YIGDLEFPK
non-specific nuclease [Prevotella bryantii]	DLVAQPALAK
non-specific nuclease [Prevotella bryantii]	DLVAQPALAK
non-specific nuclease [Prevotella bryantii]	DLVAQPALAK
non-specific nuclease [Prevotella bryantii]	VIVMGDMNDDPEDASMYK
Xyl3B [Prevotella bryantii B14]	ADETEALAMAK
Xyl3B [Prevotella bryantii B14]	GDIVVKPLR
Xyl3B [Prevotella bryantii B14]	ADETEALAMAK
Xyl3B [Prevotella bryantii B14]	FLQEGLDK
Xyl3B [Prevotella bryantii B14]	GLQQGDLTK
Xyl3B [Prevotella bryantii B14]	IGASSQDIK
Xyl3B [Prevotella bryantii B14]	ADETEALAMAK
Xyl3B [Prevotella bryantii B14]	AQVISNIANR
Xyl3B [Prevotella bryantii B14]	FLQEGLDK
Xyl3B [Prevotella bryantii B14]	GLQQGDLTK
Xyl3B [Prevotella bryantii B14]	IGASSQDIK
phosphatidate cytidylyltransferase [Prevotella ruminicola 23]	DSGNILPGHGGMLDR
3,4-dihydroxy-2-butanone 4-phosphate synthase/GTP cyclohydrolase II [Prevotella ruminicola 23]	LNSIEEAVK
putative membrane protein [Prevotella ruminicola 23]	VGSNIASELGTMR
putative membrane protein [Prevotella ruminicola 23]	VGSNIASELGTMR
putative membrane protein [Prevotella ruminicola 23]	VGSNIASELGTMR	1
putative membrane protein [Prevotella ruminicola 23]	WVAGYTTR	1
putative membrane protein [Prevotella ruminicola 23]	VGSNIASELGTMR
ribosomal protein S18 [Prevotella ruminicola 23]	YLTAPSIDTK		1
ribosomal protein S18 [Prevotella ruminicola 23]	YLTAPSIDTK
ribosomal protein S18 [Prevotella ruminicola 23]	YLTAPSIDTK
ribosomal protein S18 [Prevotella ruminicola 23]	YLTAPSIDTK
ribosomal protein S18 [Prevotella ruminicola 23]	YLTAPSIDTK
ribosomal protein S18 [Prevotella ruminicola 23]	YLTAPSIDTK
ribosomal protein S18 [Prevotella ruminicola 23]	YLTAPSIDTK
ribosomal protein S18 [Prevotella ruminicola 23]	YLTAPSIDTKK
ribosomal protein S18 [Prevotella ruminicola 23]	FLNEQGK
ribosomal protein S18 [Prevotella ruminicola 23]	YLTAPSIDTK
ribosomal protein S18 [Prevotella ruminicola 23]	YLTAPSIDTKK
ribosomal protein S18 [Prevotella ruminicola 23]	YLTAPSIDTK
ribosomal protein S18 [Prevotella ruminicola 23]	YLTAPSIDTKK
ribosomal protein S18 [Prevotella ruminicola 23]	QIALLPYVTDLMK
ribosomal protein S18 [Prevotella ruminicola 23]	YIDYKDPEFLK
ribosomal protein S18 [Prevotella ruminicola 23]	YLTAPSIDTK
ribosomal protein S18 [Prevotella ruminicola 23]	QIALLPYVTDLMK
ribosomal protein S18 [Prevotella ruminicola 23]	YIDYKDPEFLK
ribosomal protein S18 [Prevotella ruminicola 23]	YLTAPSIDTK
ribosomal protein S18 [Prevotella ruminicola 23]	YLTAPSIDTKK
asparagine synthase (glutamine-hydrolyzing) [Prevotella ruminicola 23]	VPFLDKEFLDVAMR
putative receptor antigen RagA [Prevotella ruminicola 23]	GLGDFWGLK
ribosomal protein S19 [Prevotella ruminicola 23]	LGEFAPTR
putative endo-xylanase [Prevotella bryantii B14]	TPLATIEVPSTK
putative endo-xylanase [Prevotella bryantii B14]	EGVAPVGTLNPFER
chaperonin GroL [Prevotella melaninogenica ATCC 25845]	AIEEPLR
chaperonin GroL [Prevotella melaninogenica ATCC 25845]	DGVITIEESK
chaperonin GroL [Prevotella melaninogenica ATCC 25845]	DNTTIVDGAGEK
chaperonin GroL [Prevotella melaninogenica ATCC 25845]	DRVDDALCATR
chaperonin GroL [Prevotella melaninogenica ATCC 25845]	FGAPQITK
chaperonin GroL [Prevotella melaninogenica ATCC 25845]	IEQVATVSANNDPEIGK
chaperonin GroL [Prevotella melaninogenica ATCC 25845]	KDRVDDALCATR
chaperonin GroL [Prevotella melaninogenica ATCC 25845]	KFGAPQITK
chaperonin GroL [Prevotella melaninogenica ATCC 25845]	LLADAMR
chaperonin GroL [Prevotella melaninogenica ATCC 25845]	NVTAGANPMDLK
chaperonin GroL [Prevotella melaninogenica ATCC 25845]	NVTAGANPMDLKR
chaperonin GroL [Prevotella melaninogenica ATCC 25845]	TGDDAGDGTTTATILTQAIVTEGLK
chaperonin GroL [Prevotella melaninogenica ATCC 25845]	VDDALCATR
chaperonin GroL [Prevotella melaninogenica ATCC 25845]	VSKDGVITIEESK
ribosomal protein L14 [Prevotella melaninogenica ATCC 25845]	IFGPVAR	1
ribosomal protein L14 [Prevotella melaninogenica ATCC 25845]	LTVCDNSGAR	1
ribosomal protein L14 [Prevotella melaninogenica ATCC 25845]	LTVCDNSGAR
ribosomal protein L14 [Prevotella melaninogenica ATCC 25845]	LTVCDNSGAR		1
ribosomal protein L14 [Prevotella melaninogenica ATCC 25845]	LTVCDNSGAR
ribosomal protein L14 [Prevotella melaninogenica ATCC 25845]	LTVCDNSGAR
ribosomal protein L14 [Prevotella melaninogenica ATCC 25845]	IFGPVAR
ribosomal protein L14 [Prevotella melaninogenica ATCC 25845]	LTVCDNSGAR
ribosomal protein L14 [Prevotella melaninogenica ATCC 25845]	LTVCDNSGAR
ribosomal protein L14 [Prevotella melaninogenica ATCC 25845]	IFGPVAR
ribosomal protein L14 [Prevotella melaninogenica ATCC 25845]	LTVCDNSGAR
ribosomal protein L14 [Prevotella melaninogenica ATCC 25845]	IFGPVAR
ribosomal protein L14 [Prevotella melaninogenica ATCC 25845]	LTVCDNSGAR
UDP-N-acetylmuramoyl-L-alanine--D-glutamate ligase [Prevotella melaninogenica ATCC 25845]	TPTILIIGGK
transcriptional regulator, TetR family [Prevotella melaninogenica ATCC 25845]	LSDKLDEVAAK
NADH:ubiquinone oxidoreductase, F subunit [Prevotella melaninogenica ATCC 25845]	AQIMHMTK
NADH:ubiquinone oxidoreductase, F subunit [Prevotella melaninogenica ATCC 25845]	AYSMANYPAEGDIITLTVR
NADH:ubiquinone oxidoreductase, F subunit [Prevotella melaninogenica ATCC 25845]	DREMHFFYGAR
NADH:ubiquinone oxidoreductase, F subunit [Prevotella melaninogenica ATCC 25845]	EGDKVMMSGPYGDFHPNFTSGK
NADH:ubiquinone oxidoreductase, F subunit [Prevotella melaninogenica ATCC 25845]	EMHFFYGAR
NADH:ubiquinone oxidoreductase, F subunit [Prevotella melaninogenica ATCC 25845]	EMIWIGGGAGMAPLR
NADH:ubiquinone oxidoreductase, F subunit [Prevotella melaninogenica ATCC 25845]	EWECTVISNK
NADH:ubiquinone oxidoreductase, F subunit [Prevotella melaninogenica ATCC 25845]	NVSSFIK
NADH:ubiquinone oxidoreductase, F subunit [Prevotella melaninogenica ATCC 25845]	NVSSFIKEFK
NADH:ubiquinone oxidoreductase, F subunit [Prevotella melaninogenica ATCC 25845]	VMMSGPYGDFHPNFTSGK
NADH dehydrogenase [Prevotella denticola F0289]	LRVDQILK
NADH dehydrogenase [Prevotella denticola F0289]	YSVLSAMR
NADH dehydrogenase [Prevotella denticola F0289]	YSVLSAMR
NADH dehydrogenase [Prevotella denticola F0289]	YSVLSAMR
NADH dehydrogenase [Prevotella denticola F0289]	LRVDQILK
NADH dehydrogenase [Prevotella denticola F0289]	LRVDQILK
NADH dehydrogenase [Prevotella denticola F0289]	YSVLSAMR
NADH dehydrogenase [Prevotella denticola F0289]	EIFAVDKADK
NADH dehydrogenase [Prevotella denticola F0289]	LRVDQILK
NADH dehydrogenase [Prevotella denticola F0289]	YSVLSAMR
NADH:ubiquinone oxidoreductase, B subunit [Prevotella denticola F0289]	SGVSIHDAIDSK			1
NADH:ubiquinone oxidoreductase, B subunit [Prevotella denticola F0289]	SGVSIHDAIDSK
NADH:ubiquinone oxidoreductase, B subunit [Prevotella denticola F0289]	SGVSIHDAIDSKR
30S ribosomal protein S11 [Prevotella intermedia 17]	NTPYAAQMAAEDCAK
30S ribosomal protein S11 [Prevotella intermedia 17]	NTPYAAQMAAEDCAK
30S ribosomal protein S11 [Prevotella intermedia 17]	NTPYAAQMAAEDCAK
30S ribosomal protein S11 [Prevotella intermedia 17]	NTPYAAQMAAEDCAK
30S ribosomal protein S11 [Prevotella intermedia 17]	NTPYAAQMAAEDCAK
30S ribosomal protein S11 [Prevotella intermedia 17]	VAFDLGLR
30S ribosomal protein S11 [Prevotella intermedia 17]	VAFDLGLRK
30S ribosomal protein S11 [Prevotella intermedia 17]	NTPYAAQMAAEDCAK	1
30S ribosomal protein S11 [Prevotella intermedia 17]	VAFDLGLRK	1
30S ribosomal protein S11 [Prevotella intermedia 17]	KNTPYAAQMAAEDCAK
30S ribosomal protein S11 [Prevotella intermedia 17]	NTPYAAQMAAEDCAK
30S ribosomal protein S11 [Prevotella intermedia 17]	KNTPYAAQMAAEDCAK
30S ribosomal protein S11 [Prevotella intermedia 17]	NTPYAAQMAAEDCAK
30S ribosomal protein S11 [Prevotella intermedia 17]	VAFDLGLR
30S ribosomal protein S11 [Prevotella intermedia 17]	VAFDLGLRK
signal peptidase I family protein [Prevotella intermedia 17]	RCIGLPGQTLQIK
signal peptidase I family protein [Prevotella intermedia 17]	SLLTGDYLFVSK
signal peptidase I family protein [Prevotella intermedia 17]	RCIGLPGQTLQIK		1
signal peptidase I family protein [Prevotella intermedia 17]	SLLTGDYLFVSK		1
putative rod shape-determining protein RodA [Prevotella intermedia 17]	FATALAIAK
putative rod shape-determining protein RodA [Prevotella intermedia 17]	FATALAIAK
putative rod shape-determining protein RodA [Prevotella intermedia 17]	FATALAIAK
LysR substrate-binding domain protein [Prevotella intermedia 17]	QLIIDKIR
aspartate-semialdehyde dehydrogenase [Prevotella intermedia 17]	MTETDYTKEEMK
ribosomal protein L16 [Prevotella intermedia 17]	GTQLAFGSFGIK
ribosomal protein L16 [Prevotella intermedia 17]	GTQLAFGSFGIK
ribosomal protein L16 [Prevotella intermedia 17]	ILFEVEGVSFDIAK
ribosomal protein L16 [Prevotella intermedia 17]	GTQLAFGSFGIK
ribosomal protein L16 [Prevotella intermedia 17]	IFPDKPITR
ribosomal protein L16 [Prevotella intermedia 17]	GDPAGWVAPVTPGR
ribosomal protein L16 [Prevotella intermedia 17]	GKGDPAGWVAPVTPGR
ribosomal protein L16 [Prevotella intermedia 17]	GTQLAFGSFGIK
ribosomal protein L16 [Prevotella intermedia 17]	IFPDKPITR
ribosomal protein L16 [Prevotella intermedia 17]	LAAQKLPVK
NADH:ubiquinone oxidoreductase, Na(+)-translocating, A subunit [Prevotella dentalis DSM 3688]	FASPVSGTVVSVVR
NADH:ubiquinone oxidoreductase, Na(+)-translocating, A subunit [Prevotella dentalis DSM 3688]	FASPVSGTVVSVVR
NADH:ubiquinone oxidoreductase, Na(+)-translocating, A subunit [Prevotella dentalis DSM 3688]	FASPVSGTVVSVVR
NADH:ubiquinone oxidoreductase, Na(+)-translocating, A subunit [Prevotella dentalis DSM 3688]	FASPVSGTVVSVVR
NADH:ubiquinone oxidoreductase, Na(+)-translocating, A subunit [Prevotella dentalis DSM 3688]	FASPVSGTVVSVVR
NADH:ubiquinone oxidoreductase, Na(+)-translocating, A subunit [Prevotella dentalis DSM 3688]	FASPVSGTVVSVVR
NADH:ubiquinone oxidoreductase, Na(+)-translocating, F subunit [Prevotella dentalis DSM 3688]	AQIMHMTK
NADH:ubiquinone oxidoreductase, Na(+)-translocating, F subunit [Prevotella dentalis DSM 3688]	AYSMANYPAEGDIITLTVR
NADH:ubiquinone oxidoreductase, Na(+)-translocating, F subunit [Prevotella dentalis DSM 3688]	EMHFFYGAR
NADH:ubiquinone oxidoreductase, Na(+)-translocating, F subunit [Prevotella dentalis DSM 3688]	EMVWIGGGAGMAPLR
NADH:ubiquinone oxidoreductase, Na(+)-translocating, F subunit [Prevotella dentalis DSM 3688]	EWECTVISNK
NADH:ubiquinone oxidoreductase, Na(+)-translocating, F subunit [Prevotella dentalis DSM 3688]	IASTPFLPRPQVGFQNVPTGIGSSYIFSLKPGDK
NADH:ubiquinone oxidoreductase, Na(+)-translocating, F subunit [Prevotella dentalis DSM 3688]	NVSSFIK
NADH:ubiquinone oxidoreductase, Na(+)-translocating, F subunit [Prevotella dentalis DSM 3688]	NVSSFIKEFK
hypothetical protein Prede_1334 [Prevotella dentalis DSM 3688]	FFSLIISK
succinate dehydrogenase/fumarate reductase cytochrome b subunit, b558 family [Prevotella dentalis DSM 3688]	MWLINSPIGR
NADH:ubiquinone oxidoreductase subunit 11 or 4L (chain K) [Prevotella dentalis DSM 3688]	NYHSDQVNSIENMK
NADH:ubiquinone oxidoreductase subunit 11 or 4L (chain K) [Prevotella dentalis DSM 3688]	NYHSDQVNSIENMK
NADH:ubiquinone oxidoreductase subunit 11 or 4L (chain K) [Prevotella dentalis DSM 3688]	NYHSDQVNSIENMKF
NADH:ubiquinone oxidoreductase subunit 11 or 4L (chain K) [Prevotella dentalis DSM 3688]	NYHSDQVNSIENMK
NADH:ubiquinone oxidoreductase subunit 11 or 4L (chain K) [Prevotella dentalis DSM 3688]	NYHSDQVNSIENMKF
NADH:ubiquinone oxidoreductase subunit 11 or 4L (chain K) [Prevotella dentalis DSM 3688]	NYHSDQVNSIENMK
NADH:ubiquinone oxidoreductase subunit 11 or 4L (chain K) [Prevotella dentalis DSM 3688]	NYHSDQVNSIENMKF
preprotein translocase subunit SecA (ATPase, RNA helicase) [Prevotella dentalis DSM 3688]	HLLEYDDVMNK
preprotein translocase subunit SecA (ATPase, RNA helicase) [Prevotella dentalis DSM 3688]	IAEMATGEGK
preprotein translocase subunit SecA (ATPase, RNA helicase) [Prevotella dentalis DSM 3688]	IEDTPIDER
preprotein translocase subunit SecA (ATPase, RNA helicase) [Prevotella dentalis DSM 3688]	KHLLEYDDVMNK
preprotein translocase subunit SecA (ATPase, RNA helicase) [Prevotella dentalis DSM 3688]	KVEENNFGIR
preprotein translocase subunit SecA (ATPase, RNA helicase) [Prevotella dentalis DSM 3688]	KVEENNFGIRK
preprotein translocase subunit SecA (ATPase, RNA helicase) [Prevotella dentalis DSM 3688]	LGFEDGER
preprotein translocase subunit SecA (ATPase, RNA helicase) [Prevotella dentalis DSM 3688]	MPEAVKPLYFVVDEK
preprotein translocase subunit SecA (ATPase, RNA helicase) [Prevotella dentalis DSM 3688]	VEENNFGIRK
preprotein translocase subunit SecA (ATPase, RNA helicase) [Prevotella dentalis DSM 3688]	VHTLQQLLK
preprotein translocase subunit SecA (ATPase, RNA helicase) [Prevotella dentalis DSM 3688]	WSDGLHQAIEAK
glyceraldehyde-3-phosphate dehydrogenase, type I [Prevotella dentalis DSM 3688]	AGACNIVPNSTGAAK
glyceraldehyde-3-phosphate dehydrogenase, type I [Prevotella dentalis DSM 3688]	DVTVEGINAAMK
glyceraldehyde-3-phosphate dehydrogenase, type I [Prevotella dentalis DSM 3688]	FGSLFDATQTMVSK
glyceraldehyde-3-phosphate dehydrogenase, type I [Prevotella dentalis DSM 3688]	GKDVTVEGINAAMK
glyceraldehyde-3-phosphate dehydrogenase, type I [Prevotella dentalis DSM 3688]	MLAHLLK
glyceraldehyde-3-phosphate dehydrogenase, type I [Prevotella dentalis DSM 3688]	SRAGACNIVPNSTGAAK
glyceraldehyde-3-phosphate dehydrogenase, type I [Prevotella dentalis DSM 3688]	VAINGFGR
glyceraldehyde-3-phosphate dehydrogenase, type I [Prevotella dentalis DSM 3688]	VPTPTGSTTILIAVVK
glyceraldehyde-3-phosphate dehydrogenase, type I [Prevotella dentalis DSM 3688]	YDTAQGGFAGK
tRNA (guanine-N1)-methyltransferase [Prevotella dentalis DSM 3688]	VPDILLSGNEAK
phosphomannomutase [Prevotella sp. Sc00026]	DDGNEVLAIAEK
phosphomannomutase [Prevotella sp. Sc00026]	LMDVVYSMQ
phosphomannomutase [Prevotella sp. Sc00026]	YTAAAVGEVNVTTK
phosphomannomutase [Prevotella sp. Sc00026]	DDGNEVLAIAEK
phosphomannomutase [Prevotella sp. Sc00026]	LLESLGVEAK
phosphomannomutase [Prevotella sp. Sc00026]	LLNAEGEFLTK
phosphomannomutase [Prevotella sp. Sc00026]	LMDVVYSMQ
phosphomannomutase [Prevotella sp. Sc00026]	SNTEPIIR
phosphomannomutase [Prevotella sp. Sc00026]	VYSEAQTMAEADALGK
hypothetical protein [Prevotella sp. Sc00026]	MIQSGETTNVLCR
hypothetical protein [Prevotella sp. Sc00026]	DCINNYIADQGIK
hypothetical protein [Prevotella sp. Sc00026]	MIQSGETTNVLCR
hypothetical protein [Prevotella sp. Sc00026]	MIQSGETTNVLCR			1
hypothetical protein [Prevotella sp. Sc00026]	DCINNYIADQGIK
hypothetical protein [Prevotella sp. Sc00026]	MIQSGETTNVLCR
NTP transferase [Prevotella sp. Sc00026]	LINDGTATVK
outer membrane antigen OMA87 [Prevotella sp. Sc00026]	LLSQVNPLLR
outer membrane antigen OMA87 [Prevotella sp. Sc00026]	LLSQVNPLLR
outer membrane antigen OMA87 [Prevotella sp. Sc00026]	VGPQLVMGLTK
gluconate 5-dehydrogenase [Prevotella sp. Sc00026]	IAPSSPYHAAK
gluconate 5-dehydrogenase [Prevotella sp. Sc00026]	ALAAEWAK
gluconate 5-dehydrogenase [Prevotella sp. Sc00026]	GGVVNLTR
gluconate 5-dehydrogenase [Prevotella sp. Sc00026]	IAPSSPYHAAK
NADP-dependent isocitrate dehydrogenase [Prevotella sp. Sc00026]	MTTPLVEMDGDEMTR
NADP-dependent isocitrate dehydrogenase [Prevotella sp. Sc00026]	DKTEDQVTIDSAEAAK
NADP-dependent isocitrate dehydrogenase [Prevotella sp. Sc00026]	DLVNLMEGVEAK
NADP-dependent isocitrate dehydrogenase [Prevotella sp. Sc00026]	MTTPLVEMDGDEMTR
NADP-dependent isocitrate dehydrogenase [Prevotella sp. Sc00026]	SIMDGTVFR
NADP-dependent isocitrate dehydrogenase [Prevotella sp. Sc00026]	TEDQVTIDSAEAAK
NADP-dependent isocitrate dehydrogenase [Prevotella sp. Sc00026]	TYDAQFR
hypothetical protein [Prevotella sp. Sc00026]	ASDGEVTLVTK
hypothetical protein [Prevotella sp. Sc00026]	ISIEVPAEK
hypothetical protein [Prevotella sp. Sc00026]	IGAVGDIVTIK
hypothetical protein [Prevotella sp. Sc00026]	LTDFYVGQENNK
hypothetical protein [Prevotella sp. Sc00026]	GGTISTISPVTYR
hypothetical protein [Prevotella sp. Sc00026]	IGAVGDIVTIK
hypothetical protein [Prevotella sp. Sc00026]	LTDFYVGQENNK
hypothetical protein [Prevotella sp. Sc00026]	GGTISTISPVTYR
hypothetical protein [Prevotella sp. Sc00026]	IGAVGDIVTIK
hypothetical protein [Prevotella sp. Sc00026]	VVLTGTDLDLVK
hypothetical protein [Prevotella sp. Sc00026]	ASDGEVTLVTK	1	1
hypothetical protein [Prevotella sp. Sc00026]	EDIKLTDFYVGQENNK
hypothetical protein [Prevotella sp. Sc00026]	GGTISTISPVTYR
hypothetical protein [Prevotella sp. Sc00026]	GGTISTISPVTYREDIK		1
hypothetical protein [Prevotella sp. Sc00026]	IGAVGDIVTIK	1	1
hypothetical protein [Prevotella sp. Sc00026]	IIVNSAEK		1
hypothetical protein [Prevotella sp. Sc00026]	IPVTAQEGDITLSLANGK
hypothetical protein [Prevotella sp. Sc00026]	ISIEVPAEK	1	1
hypothetical protein [Prevotella sp. Sc00026]	LTDFYVGQENNK	1	1
hypothetical protein [Prevotella sp. Sc00026]	NFNNVEAIYIGGTK		1
hypothetical protein [Prevotella sp. Sc00026]	SGVEIPAGSITTVVPTDLAVSPSPVK
hypothetical protein [Prevotella sp. Sc00026]	VVLTGTDLDLVK	1
hypothetical protein [Prevotella sp. Sc00026]	YTIQVAIPEEAK
hypothetical protein [Prevotella sp. Sc00026]	SVLPDGVECTPIIK
hypothetical protein [Prevotella sp. Sc00026]	LCDVADFSDWTNK
hypothetical protein [Prevotella sp. Sc00026]	SVLPDGVECTPIIK
sugar transporter [Prevotella sp. Sc00026]	NGTSSTGLIFSSGTMAQK
sugar transporter [Prevotella sp. Sc00026]	NGTSSTGLIFSSGTMAQK
acetyl esterase [Prevotella sp. Sc00026]	NETIAVYSSEVK
acetyl esterase [Prevotella sp. Sc00026]	LTNNYGGVSR
acetyl esterase [Prevotella sp. Sc00026]	FENIEGFEVAGADR
acetyl esterase [Prevotella sp. Sc00026]	LAYIALNHNYGIK
acetyl esterase [Prevotella sp. Sc00026]	LGEIPFYFVQIAPYYQDAEGK
acetyl esterase [Prevotella sp. Sc00026]	NCAMLPLLPFR
acetyl esterase [Prevotella sp. Sc00026]	NETIAVYSSEVK
acetyl esterase [Prevotella sp. Sc00026]	NGISGALLR
acetyl esterase [Prevotella sp. Sc00026]	VNTPAASYTPLSITFDDGEQTTIK
acetyl esterase [Prevotella sp. Sc00026]	VSVSWSNDIYTTLANK
melibiase [Prevotella sp. Sc00026]	GGTQLVLDMGNPK
melibiase [Prevotella sp. Sc00026]	GVASLMYVSDAK
melibiase [Prevotella sp. Sc00026]	LGMEIQPK
melibiase [Prevotella sp. Sc00026]	DYMLSHGNQER
melibiase [Prevotella sp. Sc00026]	LGMEIQPK
melibiase [Prevotella sp. Sc00026]	TETFQNQHLPR
melibiase [Prevotella sp. Sc00026]	DYMLSHGNQER	1
melibiase [Prevotella sp. Sc00026]	GGTQLVLDMGNPK	1
melibiase [Prevotella sp. Sc00026]	GVASLMYVSDAK
melibiase [Prevotella sp. Sc00026]	IDNKELDCEGK
melibiase [Prevotella sp. Sc00026]	INLGELQSPQGGR	1
melibiase [Prevotella sp. Sc00026]	LGMEIQPK	1
melibiase [Prevotella sp. Sc00026]	LQSPFDHK
melibiase [Prevotella sp. Sc00026]	MEAYPAYGLNTPSESALAIR
melibiase [Prevotella sp. Sc00026]	MYTVHELNR	1
melibiase [Prevotella sp. Sc00026]	TETFQNQHLPR	1
melibiase [Prevotella sp. Sc00026]	YPDIAYIK
melibiase [Prevotella sp. Sc00026]	YVYFGQK	1
phosphoribosylformylglycinamidine synthase [Prevotella sp. Sc00026]	TVSPVLVNDK
phosphoribosylformylglycinamidine synthase [Prevotella sp. Sc00026]	VGSDVPTVK
phosphoribosylformylglycinamidine synthase [Prevotella sp. Sc00026]	DVMMTDLISGR
phosphoribosylformylglycinamidine synthase [Prevotella sp. Sc00026]	TVSPVLVNDK
phosphoribosylformylglycinamidine synthase [Prevotella sp. Sc00026]	ESSLFNLIK
phosphoribosylformylglycinamidine synthase [Prevotella sp. Sc00026]	VGSDVPTVK
phosphoribosylformylglycinamidine synthase [Prevotella sp. Sc00026]	DAEHDPMLQR
phosphoribosylformylglycinamidine synthase [Prevotella sp. Sc00026]	ESSLFNLIK
phosphoribosylformylglycinamidine synthase [Prevotella sp. Sc00026]	IFGGQFIIDGQEK
phosphoribosylformylglycinamidine synthase [Prevotella sp. Sc00026]	MGLLIDEK
phosphoribosylformylglycinamidine synthase [Prevotella sp. Sc00026]	EIIANESQER
phosphoribosylformylglycinamidine synthase [Prevotella sp. Sc00026]	IEEYFPVESK
phosphoribosylformylglycinamidine synthase [Prevotella sp. Sc00026]	VGSDVPTVK
phosphoribosylformylglycinamidine synthase [Prevotella sp. Sc00026]	VVLVGGDNYR
phosphoribosylformylglycinamidine synthase [Prevotella sp. Sc00026]	DAEHDPMLQR
phosphoribosylformylglycinamidine synthase [Prevotella sp. Sc00026]	DSLSLTQQYPNGDK
phosphoribosylformylglycinamidine synthase [Prevotella sp. Sc00026]	DVMMTDLISGR
phosphoribosylformylglycinamidine synthase [Prevotella sp. Sc00026]	EIIANESQER
phosphoribosylformylglycinamidine synthase [Prevotella sp. Sc00026]	IEEYFPVESK
phosphoribosylformylglycinamidine synthase [Prevotella sp. Sc00026]	IGLGGGSVSSVDTGR
phosphoribosylformylglycinamidine synthase [Prevotella sp. Sc00026]	IGYPTPNNR
phosphoribosylformylglycinamidine synthase [Prevotella sp. Sc00026]	KYEDVTYSADK
phosphoribosylformylglycinamidine synthase [Prevotella sp. Sc00026]	MGLLIDEK
phosphoribosylformylglycinamidine synthase [Prevotella sp. Sc00026]	TIMVDETVER
phosphoribosylformylglycinamidine synthase [Prevotella sp. Sc00026]	TSYLLDR
phosphoribosylformylglycinamidine synthase [Prevotella sp. Sc00026]	TVSPVLVNDK
phosphoribosylformylglycinamidine synthase [Prevotella sp. Sc00026]	VGSDVPTVK
phosphoribosylformylglycinamidine synthase [Prevotella sp. Sc00026]	VIMLAGGVGYGK
phosphoribosylformylglycinamidine synthase [Prevotella sp. Sc00026]	VVLVGGDNYR
phosphoribosylformylglycinamidine synthase [Prevotella sp. Sc00026]	YLEDNGIGFAK
phosphoribosylformylglycinamidine synthase [Prevotella sp. Sc00026]	YSNGIELNAIQR
phosphoribosylformylglycinamidine synthase [Prevotella sp. Sc00026]	YVDNLEK
heat shock protein 60, partial [Prevotella veroralis]	DGVITIEESK
heat shock protein 60, partial [Prevotella veroralis]	IEQVATVSANNDPEIGK
heat shock protein 60, partial [Prevotella veroralis]	ILTQAIVTEGLK
heat shock protein 60, partial [Prevotella veroralis]	LLADAMR
glutamate dehydrogenase [Prevotella enoeca]	YGTEPDGYIDYVK
glutamate dehydrogenase [Prevotella enoeca]	YGTEPDGYIDYVK
D-alanyl-D-alanine carboxypeptidase [Prevotella enoeca]	IITAIAAIDR
RNA polymerase subunit sigma [Prevotella enoeca]	FVVSVAK
RNA polymerase subunit sigma [Prevotella enoeca]	LPLNQVGSLSK
RNA polymerase subunit sigma [Prevotella enoeca]	QSILQAIAEQSR
RNA polymerase subunit sigma [Prevotella enoeca]	LPLNQVGSLSK
RNA polymerase subunit sigma [Prevotella enoeca]	FVVSVAK	1
RNA polymerase subunit sigma [Prevotella enoeca]	LPLNQVGSLSK	1
RNA polymerase subunit sigma [Prevotella enoeca]	FVVSVAK
RNA polymerase subunit sigma [Prevotella enoeca]	LPLNQVGSLSK
arginine decarboxylase [Prevotella scopos JCM 17725]	DVMDELALR
arginine decarboxylase [Prevotella scopos JCM 17725]	DVMDELALR
arginine decarboxylase [Prevotella scopos JCM 17725]	AENFIIYPIK
arginine decarboxylase [Prevotella scopos JCM 17725]	DVTPPVLLR
arginine decarboxylase [Prevotella scopos JCM 17725]	LNEIELIAR
cyclic nucleotide-binding protein [Prevotella scopos JCM 17725]	LSPQVILR
cyclic nucleotide-binding protein [Prevotella scopos JCM 17725]	LSPQVILR
TonB-dependent receptor [Prevotella jejuni]	FSEEAIQK
hypothetical protein PMEL1_00164 [Prevotella melaninogenica]	CTRSIFVSDDGKDTVR
putative sodium:solute symporter [Prevotella bryantii B14]	VSDLVTEFVR
putative arylesterase/acylhydrolase [Prevotella bryantii B14]	TTSYIAQGMVSPK
putative uncharacterized protein [Prevotella sp. CAG:1031]	IVADALGR
pyruvate phosphate dikinase [Prevotella sp. CAG:1031]	TPQQITVEGSR
pyruvate phosphate dikinase [Prevotella sp. CAG:1031]	VYTFGDGK
homoserine O-succinyltransferase [Prevotella sp. CAG:1058]	ITTETDLIR
protein RecA [Prevotella sp. CAG:1058]	IGVMFGNPETTTGGNALK
na(+)-translocating NADH-quinone reductase subunit A [Prevotella sp. CAG:1058]	AIYVSALR
gTPase Era [Prevotella sp. CAG:1058]	AGFVNIVGNPNVGK
gTPase Era [Prevotella sp. CAG:1058]	ISIATFK
gTPase Era [Prevotella sp. CAG:1058]	AGFVNIVGNPNVGK
gTPase Era [Prevotella sp. CAG:1058]	ISIATFK
putative uncharacterized protein [Prevotella sp. CAG:255]	KLENILGLEGR
n5-carboxyaminoimidazole ribonucleotide mutase [Prevotella sp. CAG:255]	TPDAVEAFAK
n5-carboxyaminoimidazole ribonucleotide mutase [Prevotella sp. CAG:255]	TPDAVEAFAK
threonine synthase [Prevotella sp. CAG:255]	LTSANSINVAR
na(+)-translocating NADH-quinone reductase subunit F [Prevotella sp. CAG:924]	AYSMANYPAEGDIITLTVR
na(+)-translocating NADH-quinone reductase subunit F [Prevotella sp. CAG:924]	DREMHFFYGAR
na(+)-translocating NADH-quinone reductase subunit F [Prevotella sp. CAG:924]	EMHFFYGAR
na(+)-translocating NADH-quinone reductase subunit F [Prevotella sp. CAG:924]	EMIWIGGGAGMAPLR
na(+)-translocating NADH-quinone reductase subunit F [Prevotella sp. CAG:924]	EWECTVISNK
na(+)-translocating NADH-quinone reductase subunit F [Prevotella sp. CAG:924]	FNILSLK
na(+)-translocating NADH-quinone reductase subunit F [Prevotella sp. CAG:924]	IASTPFLPRPQVGFQDVPTGIGSSYIFSLKPGDK
na(+)-translocating NADH-quinone reductase subunit F [Prevotella sp. CAG:924]	KEMIWIGGGAGMAPLR
na(+)-translocating NADH-quinone reductase subunit F [Prevotella sp. CAG:924]	NVSSFIK
na(+)-translocating NADH-quinone reductase subunit F [Prevotella sp. CAG:924]	NVSSFIKEFK
na(+)-translocating NADH-quinone reductase subunit F [Prevotella sp. CAG:924]	TVTDYLDSLGVEPESIMYDNFG
ribonuclease R [Prevotella sp. CAG:924]	LIQSIALR
uncharacterized protein BN467_00163 [Prevotella sp. CAG:1124]	LPGLDKVK
dNA-directed RNA polymerase subunit alpha [Paraprevotella clara CAG:116]	GYVPADENR
dNA-directed RNA polymerase subunit alpha [Paraprevotella clara CAG:116]	LVDMDLSVR
dNA-directed RNA polymerase subunit alpha [Paraprevotella clara CAG:116]	AILAFQKPDK	1
dNA-directed RNA polymerase subunit alpha [Paraprevotella clara CAG:116]	EDVTNIILNLK	1
dNA-directed RNA polymerase subunit alpha [Paraprevotella clara CAG:116]	GYVPADENR	2
dNA-directed RNA polymerase subunit alpha [Paraprevotella clara CAG:116]	LVDMDLSVR	1
elongation factor Tu [Paraprevotella clara CAG:116]	TTLTAAITTVLAK
chaperonin GroL [Prevotella sp. CAG:1092]	DGVITIEESK
chaperonin GroL [Prevotella sp. CAG:1092]	DNTTIVDGAGQK
chaperonin GroL [Prevotella sp. CAG:1092]	DRVDDALCATR
chaperonin GroL [Prevotella sp. CAG:1092]	DTNIGVVEGMQFDR
chaperonin GroL [Prevotella sp. CAG:1092]	EGEGDFGYNAR
chaperonin GroL [Prevotella sp. CAG:1092]	FENTGAQLVK
chaperonin GroL [Prevotella sp. CAG:1092]	FGAPQITK
chaperonin GroL [Prevotella sp. CAG:1092]	GVDQLANAVK
chaperonin GroL [Prevotella sp. CAG:1092]	IEQVATVSANNDPEIGK
chaperonin GroL [Prevotella sp. CAG:1092]	KDRVDDALCATR
chaperonin GroL [Prevotella sp. CAG:1092]	KFGAPQITK
chaperonin GroL [Prevotella sp. CAG:1092]	KGVDQLANAVK
chaperonin GroL [Prevotella sp. CAG:1092]	LAGGVAVLYVGANSEVEMK
chaperonin GroL [Prevotella sp. CAG:1092]	LLADAMR
chaperonin GroL [Prevotella sp. CAG:1092]	NVTAGANPMDLK
chaperonin GroL [Prevotella sp. CAG:1092]	NVTAGANPMDLKR
chaperonin GroL [Prevotella sp. CAG:1092]	VDDALCATR
chaperonin GroL [Prevotella sp. CAG:1092]	VSKDGVITIEESK
chaperonin GroL [Prevotella sp. CAG:1092]	DNTTIVDGAGQK
chaperonin GroL [Prevotella sp. CAG:1092]	DTNIGVVEGMQFDR
chaperonin GroL [Prevotella sp. CAG:1092]	EGEGDFGYNAR
chaperonin GroL [Prevotella sp. CAG:1092]	FGAPQITK
chaperonin GroL [Prevotella sp. CAG:1092]	GVDQLANAVK
chaperonin GroL [Prevotella sp. CAG:1092]	IEQVATVSANNDPEIGK
chaperonin GroL [Prevotella sp. CAG:1092]	NVTAGANPMDLK
chaperonin GroL [Prevotella sp. CAG:1092]	NVTAGANPMDLKR
chaperonin GroL [Prevotella sp. CAG:1092]	VDDALCATR
chaperonin GroL [Prevotella sp. CAG:1092]	DNTTIVDGAGQK
chaperonin GroL [Prevotella sp. CAG:1092]	DTNIGVVEGMQFDR
chaperonin GroL [Prevotella sp. CAG:1092]	EGEGDFGYNAR
chaperonin GroL [Prevotella sp. CAG:1092]	FGAPQITK
chaperonin GroL [Prevotella sp. CAG:1092]	GVDQLANAVK
chaperonin GroL [Prevotella sp. CAG:1092]	IEQVATVSANNDPEIGK
chaperonin GroL [Prevotella sp. CAG:1092]	DGVITIEESK
chaperonin GroL [Prevotella sp. CAG:1092]	DNTTIVDGAGQK
chaperonin GroL [Prevotella sp. CAG:1092]	DRVDDALCATR
chaperonin GroL [Prevotella sp. CAG:1092]	DTNIGVVEGMQFDR
chaperonin GroL [Prevotella sp. CAG:1092]	EGEGDFGYNAR
chaperonin GroL [Prevotella sp. CAG:1092]	EGEGDFGYNARK
chaperonin GroL [Prevotella sp. CAG:1092]	EKKDRVDDALCATR
chaperonin GroL [Prevotella sp. CAG:1092]	FENTGAQLVK
chaperonin GroL [Prevotella sp. CAG:1092]	FGAPQITK
chaperonin GroL [Prevotella sp. CAG:1092]	FGAPQITKDGVTVAK
chaperonin GroL [Prevotella sp. CAG:1092]	GVDQLANAVK
chaperonin GroL [Prevotella sp. CAG:1092]	IEQVATVSANNDPEIGK
chaperonin GroL [Prevotella sp. CAG:1092]	KDRVDDALCATR
chaperonin GroL [Prevotella sp. CAG:1092]	KFGAPQITK
chaperonin GroL [Prevotella sp. CAG:1092]	KFGAPQITKDGVTVAK
chaperonin GroL [Prevotella sp. CAG:1092]	KGVDQLANAVK
chaperonin GroL [Prevotella sp. CAG:1092]	KVSKDGVITIEESK
chaperonin GroL [Prevotella sp. CAG:1092]	LAGGVAVLYVGANSEVEMK
chaperonin GroL [Prevotella sp. CAG:1092]	LAGGVAVLYVGANSEVEMKEK
chaperonin GroL [Prevotella sp. CAG:1092]	LAGGVAVLYVGANSEVEMKEKK
chaperonin GroL [Prevotella sp. CAG:1092]	LLADAMR
chaperonin GroL [Prevotella sp. CAG:1092]	LLADAMRK
chaperonin GroL [Prevotella sp. CAG:1092]	MECVMENPYILIYDKK
chaperonin GroL [Prevotella sp. CAG:1092]	NVTAGANPMDLK
chaperonin GroL [Prevotella sp. CAG:1092]	NVTAGANPMDLKR
chaperonin GroL [Prevotella sp. CAG:1092]	VAQIKNEIANTK
chaperonin GroL [Prevotella sp. CAG:1092]	VDDALCATR
chaperonin GroL [Prevotella sp. CAG:1092]	VSKDGVITIEESK
chaperonin GroL [Prevotella sp. CAG:1092]	DGVITIEESK
chaperonin GroL [Prevotella sp. CAG:1092]	DNTTIVDGAGQK
chaperonin GroL [Prevotella sp. CAG:1092]	DRVDDALCATR
chaperonin GroL [Prevotella sp. CAG:1092]	DTNIGVVEGMQFDR
chaperonin GroL [Prevotella sp. CAG:1092]	EGEGDFGYNAR
chaperonin GroL [Prevotella sp. CAG:1092]	FENTGAQLVK
chaperonin GroL [Prevotella sp. CAG:1092]	FGAPQITK
chaperonin GroL [Prevotella sp. CAG:1092]	GVDQLANAVK
chaperonin GroL [Prevotella sp. CAG:1092]	KDRVDDALCATR
chaperonin GroL [Prevotella sp. CAG:1092]	KFGAPQITK
chaperonin GroL [Prevotella sp. CAG:1092]	KGVDQLANAVK
chaperonin GroL [Prevotella sp. CAG:1092]	LAGGVAVLYVGANSEVEMK
chaperonin GroL [Prevotella sp. CAG:1092]	LLADAMR
chaperonin GroL [Prevotella sp. CAG:1092]	MECVMENPYILIYDK
chaperonin GroL [Prevotella sp. CAG:1092]	NVTAGANPMDLK
chaperonin GroL [Prevotella sp. CAG:1092]	NVTAGANPMDLKR
chaperonin GroL [Prevotella sp. CAG:1092]	VDDALCATR
chaperonin GroL [Prevotella sp. CAG:1092]	VSKDGVITIEESK
chaperonin GroL [Prevotella sp. CAG:1092]	DNTTIVDGAGQK
chaperonin GroL [Prevotella sp. CAG:1092]	EGEGDFGYNAR
chaperonin GroL [Prevotella sp. CAG:1092]	GVDQLANAVK
chaperonin GroL [Prevotella sp. CAG:1092]	IEQVATVSANNDPEIGK
chaperonin GroL [Prevotella sp. CAG:1092]	LLADAMR
chaperonin GroL [Prevotella sp. CAG:1092]	NVTAGANPMDLK
chaperonin GroL [Prevotella sp. CAG:1092]	VDDALCATR
chaperonin GroL [Prevotella sp. CAG:1092]	DGVITIEESK
chaperonin GroL [Prevotella sp. CAG:1092]	DNTTIVDGAGQK
chaperonin GroL [Prevotella sp. CAG:1092]	DRVDDALCATR
chaperonin GroL [Prevotella sp. CAG:1092]	EGEGDFGYNAR
chaperonin GroL [Prevotella sp. CAG:1092]	FGAPQITK
chaperonin GroL [Prevotella sp. CAG:1092]	GVDQLANAVK
chaperonin GroL [Prevotella sp. CAG:1092]	IEQVATVSANNDPEIGK
chaperonin GroL [Prevotella sp. CAG:1092]	KDRVDDALCATR
chaperonin GroL [Prevotella sp. CAG:1092]	KFGAPQITK
chaperonin GroL [Prevotella sp. CAG:1092]	KGVDQLANAVK
chaperonin GroL [Prevotella sp. CAG:1092]	LLADAMR
chaperonin GroL [Prevotella sp. CAG:1092]	NVTAGANPMDLK
chaperonin GroL [Prevotella sp. CAG:1092]	NVTAGANPMDLKR
chaperonin GroL [Prevotella sp. CAG:1092]	VAQIKNEIANTK
chaperonin GroL [Prevotella sp. CAG:1092]	VDDALCATR
chaperonin GroL [Prevotella sp. CAG:1092]	VSKDGVITIEESK
chaperonin GroL [Prevotella sp. CAG:1092]	DGVITIEESK
chaperonin GroL [Prevotella sp. CAG:1092]	DNTTIVDGAGQK
chaperonin GroL [Prevotella sp. CAG:1092]	DTNIGVVEGMQFDR
chaperonin GroL [Prevotella sp. CAG:1092]	EGEGDFGYNAR
chaperonin GroL [Prevotella sp. CAG:1092]	FGAPQITK
chaperonin GroL [Prevotella sp. CAG:1092]	LLADAMR
chaperonin GroL [Prevotella sp. CAG:1092]	NVTAGANPMDLK
chaperonin GroL [Prevotella sp. CAG:1092]	NVTAGANPMDLKR
chaperonin GroL [Prevotella sp. CAG:1092]	DNTTIVDGAGQK
chaperonin GroL [Prevotella sp. CAG:1092]	DRVDDALCATR
chaperonin GroL [Prevotella sp. CAG:1092]	DTNIGVVEGMQFDR
chaperonin GroL [Prevotella sp. CAG:1092]	EGEGDFGYNAR
chaperonin GroL [Prevotella sp. CAG:1092]	FENTGAQLVK
chaperonin GroL [Prevotella sp. CAG:1092]	FGAPQITK
chaperonin GroL [Prevotella sp. CAG:1092]	FGAPQITKDGVTVAK
chaperonin GroL [Prevotella sp. CAG:1092]	GVDQLANAVK
chaperonin GroL [Prevotella sp. CAG:1092]	IEQVATVSANNDPEIGK
chaperonin GroL [Prevotella sp. CAG:1092]	KDRVDDALCATR
chaperonin GroL [Prevotella sp. CAG:1092]	KFGAPQITK
chaperonin GroL [Prevotella sp. CAG:1092]	KGVDQLANAVK
chaperonin GroL [Prevotella sp. CAG:1092]	LAGGVAVLYVGANSEVEMK
chaperonin GroL [Prevotella sp. CAG:1092]	LLADAMR
chaperonin GroL [Prevotella sp. CAG:1092]	NVTAGANPMDLK
chaperonin GroL [Prevotella sp. CAG:1092]	NVTAGANPMDLKR
chaperonin GroL [Prevotella sp. CAG:1092]	VSKDGVITIEESK
chaperonin GroL [Prevotella sp. CAG:1092]	DGVITIEESK		2
chaperonin GroL [Prevotella sp. CAG:1092]	DNTTIVDGAGQK		4
chaperonin GroL [Prevotella sp. CAG:1092]	DRVDDALCATR		4
chaperonin GroL [Prevotella sp. CAG:1092]	DTNIGVVEGMQFDR		5
chaperonin GroL [Prevotella sp. CAG:1092]	EGEGDFGYNAR		6
chaperonin GroL [Prevotella sp. CAG:1092]	EGEGDFGYNARK		3
chaperonin GroL [Prevotella sp. CAG:1092]	FENTGAQLVK		1
chaperonin GroL [Prevotella sp. CAG:1092]	FGAPQITK		2
chaperonin GroL [Prevotella sp. CAG:1092]	FGAPQITKDGVTVAK		3
chaperonin GroL [Prevotella sp. CAG:1092]	GGLKICAVKAPGFGDR		1
chaperonin GroL [Prevotella sp. CAG:1092]	GVDQLANAVK		4
chaperonin GroL [Prevotella sp. CAG:1092]	GVDQLANAVKVTLGPK		2
chaperonin GroL [Prevotella sp. CAG:1092]	ICAVKAPGFGDR		1
chaperonin GroL [Prevotella sp. CAG:1092]	IEQVATVSANNDPEIGK		1
chaperonin GroL [Prevotella sp. CAG:1092]	KDRVDDALCATR		3
chaperonin GroL [Prevotella sp. CAG:1092]	KFGAPQITK		7
chaperonin GroL [Prevotella sp. CAG:1092]	KFGAPQITKDGVTVAK		3
chaperonin GroL [Prevotella sp. CAG:1092]	KGVDQLANAVK		9
chaperonin GroL [Prevotella sp. CAG:1092]	KGVDQLANAVKVTLGPK		2
chaperonin GroL [Prevotella sp. CAG:1092]	KVSKDGVITIEESK		4
chaperonin GroL [Prevotella sp. CAG:1092]	LAGGVAVLYVGANSEVEMK		2
chaperonin GroL [Prevotella sp. CAG:1092]	LAGGVAVLYVGANSEVEMKEK		2
chaperonin GroL [Prevotella sp. CAG:1092]	LAGGVAVLYVGANSEVEMKEKK		2
chaperonin GroL [Prevotella sp. CAG:1092]	LLADAMR		4
chaperonin GroL [Prevotella sp. CAG:1092]	LLADAMRK		2
chaperonin GroL [Prevotella sp. CAG:1092]	MECVMENPYILIYDK		1
chaperonin GroL [Prevotella sp. CAG:1092]	MECVMENPYILIYDKK		6
chaperonin GroL [Prevotella sp. CAG:1092]	NEIANTKSSYDKEK		1
chaperonin GroL [Prevotella sp. CAG:1092]	NVTAGANPMDLK		3
chaperonin GroL [Prevotella sp. CAG:1092]	NVTAGANPMDLKR		9
chaperonin GroL [Prevotella sp. CAG:1092]	NVVIEKKFGAPQITK		1
chaperonin GroL [Prevotella sp. CAG:1092]	SSYDKEKLQER		6
chaperonin GroL [Prevotella sp. CAG:1092]	VAQIKNEIANTK		5
chaperonin GroL [Prevotella sp. CAG:1092]	VAQIKNEIANTKSSYDKEK		2
chaperonin GroL [Prevotella sp. CAG:1092]	VDDALCATR		1
chaperonin GroL [Prevotella sp. CAG:1092]	VSKDGVITIEESK		3
chaperonin GroL [Prevotella sp. CAG:1092]	DNTTIVDGAGQK	3
chaperonin GroL [Prevotella sp. CAG:1092]	DRVDDALCATR	2
chaperonin GroL [Prevotella sp. CAG:1092]	DTNIGVVEGMQFDR	2
chaperonin GroL [Prevotella sp. CAG:1092]	EGEGDFGYNAR	2
chaperonin GroL [Prevotella sp. CAG:1092]	EGEGDFGYNARK	1
chaperonin GroL [Prevotella sp. CAG:1092]	FENTGAQLVK	1
chaperonin GroL [Prevotella sp. CAG:1092]	FGAPQITK	2
chaperonin GroL [Prevotella sp. CAG:1092]	GVDQLANAVK	3
chaperonin GroL [Prevotella sp. CAG:1092]	IEQVATVSANNDPEIGK	2
chaperonin GroL [Prevotella sp. CAG:1092]	KFGAPQITK	2
chaperonin GroL [Prevotella sp. CAG:1092]	KGVDQLANAVK	5
chaperonin GroL [Prevotella sp. CAG:1092]	KVSKDGVITIEESK	1
chaperonin GroL [Prevotella sp. CAG:1092]	LLADAMR	4
chaperonin GroL [Prevotella sp. CAG:1092]	NVTAGANPMDLK	1
chaperonin GroL [Prevotella sp. CAG:1092]	NVTAGANPMDLKR	7
chaperonin GroL [Prevotella sp. CAG:1092]	VDDALCATR	1
chaperonin GroL [Prevotella sp. CAG:1092]	VSKDGVITIEESK	2
chaperonin GroL [Prevotella sp. CAG:1092]	DGVITIEESK
chaperonin GroL [Prevotella sp. CAG:1092]	DNTTIVDGAGQK
chaperonin GroL [Prevotella sp. CAG:1092]	DRVDDALCATR
chaperonin GroL [Prevotella sp. CAG:1092]	DTNIGVVEGMQFDR
chaperonin GroL [Prevotella sp. CAG:1092]	EGEGDFGYNAR
chaperonin GroL [Prevotella sp. CAG:1092]	FGAPQITK
chaperonin GroL [Prevotella sp. CAG:1092]	GVDQLANAVK
chaperonin GroL [Prevotella sp. CAG:1092]	IEQVATVSANNDPEIGK
chaperonin GroL [Prevotella sp. CAG:1092]	KDRVDDALCATR
chaperonin GroL [Prevotella sp. CAG:1092]	KFGAPQITK
chaperonin GroL [Prevotella sp. CAG:1092]	KGVDQLANAVK
chaperonin GroL [Prevotella sp. CAG:1092]	LLADAMR
chaperonin GroL [Prevotella sp. CAG:1092]	NVTAGANPMDLK
chaperonin GroL [Prevotella sp. CAG:1092]	NVTAGANPMDLKR
chaperonin GroL [Prevotella sp. CAG:1092]	VDDALCATR
chaperonin GroL [Prevotella sp. CAG:1092]	VSKDGVITIEESK
chaperonin GroL [Prevotella sp. CAG:1092]	DGVITIEESK
chaperonin GroL [Prevotella sp. CAG:1092]	DNTTIVDGAGQK
chaperonin GroL [Prevotella sp. CAG:1092]	DTNIGVVEGMQFDR
chaperonin GroL [Prevotella sp. CAG:1092]	EGEGDFGYNAR
chaperonin GroL [Prevotella sp. CAG:1092]	FENTGAQLVK
chaperonin GroL [Prevotella sp. CAG:1092]	FGAPQITK
chaperonin GroL [Prevotella sp. CAG:1092]	GVDQLANAVK
chaperonin GroL [Prevotella sp. CAG:1092]	IEQVATVSANNDPEIGK
chaperonin GroL [Prevotella sp. CAG:1092]	KGVDQLANAVK
chaperonin GroL [Prevotella sp. CAG:1092]	LAGGVAVLYVGANSEVEMK
chaperonin GroL [Prevotella sp. CAG:1092]	LLADAMR
chaperonin GroL [Prevotella sp. CAG:1092]	NVTAGANPMDLK
chaperonin GroL [Prevotella sp. CAG:1092]	NVTAGANPMDLKR
chaperonin GroL [Prevotella sp. CAG:1092]	VAQIKNEIANTK
chaperonin GroL [Prevotella sp. CAG:1092]	VDDALCATR
ammonium transporter [Prevotella sp. CAG:1092]	SKNTANILFK
trk system potassium uptake protein TrkH [Prevotella sp. CAG:1092]	IFAAEATGPIK
n-acetyl-gamma-glutamyl-phosphate reductase [Prevotella sp. CAG:1092]	IIDLAQDFR
cupin domain protein [Prevotella sp. CAG:487]	IEAGEADPSVYR				1
outer membrane protein [Prevotella sp. CAG:487]	YEELLETQR
30S ribosomal protein S16 [Prevotella sp. CAG:5226]	ALYWVENGAQPTDTVR
30S ribosomal protein S16 [Prevotella sp. CAG:5226]	ALYWVENGAQPTDTVR
formate--tetrahydrofolate ligase [Prevotella sp. CAG:5226]	MHGGVELDK
transcriptional regulator [Prevotella sp. CAG:604]	LNFESPDYFSSK
aTP-dependent Clp protease proteolytic subunit [Prevotella sp. CAG:604]	ELYTIISNHSHTPYEK
aTP-dependent Clp protease proteolytic subunit [Prevotella sp. CAG:604]	QLNVTQMDVFSR
aTP-dependent Clp protease proteolytic subunit [Prevotella sp. CAG:604]	VMIHQPLGGVQGQASDIEIEAK
aTP-dependent Clp protease proteolytic subunit [Prevotella sp. CAG:604]	VMIHQPLGGVQGQASDIEIEAKEIQK
aTP-dependent Clp protease proteolytic subunit [Prevotella sp. CAG:604]	YLNPYILEER
putative uncharacterized protein [Prevotella sp. CAG:604]	VGGMEDYMTLVR
30S ribosomal protein S12 [Prevotella sp. CAG:604]	GTLDTAGVANR
30S ribosomal protein S12 [Prevotella sp. CAG:604]	PTISQLVR
30S ribosomal protein S12 [Prevotella sp. CAG:604]	GTLDTAGVANR
30S ribosomal protein S12 [Prevotella sp. CAG:604]	GTLDTAGVANR	1
30S ribosomal protein S12 [Prevotella sp. CAG:604]	PTISQLVR			1
30S ribosomal protein S12 [Prevotella sp. CAG:604]	GTLDTAGVANR
30S ribosomal protein S12 [Prevotella sp. CAG:604]	GTLDTAGVANR				1
30S ribosomal protein S12 [Prevotella sp. CAG:604]	SPALDSCPQR				1
30S ribosomal protein S12 [Prevotella sp. CAG:604]	PTISQLVR
30S ribosomal protein S12 [Prevotella sp. CAG:604]	SPALDSCPQR
30S ribosomal protein S12 [Prevotella sp. CAG:604]	GTLDTAGVANR		1
30S ribosomal protein S12 [Prevotella sp. CAG:604]	PTISQLVR		1
30S ribosomal protein S12 [Prevotella sp. CAG:604]	GTLDTAGVANR
30S ribosomal protein S12 [Prevotella sp. CAG:604]	PTISQLVR
30S ribosomal protein S12 [Prevotella sp. CAG:604]	SPALDSCPQR
30S ribosomal protein S12 [Prevotella sp. CAG:604]	GTLDTAGVANR
30S ribosomal protein S12 [Prevotella sp. CAG:604]	SKSPALDSCPQR
30S ribosomal protein S12 [Prevotella sp. CAG:604]	SPALDSCPQR
putative zinc ABC transporter zinc-binding protein [Prevotella copri CAG:164]	IISSNIFK
putative acetyltransferase [Prevotella copri CAG:164]	IFSLTSGSAVMK
putative acetyltransferase [Prevotella copri CAG:164]	IFSLTSGSAVMK
phosphoglycerate kinase [Prevotella copri CAG:164]	NVSDALGVDVK
phosphoglycerate kinase [Prevotella copri CAG:164]	VDFNVPLDENGNVTDDTR
30S ribosomal protein S10 [Prevotella copri CAG:164]	LIDIYSSTAK
30S ribosomal protein S10 [Prevotella copri CAG:164]	LIDIYSSTAK
30S ribosomal protein S10 [Prevotella copri CAG:164]	LIDIYSSTAK
30S ribosomal protein S10 [Prevotella copri CAG:164]	LIDIYSSTAK	1
30S ribosomal protein S10 [Prevotella copri CAG:164]	LIDIYSSTAK
30S ribosomal protein S10 [Prevotella copri CAG:164]	LIDIYSSTAK
30S ribosomal protein S10 [Prevotella copri CAG:164]	LIDIYSSTAK
30S ribosomal protein S10 [Prevotella copri CAG:164]	TVDALMK
30S ribosomal protein S10 [Prevotella copri CAG:164]	ATGAIVSGPIPLPTHK
30S ribosomal protein S10 [Prevotella copri CAG:164]	ATGAIVSGPIPLPTHKR
30S ribosomal protein S10 [Prevotella copri CAG:164]	EQFQLSDFKR
30S ribosomal protein S10 [Prevotella copri CAG:164]	LELPSGVEVEIK
30S ribosomal protein S10 [Prevotella copri CAG:164]	LIDIYSSTAK
30S ribosomal protein S10 [Prevotella copri CAG:164]	SREQFQLSDFK
30S ribosomal protein S10 [Prevotella copri CAG:164]	SYDHQLVDK
30S ribosomal protein S10 [Prevotella copri CAG:164]	SYDHQLVDKSAEK
30S ribosomal protein S17 [Prevotella copri CAG:164]	LVQIVEK
30S ribosomal protein S17 [Prevotella copri CAG:164]	TIVIAAK
30S ribosomal protein S17 [Prevotella copri CAG:164]	LVQIVEK
30S ribosomal protein S17 [Prevotella copri CAG:164]	TIVIAAK
30S ribosomal protein S17 [Prevotella copri CAG:164]	FKEMHPIYGK
30S ribosomal protein S17 [Prevotella copri CAG:164]	LVQIVEK
30S ribosomal protein S17 [Prevotella copri CAG:164]	FKEMHPIYGK
30S ribosomal protein S17 [Prevotella copri CAG:164]	LVQIVEK
30S ribosomal protein S17 [Prevotella copri CAG:164]	FKEMHPIYGK
30S ribosomal protein S17 [Prevotella copri CAG:164]	LVQIVEK
30S ribosomal protein S17 [Prevotella copri CAG:164]	TIVIAAK
30S ribosomal protein S17 [Prevotella copri CAG:164]	LVQIVEK
30S ribosomal protein S17 [Prevotella copri CAG:164]	MDKTIVIAAK
30S ribosomal protein S17 [Prevotella copri CAG:164]	TIVIAAK
30S ribosomal protein S17 [Prevotella copri CAG:164]	FKEMHPIYGK
30S ribosomal protein S17 [Prevotella copri CAG:164]	LVQIVEK
30S ribosomal protein S17 [Prevotella copri CAG:164]	TIVIAAK
glycosyltransferase group 1 family protein [Prevotella sp. CAG:520]	VLIINTSETNGGAAVAANR
putative lipoprotein [Prevotella sp. CAG:520]	EYTGDGWIK
putative lipoprotein [Prevotella sp. CAG:520]	FKGEDGSVWGTDTDGSASSAK
putative lipoprotein [Prevotella sp. CAG:520]	GEDGSVWGTDTDGSASSAK
putative lipoprotein [Prevotella sp. CAG:520]	GSSVQGYYNAK
putative lipoprotein [Prevotella sp. CAG:520]	LATFEADK
putative lipoprotein [Prevotella sp. CAG:520]	LATFEADKK
putative lipoprotein [Prevotella sp. CAG:520]	TLLPEGCPTK
putative lipoprotein [Prevotella sp. CAG:520]	TMVLNSWEQK
fumarate reductase iron-sulfur protein [Prevotella sp. CAG:386]	FNDGDVITVEPWR
fumarate reductase iron-sulfur protein [Prevotella sp. CAG:386]	GATTCQLYMR
fumarate reductase iron-sulfur protein [Prevotella sp. CAG:386]	NESIANIAR
fumarate reductase iron-sulfur protein [Prevotella sp. CAG:386]	QDGPTAQGHFDTHEMK
fumarate reductase iron-sulfur protein [Prevotella sp. CAG:386]	RFNDGDVITVEPWR
fumarate reductase iron-sulfur protein [Prevotella sp. CAG:386]	TGQAQDANAILISK
fumarate reductase iron-sulfur protein [Prevotella sp. CAG:386]	NESIANIAR
fumarate reductase iron-sulfur protein [Prevotella sp. CAG:386]	QDGPTAQGHFDTHEMK
fumarate reductase iron-sulfur protein [Prevotella sp. CAG:386]	TGQAQDANAILISK
fumarate reductase iron-sulfur protein [Prevotella sp. CAG:386]	GATTCQLYMR
fumarate reductase iron-sulfur protein [Prevotella sp. CAG:386]	NESIANIAR
fumarate reductase iron-sulfur protein [Prevotella sp. CAG:386]	QDGPTAQGHFDTHEMK
fumarate reductase iron-sulfur protein [Prevotella sp. CAG:386]	TGQAQDANAILISK
formate acetyltransferase [Prevotella sp. CAG:386]	AFMPYGGIK
formate acetyltransferase [Prevotella sp. CAG:386]	DSEPTTSILTITSNVVYGK
formate acetyltransferase [Prevotella sp. CAG:386]	EMQFFGAR
formate acetyltransferase [Prevotella sp. CAG:386]	EQQLDVIAR
formate acetyltransferase [Prevotella sp. CAG:386]	FLHTLENMGPSPEPNLTVLYSSR
formate acetyltransferase [Prevotella sp. CAG:386]	RAFMPYGGIK
formate acetyltransferase [Prevotella sp. CAG:386]	RTFATGIAGFSHVVDSISAIK
formate acetyltransferase [Prevotella sp. CAG:386]	SMVTKNDFR
formate acetyltransferase [Prevotella sp. CAG:386]	TEGDFPR
formate acetyltransferase [Prevotella sp. CAG:386]	TFATGIAGFSHVVDSISAIK
formate acetyltransferase [Prevotella sp. CAG:386]	TLNLIHYMHDK
formate acetyltransferase [Prevotella sp. CAG:386]	TQNGAAMSVGR
formate acetyltransferase [Prevotella sp. CAG:386]	VVGLQTDKPLK
formate acetyltransferase [Prevotella sp. CAG:386]	VVGLQTDKPLKR
formate acetyltransferase [Prevotella sp. CAG:386]	YFYEAAEMALIDTDVR
nifU-related domain containing protein [Prevotella sp. CAG:474]	MMEAIKDGMDANEAVK		1
nifU-related domain containing protein [Prevotella sp. CAG:474]	YLELTEGYITK		2
nifU-related domain containing protein [Prevotella sp. CAG:474]	MMEAIKDGMDANEAVK				1
nifU-related domain containing protein [Prevotella sp. CAG:474]	MMEAIKDGMDANEAVK
nifU-related domain containing protein [Prevotella sp. CAG:474]	MMEAIKDGMDANEAVK
nifU-related domain containing protein [Prevotella sp. CAG:474]	MMEAIKDGMDANEAVKK
nifU-related domain containing protein [Prevotella sp. CAG:474]	YLELTEGYITK
nifU-related domain containing protein [Prevotella sp. CAG:474]	DGMDANEAVK
nifU-related domain containing protein [Prevotella sp. CAG:474]	MMEAIKDGMDANEAVK
nifU-related domain containing protein [Prevotella sp. CAG:474]	MMEAIKDGMDANEAVKK
nifU-related domain containing protein [Prevotella sp. CAG:474]	YLELTEGYITK
nifU-related domain containing protein [Prevotella sp. CAG:474]	DGMDANEAVK
nifU-related domain containing protein [Prevotella sp. CAG:474]	DGMDANEAVKK
nifU-related domain containing protein [Prevotella sp. CAG:474]	ELFLQIVYGR
nifU-related domain containing protein [Prevotella sp. CAG:474]	MMEAIKDGMDANEAVK
nifU-related domain containing protein [Prevotella sp. CAG:474]	MMEAIKDGMDANEAVKK
nifU-related domain containing protein [Prevotella sp. CAG:474]	TILEALNTDLVCDAINTAMR
nifU-related domain containing protein [Prevotella sp. CAG:474]	YLELTEGYITK
putative TonB-dependent outer membrane hemin receptor [Prevotella sp. CAG:474]	VVVVDDGIR
putative TonB-dependent outer membrane hemin receptor [Prevotella sp. CAG:474]	VVVVDDGIR
proposed homoserine kinase [Prevotella sp. CAG:592]	TIEDIDLR
60 kDa chaperonin [Prevotella sp. CAG:592]	AIEEPLR
60 kDa chaperonin [Prevotella sp. CAG:592]	DGVITIEESK
60 kDa chaperonin [Prevotella sp. CAG:592]	DNTTIVNGAGEKENIADR
60 kDa chaperonin [Prevotella sp. CAG:592]	DRVDDALCATR
60 kDa chaperonin [Prevotella sp. CAG:592]	EGEGDFGYNAR
60 kDa chaperonin [Prevotella sp. CAG:592]	FGAPQITK
60 kDa chaperonin [Prevotella sp. CAG:592]	IEQVATVSANNDPEIGK
60 kDa chaperonin [Prevotella sp. CAG:592]	KDRVDDALCATR
60 kDa chaperonin [Prevotella sp. CAG:592]	KFGAPQITK
60 kDa chaperonin [Prevotella sp. CAG:592]	LIADAMR
60 kDa chaperonin [Prevotella sp. CAG:592]	NVTAGANPMDLK
60 kDa chaperonin [Prevotella sp. CAG:592]	NVTAGANPMDLKR
60 kDa chaperonin [Prevotella sp. CAG:592]	VDDALCATR
60 kDa chaperonin [Prevotella sp. CAG:592]	VSKDGVITIEESK
60 kDa chaperonin [Prevotella sp. CAG:592]	AIEEPLR
60 kDa chaperonin [Prevotella sp. CAG:592]	DNTTIVNGAGEKENIADR
60 kDa chaperonin [Prevotella sp. CAG:592]	DRVDDALCATR
60 kDa chaperonin [Prevotella sp. CAG:592]	EGEGDFGYNAR
60 kDa chaperonin [Prevotella sp. CAG:592]	FENTGAQLVK
60 kDa chaperonin [Prevotella sp. CAG:592]	FGAPQITK
60 kDa chaperonin [Prevotella sp. CAG:592]	FGAPQITKDGVTVAK
60 kDa chaperonin [Prevotella sp. CAG:592]	IEQVATVSANNDPEIGK
60 kDa chaperonin [Prevotella sp. CAG:592]	KDRVDDALCATR
60 kDa chaperonin [Prevotella sp. CAG:592]	KFGAPQITK
60 kDa chaperonin [Prevotella sp. CAG:592]	LIADAMR
60 kDa chaperonin [Prevotella sp. CAG:592]	NVTAGANPMDLK
60 kDa chaperonin [Prevotella sp. CAG:592]	NVTAGANPMDLKR
60 kDa chaperonin [Prevotella sp. CAG:592]	VSKDGVITIEESK
60 kDa chaperonin [Prevotella sp. CAG:592]	AIEEPLR
60 kDa chaperonin [Prevotella sp. CAG:592]	DGVITIEESK
60 kDa chaperonin [Prevotella sp. CAG:592]	DNTTIVNGAGEKENIADR
60 kDa chaperonin [Prevotella sp. CAG:592]	DRVDDALCATR
60 kDa chaperonin [Prevotella sp. CAG:592]	EGEGDFGYNAR
60 kDa chaperonin [Prevotella sp. CAG:592]	FENTGAQLVK
60 kDa chaperonin [Prevotella sp. CAG:592]	FGAPQITK
60 kDa chaperonin [Prevotella sp. CAG:592]	KDRVDDALCATR
60 kDa chaperonin [Prevotella sp. CAG:592]	KFGAPQITK
60 kDa chaperonin [Prevotella sp. CAG:592]	LIADAMR
60 kDa chaperonin [Prevotella sp. CAG:592]	MECVMENPYILIYDK
60 kDa chaperonin [Prevotella sp. CAG:592]	NVTAGANPMDLK
60 kDa chaperonin [Prevotella sp. CAG:592]	NVTAGANPMDLKR
60 kDa chaperonin [Prevotella sp. CAG:592]	VDDALCATR
60 kDa chaperonin [Prevotella sp. CAG:592]	VSKDGVITIEESK
60 kDa chaperonin [Prevotella sp. CAG:592]	AIEEPLR		2
60 kDa chaperonin [Prevotella sp. CAG:592]	AIEEPLRQIVR		1
60 kDa chaperonin [Prevotella sp. CAG:592]	AMLEDIAVLTGGVVISEEK		1
60 kDa chaperonin [Prevotella sp. CAG:592]	DGVITIEESK		2
60 kDa chaperonin [Prevotella sp. CAG:592]	DGVITIEESKSR		1
60 kDa chaperonin [Prevotella sp. CAG:592]	DNTTIVNGAGEKENIADR		5
60 kDa chaperonin [Prevotella sp. CAG:592]	DRVDDALCATR		4
60 kDa chaperonin [Prevotella sp. CAG:592]	EGEGDFGYNAR		6
60 kDa chaperonin [Prevotella sp. CAG:592]	EGEGDFGYNARK		3
60 kDa chaperonin [Prevotella sp. CAG:592]	FENTGAQLVK		1
60 kDa chaperonin [Prevotella sp. CAG:592]	FGAPQITK		2
60 kDa chaperonin [Prevotella sp. CAG:592]	FGAPQITKDGVTVAK		3
60 kDa chaperonin [Prevotella sp. CAG:592]	GGLKICAVKAPGFGDR		1
60 kDa chaperonin [Prevotella sp. CAG:592]	ICAVKAPGFGDR		1
60 kDa chaperonin [Prevotella sp. CAG:592]	IEQVATVSANNDPEIGK		1
60 kDa chaperonin [Prevotella sp. CAG:592]	KAMLEDIAVLTGGVVISEEK		1
60 kDa chaperonin [Prevotella sp. CAG:592]	KDRVDDALCATR		3
60 kDa chaperonin [Prevotella sp. CAG:592]	KFGAPQITK		7
60 kDa chaperonin [Prevotella sp. CAG:592]	KFGAPQITKDGVTVAK		3
60 kDa chaperonin [Prevotella sp. CAG:592]	KVSKDGVITIEESK		4
60 kDa chaperonin [Prevotella sp. CAG:592]	KVSKDGVITIEESKSR		1
60 kDa chaperonin [Prevotella sp. CAG:592]	LIADAMR		4
60 kDa chaperonin [Prevotella sp. CAG:592]	LIADAMRK		2
60 kDa chaperonin [Prevotella sp. CAG:592]	MECVMENPYILIYDK		1
60 kDa chaperonin [Prevotella sp. CAG:592]	MECVMENPYILIYDKK		6
60 kDa chaperonin [Prevotella sp. CAG:592]	NVTAGANPMDLK		3
60 kDa chaperonin [Prevotella sp. CAG:592]	NVTAGANPMDLKR		9
60 kDa chaperonin [Prevotella sp. CAG:592]	NVVIEKKFGAPQITK		1
60 kDa chaperonin [Prevotella sp. CAG:592]	VDDALCATR		1
60 kDa chaperonin [Prevotella sp. CAG:592]	VSKDGVITIEESK		3
60 kDa chaperonin [Prevotella sp. CAG:592]	VSKDGVITIEESKSR		3
60 kDa chaperonin [Prevotella sp. CAG:592]	AIEEPLR
60 kDa chaperonin [Prevotella sp. CAG:592]	AIEEPLRQIVR
60 kDa chaperonin [Prevotella sp. CAG:592]	DGVITIEESK
60 kDa chaperonin [Prevotella sp. CAG:592]	DGVITIEESKSR
60 kDa chaperonin [Prevotella sp. CAG:592]	DNTTIVNGAGEKENIADR
60 kDa chaperonin [Prevotella sp. CAG:592]	DRVDDALCATR
60 kDa chaperonin [Prevotella sp. CAG:592]	EGEGDFGYNAR
60 kDa chaperonin [Prevotella sp. CAG:592]	EGEGDFGYNARK
60 kDa chaperonin [Prevotella sp. CAG:592]	EKKDRVDDALCATR
60 kDa chaperonin [Prevotella sp. CAG:592]	FENTGAQLVK
60 kDa chaperonin [Prevotella sp. CAG:592]	FGAPQITK
60 kDa chaperonin [Prevotella sp. CAG:592]	FGAPQITKDGVTVAK
60 kDa chaperonin [Prevotella sp. CAG:592]	IEQVATVSANNDPEIGK
60 kDa chaperonin [Prevotella sp. CAG:592]	KDRVDDALCATR
60 kDa chaperonin [Prevotella sp. CAG:592]	KFGAPQITK
60 kDa chaperonin [Prevotella sp. CAG:592]	KFGAPQITKDGVTVAK
60 kDa chaperonin [Prevotella sp. CAG:592]	KVSKDGVITIEESK
60 kDa chaperonin [Prevotella sp. CAG:592]	LIADAMR
60 kDa chaperonin [Prevotella sp. CAG:592]	LIADAMRK
60 kDa chaperonin [Prevotella sp. CAG:592]	MECVMENPYILIYDKK
60 kDa chaperonin [Prevotella sp. CAG:592]	NVTAGANPMDLK
60 kDa chaperonin [Prevotella sp. CAG:592]	NVTAGANPMDLKR
60 kDa chaperonin [Prevotella sp. CAG:592]	VDDALCATR
60 kDa chaperonin [Prevotella sp. CAG:592]	VSKDGVITIEESK
60 kDa chaperonin [Prevotella sp. CAG:592]	DGVITIEESK
60 kDa chaperonin [Prevotella sp. CAG:592]	DNTTIVNGAGEKENIADR
60 kDa chaperonin [Prevotella sp. CAG:592]	DRVDDALCATR
60 kDa chaperonin [Prevotella sp. CAG:592]	EGEGDFGYNAR
60 kDa chaperonin [Prevotella sp. CAG:592]	FENTGAQLVK
60 kDa chaperonin [Prevotella sp. CAG:592]	FGAPQITK
60 kDa chaperonin [Prevotella sp. CAG:592]	IEQVATVSANNDPEIGK
60 kDa chaperonin [Prevotella sp. CAG:592]	KDRVDDALCATR
60 kDa chaperonin [Prevotella sp. CAG:592]	KFGAPQITK
60 kDa chaperonin [Prevotella sp. CAG:592]	LIADAMR
60 kDa chaperonin [Prevotella sp. CAG:592]	NVTAGANPMDLK
60 kDa chaperonin [Prevotella sp. CAG:592]	NVTAGANPMDLKR
60 kDa chaperonin [Prevotella sp. CAG:592]	VDDALCATR
60 kDa chaperonin [Prevotella sp. CAG:592]	VSKDGVITIEESK
60 kDa chaperonin [Prevotella sp. CAG:592]	AIEEPLR
60 kDa chaperonin [Prevotella sp. CAG:592]	DGVITIEESK
60 kDa chaperonin [Prevotella sp. CAG:592]	DNTTIVNGAGEKENIADR
60 kDa chaperonin [Prevotella sp. CAG:592]	DRVDDALCATR
60 kDa chaperonin [Prevotella sp. CAG:592]	EGEGDFGYNAR
60 kDa chaperonin [Prevotella sp. CAG:592]	FGAPQITK
60 kDa chaperonin [Prevotella sp. CAG:592]	IEQVATVSANNDPEIGK
60 kDa chaperonin [Prevotella sp. CAG:592]	KDRVDDALCATR
60 kDa chaperonin [Prevotella sp. CAG:592]	KFGAPQITK
60 kDa chaperonin [Prevotella sp. CAG:592]	LIADAMR
60 kDa chaperonin [Prevotella sp. CAG:592]	NVTAGANPMDLK
60 kDa chaperonin [Prevotella sp. CAG:592]	NVTAGANPMDLKR
60 kDa chaperonin [Prevotella sp. CAG:592]	VDDALCATR
60 kDa chaperonin [Prevotella sp. CAG:592]	VSKDGVITIEESK
60 kDa chaperonin [Prevotella sp. CAG:592]	DNTTIVNGAGEKENIADR	4
60 kDa chaperonin [Prevotella sp. CAG:592]	DRVDDALCATR	2
60 kDa chaperonin [Prevotella sp. CAG:592]	EGEGDFGYNAR	2
60 kDa chaperonin [Prevotella sp. CAG:592]	EGEGDFGYNARK	1
60 kDa chaperonin [Prevotella sp. CAG:592]	FENTGAQLVK	1
60 kDa chaperonin [Prevotella sp. CAG:592]	FGAPQITK	2
60 kDa chaperonin [Prevotella sp. CAG:592]	IEQVATVSANNDPEIGK	2
60 kDa chaperonin [Prevotella sp. CAG:592]	KFGAPQITK	2
60 kDa chaperonin [Prevotella sp. CAG:592]	KVSKDGVITIEESK	1
60 kDa chaperonin [Prevotella sp. CAG:592]	LIADAMR	4
60 kDa chaperonin [Prevotella sp. CAG:592]	NVTAGANPMDLK	1
60 kDa chaperonin [Prevotella sp. CAG:592]	NVTAGANPMDLKR	7
60 kDa chaperonin [Prevotella sp. CAG:592]	VDDALCATR	1
60 kDa chaperonin [Prevotella sp. CAG:592]	VSKDGVITIEESK	2
uDP-N-acetylmuramoylalanine--D-glutamate ligase [Prevotella sp. CAG:592]	ILNADEIIK
gTP-binding protein TypA/BipA [Prevotella sp. CAG:592]	VATFEDSTDK
peptidyl-prolyl cis-trans isomerase [Prevotella sp. CAG:732]	AALGTIR
peptidyl-prolyl cis-trans isomerase [Prevotella sp. CAG:732]	LVDEYTEVIK
peptidyl-prolyl cis-trans isomerase [Prevotella sp. CAG:732]	SMQYAGNFMNELYLNAK
peptidyl-prolyl cis-trans isomerase [Prevotella sp. CAG:732]	YTAAVIK
peptidyl-prolyl cis-trans isomerase [Prevotella sp. CAG:732]	AALGTIR
peptidyl-prolyl cis-trans isomerase [Prevotella sp. CAG:732]	LVDEYTEVIK
peptidyl-prolyl cis-trans isomerase [Prevotella sp. CAG:732]	SMQYAGNFMNELYLNAK
peptidyl-prolyl cis-trans isomerase [Prevotella sp. CAG:732]	YTAAVIK
peptidyl-prolyl cis-trans isomerase [Prevotella sp. CAG:732]	YTAAVIKK
peptidyl-prolyl cis-trans isomerase [Prevotella sp. CAG:732]	AALGTIR
peptidyl-prolyl cis-trans isomerase [Prevotella sp. CAG:732]	LVDEYTEVIK
peptidyl-prolyl cis-trans isomerase [Prevotella sp. CAG:732]	SMQYAGNFMNELYLNAK
peptidyl-prolyl cis-trans isomerase [Prevotella sp. CAG:732]	YTAAVIK
peptidyl-prolyl cis-trans isomerase [Prevotella sp. CAG:732]	AALGTIR
peptidyl-prolyl cis-trans isomerase [Prevotella sp. CAG:732]	LVDEYTEVIK
peptidyl-prolyl cis-trans isomerase [Prevotella sp. CAG:732]	SMQYAGNFMNELYLNAK
peptidyl-prolyl cis-trans isomerase [Prevotella sp. CAG:732]	YTAAVIK
putative uncharacterized protein [Prevotella sp. CAG:485]	VAAAFLASR
aTP synthase subunit a [Prevotella sp. CAG:485]	LTDVEVIK
tetratricopeptide repeat protein [Prevotella stercorea CAG:629]	LISDAYLK
60 kDa chaperonin [Prevotella sp. CAG:279]	AIEEPLR
60 kDa chaperonin [Prevotella sp. CAG:279]	VVEGMQFDR
60 kDa chaperonin [Prevotella sp. CAG:279]	GVDELANAVK
60 kDa chaperonin [Prevotella sp. CAG:279]	KGVDELANAVK
60 kDa chaperonin [Prevotella sp. CAG:279]	AIEEPLR
60 kDa chaperonin [Prevotella sp. CAG:279]	GVDELANAVK
60 kDa chaperonin [Prevotella sp. CAG:279]	KGVDELANAVK
60 kDa chaperonin [Prevotella sp. CAG:279]	GVDELANAVK	1
60 kDa chaperonin [Prevotella sp. CAG:279]	KGVDELANAVK	2
60 kDa chaperonin [Prevotella sp. CAG:279]	AIEEPLR
60 kDa chaperonin [Prevotella sp. CAG:279]	GVDELANAVK
60 kDa chaperonin [Prevotella sp. CAG:279]	KGVDELANAVK
60 kDa chaperonin [Prevotella sp. CAG:279]	AIEEPLR
60 kDa chaperonin [Prevotella sp. CAG:279]	GVDELANAVK
60 kDa chaperonin [Prevotella sp. CAG:279]	KGVDELANAVK
60 kDa chaperonin [Prevotella sp. CAG:279]	AIEEPLR
60 kDa chaperonin [Prevotella sp. CAG:279]	GVDELANAVK
60 kDa chaperonin [Prevotella sp. CAG:279]	KGVDELANAVK
60 kDa chaperonin [Prevotella sp. CAG:279]	AIEEPLR		2
60 kDa chaperonin [Prevotella sp. CAG:279]	GSLKICAVKAPGFGDR		1
60 kDa chaperonin [Prevotella sp. CAG:279]	GVDELANAVK		1
60 kDa chaperonin [Prevotella sp. CAG:279]	ICAVKAPGFGDR		1
60 kDa chaperonin [Prevotella sp. CAG:279]	KGVDELANAVK		1
60 kDa chaperonin [Prevotella sp. CAG:279]	VVEGMQFDR		1
60 kDa chaperonin [Prevotella sp. CAG:279]	AIEEPLR
60 kDa chaperonin [Prevotella sp. CAG:279]	GVDELANAVK
60 kDa chaperonin [Prevotella sp. CAG:279]	KGVDELANAVK
60 kDa chaperonin [Prevotella sp. CAG:279]	VVEGMQFDR
putative 2-dehydro-3-deoxyphosphooctonate aldolase [Prevotella sp. CAG:279]	LGIPYVFK
transcription termination factor Rho [Prevotella sp. CAG:279]	GLIVAPPK
transcription termination factor Rho [Prevotella sp. CAG:279]	GLIVAPPK
f0F1 ATP synthase subunit beta [Prevotella sp. CAG:617]	VGLFGGAGVGK
f0F1 ATP synthase subunit beta [Prevotella sp. CAG:617]	FTQAGSEVSALLGR
f0F1 ATP synthase subunit beta [Prevotella sp. CAG:617]	VGLFGGAGVGK
alanine--tRNA ligase [Prevotella sp. CAG:617]	LADGLDAAINR
ribosomal protein L7/L12 [Prevotella sp. CAG:617]	ALEEAGAEVEVK
ribosomal protein L7/L12 [Prevotella sp. CAG:617]	EVNELATVLK
ribosomal protein L7/L12 [Prevotella sp. CAG:617]	ALEEAGAEVEVK
dNA-directed RNA polymerase subunit beta [Prevotella sp. CAG:617]	FATSDLNDLYR
dNA-directed RNA polymerase subunit beta [Prevotella sp. CAG:617]	FRQNLLGK
dNA-directed RNA polymerase subunit beta [Prevotella sp. CAG:617]	GLADTALK
Nitrogen regulatory protein P-II [Prevotella copri]	GDIALYNAEQEK
Nitrogen regulatory protein P-II [Prevotella copri]	GVMYDTSSIER
Nitrogen regulatory protein P-II [Prevotella copri]	GDIALYNAEQEK
Nitrogen regulatory protein P-II [Prevotella copri]	GVMYDTSSIER
Nitrogen regulatory protein P-II [Prevotella copri]	IFVIPVEDTVR
Nitrogen regulatory protein P-II [Prevotella copri]	GVMYDTSSIER
Nitrogen regulatory protein P-II [Prevotella copri]	IFVIPVEDTVR
Nitrogen regulatory protein P-II [Prevotella copri]	VLLNVVVR
Demethylmenaquinone methyltransferase [Prevotella copri]	NFQNLDQGLK
glyceraldehyde-3-phosphate dehydrogenase, type I [Prevotella veroralis F0319]	AGACNIVPNSTGAAK
glyceraldehyde-3-phosphate dehydrogenase, type I [Prevotella veroralis F0319]	DAANCPWAANK
glyceraldehyde-3-phosphate dehydrogenase, type I [Prevotella veroralis F0319]	DVTVEGINAAMK
glyceraldehyde-3-phosphate dehydrogenase, type I [Prevotella veroralis F0319]	FGSLFDATQTMVSK
glyceraldehyde-3-phosphate dehydrogenase, type I [Prevotella veroralis F0319]	GKDVTVEGINAAMK
glyceraldehyde-3-phosphate dehydrogenase, type I [Prevotella veroralis F0319]	HTVEATEDSIIVDGK
glyceraldehyde-3-phosphate dehydrogenase, type I [Prevotella veroralis F0319]	MLAHLLK
glyceraldehyde-3-phosphate dehydrogenase, type I [Prevotella veroralis F0319]	MVNVAINGFGR
glyceraldehyde-3-phosphate dehydrogenase, type I [Prevotella veroralis F0319]	SRAGACNIVPNSTGAAK
glyceraldehyde-3-phosphate dehydrogenase, type I [Prevotella veroralis F0319]	VNVAINGFGR
glyceraldehyde-3-phosphate dehydrogenase, type I [Prevotella veroralis F0319]	YDTAQGGFAGK
NADH:ubiquinone oxidoreductase, F subunit [Prevotella veroralis F0319]	AQIMHMTK
NADH:ubiquinone oxidoreductase, F subunit [Prevotella veroralis F0319]	AYSMANYPAEGDIITLTVR
NADH:ubiquinone oxidoreductase, F subunit [Prevotella veroralis F0319]	DREMHFFYGAR
NADH:ubiquinone oxidoreductase, F subunit [Prevotella veroralis F0319]	EFKVALPPGEHMDFIPGSYAQIK
NADH:ubiquinone oxidoreductase, F subunit [Prevotella veroralis F0319]	EMHFFYGAR
NADH:ubiquinone oxidoreductase, F subunit [Prevotella veroralis F0319]	EMIWIGGGAGMAPLR
NADH:ubiquinone oxidoreductase, F subunit [Prevotella veroralis F0319]	EWECTVISNK
NADH:ubiquinone oxidoreductase, F subunit [Prevotella veroralis F0319]	FNILSLK
NADH:ubiquinone oxidoreductase, F subunit [Prevotella veroralis F0319]	IASTPFLPRPQVGFQDVPTGIGSSYIFSLKPGDK
NADH:ubiquinone oxidoreductase, F subunit [Prevotella veroralis F0319]	IPAYDCIDYDKDFDK
NADH:ubiquinone oxidoreductase, F subunit [Prevotella veroralis F0319]	NVSSFIK
NADH:ubiquinone oxidoreductase, F subunit [Prevotella veroralis F0319]	NVSSFIKEFK
NADH:ubiquinone oxidoreductase, F subunit [Prevotella veroralis F0319]	VALPPGEHMDFIPGSYAQIK
NADH:ubiquinone oxidoreductase, F subunit [Prevotella veroralis F0319]	VMMSGPYGDFHPNFTSGK
glycosyl hydrolase, family 53 [Alloprevotella tannerae ATCC 51259]	AGLSLLLR
formate C-acetyltransferase [Alloprevotella tannerae ATCC 51259]	AFMPYGGIK
formate C-acetyltransferase [Alloprevotella tannerae ATCC 51259]	EMQFFGAR
formate C-acetyltransferase [Alloprevotella tannerae ATCC 51259]	EQQLDVIAR
formate C-acetyltransferase [Alloprevotella tannerae ATCC 51259]	FLHTLENMGPSPEPNLTVLYSSR
formate C-acetyltransferase [Alloprevotella tannerae ATCC 51259]	RAFMPYGGIK
formate C-acetyltransferase [Alloprevotella tannerae ATCC 51259]	RTFATGIAGFSHVVDSISAIK
formate C-acetyltransferase [Alloprevotella tannerae ATCC 51259]	SEPTTSILTITSNVVYGK
formate C-acetyltransferase [Alloprevotella tannerae ATCC 51259]	TEGDFPR
formate C-acetyltransferase [Alloprevotella tannerae ATCC 51259]	TFATGIAGFSHVVDSISAIK
formate C-acetyltransferase [Alloprevotella tannerae ATCC 51259]	TQNGAAMSVGR
putative ribosomal protein S1 [Prevotella bergensis DSM 17361]	ALIEAELEAQKR		2
putative ribosomal protein S1 [Prevotella bergensis DSM 17361]	SDGIIPASEFR		1
putative ribosomal protein S1 [Prevotella bergensis DSM 17361]	TMEFKVVK		1
polysaccharide biosynthesis protein [Prevotella bergensis DSM 17361]	AGGPVTVTHPDIIR
carboxyl transferase domain protein [Prevotella bergensis DSM 17361]	FGYIDDVIEPR
carboxyl transferase domain protein [Prevotella bergensis DSM 17361]	FNGQSVGIVANQPAAYAGVLDVNASR
carboxyl transferase domain protein [Prevotella bergensis DSM 17361]	IQEGISALAGYGEIFER
carboxyl transferase domain protein [Prevotella bergensis DSM 17361]	NIITGFAR
carboxyl transferase domain protein [Prevotella bergensis DSM 17361]	SYGGSHIVMGCK
ATP synthase F1, alpha subunit [Prevotella bergensis DSM 17361]	ELIIGDR
ATP synthase F1, alpha subunit [Prevotella bergensis DSM 17361]	SVDSMIPIGR
OmpA family protein [Prevotella bergensis DSM 17361]	LVDQINESNQYIR
OmpA family protein [Prevotella bergensis DSM 17361]	NNWDLSALR
OmpA family protein [Prevotella bergensis DSM 17361]	RTQIIITPK
OmpA family protein [Prevotella bergensis DSM 17361]	SLANTSDNNINISK
OmpA family protein [Prevotella bergensis DSM 17361]	GVVYISLADNMLYK
OmpA family protein [Prevotella bergensis DSM 17361]	LVDQINESNQYIR
OmpA family protein [Prevotella bergensis DSM 17361]	NNWDLSALR
OmpA family protein [Prevotella bergensis DSM 17361]	RTQIIITPK
OmpA family protein [Prevotella bergensis DSM 17361]	SDSLNMVLTNNLTR
OmpA family protein [Prevotella bergensis DSM 17361]	SLANTSDNNINISK
OmpA family protein [Prevotella bergensis DSM 17361]	SLANTSDNNINISK
OmpA family protein [Prevotella bergensis DSM 17361]	EVDVQVLK
OmpA family protein [Prevotella bergensis DSM 17361]	LVDQINESNQYIR
OmpA family protein [Prevotella bergensis DSM 17361]	NNWDLSALR
OmpA family protein [Prevotella bergensis DSM 17361]	SDSLNMVLTNNLTR
OmpA family protein [Prevotella bergensis DSM 17361]	SLANTSDNNINISK
OmpA family protein [Prevotella bergensis DSM 17361]	TQIIITPK
cytochrome C biogenesis protein transmembrane region [Prevotella bergensis DSM 17361]	LDGVELVGK
cytochrome C biogenesis protein transmembrane region [Prevotella bergensis DSM 17361]	LDGVELVGK	1
succinate dehydrogenase flavoprotein subunit [Prevotella buccalis ATCC 35310]	AHSIAAQGGINAAK
succinate dehydrogenase flavoprotein subunit [Prevotella buccalis ATCC 35310]	DDENYFYVGCWK
succinate dehydrogenase flavoprotein subunit [Prevotella buccalis ATCC 35310]	DYQNDGDSVYR
succinate dehydrogenase flavoprotein subunit [Prevotella buccalis ATCC 35310]	EPLEYEAIK
succinate dehydrogenase flavoprotein subunit [Prevotella buccalis ATCC 35310]	EPLEYEAIKVQTR
succinate dehydrogenase flavoprotein subunit [Prevotella buccalis ATCC 35310]	EYGGMLANR
succinate dehydrogenase flavoprotein subunit [Prevotella buccalis ATCC 35310]	IPEGPVAEK
succinate dehydrogenase flavoprotein subunit [Prevotella buccalis ATCC 35310]	IPEGPVAEKWTNYK
succinate dehydrogenase flavoprotein subunit [Prevotella buccalis ATCC 35310]	LFYDTVK
succinate dehydrogenase flavoprotein subunit [Prevotella buccalis ATCC 35310]	LGLDEIMQR
succinate dehydrogenase flavoprotein subunit [Prevotella buccalis ATCC 35310]	LTLMSESLR
succinate dehydrogenase flavoprotein subunit [Prevotella buccalis ATCC 35310]	RAHSIAAQGGINAAK
succinate dehydrogenase flavoprotein subunit [Prevotella buccalis ATCC 35310]	RYPAFGNLVPR
succinate dehydrogenase flavoprotein subunit [Prevotella buccalis ATCC 35310]	SFGGAQVSR
succinate dehydrogenase flavoprotein subunit [Prevotella buccalis ATCC 35310]	YPAFGNLVPR
succinate dehydrogenase flavoprotein subunit [Prevotella buccalis ATCC 35310]	AHSIAAQGGINAAK
succinate dehydrogenase flavoprotein subunit [Prevotella buccalis ATCC 35310]	DDENYFYVGCWK
succinate dehydrogenase flavoprotein subunit [Prevotella buccalis ATCC 35310]	DYQNDGDSVYR
succinate dehydrogenase flavoprotein subunit [Prevotella buccalis ATCC 35310]	ELGHIMWEHVGMGR
succinate dehydrogenase flavoprotein subunit [Prevotella buccalis ATCC 35310]	EYGGMLANR
succinate dehydrogenase flavoprotein subunit [Prevotella buccalis ATCC 35310]	IPEGPVAEK
succinate dehydrogenase flavoprotein subunit [Prevotella buccalis ATCC 35310]	IPEGPVAEKWTNYK
succinate dehydrogenase flavoprotein subunit [Prevotella buccalis ATCC 35310]	LFYDTVK
succinate dehydrogenase flavoprotein subunit [Prevotella buccalis ATCC 35310]	LGLDEIMQR
succinate dehydrogenase flavoprotein subunit [Prevotella buccalis ATCC 35310]	LTLMSESLR
succinate dehydrogenase flavoprotein subunit [Prevotella buccalis ATCC 35310]	RAHSIAAQGGINAAK
succinate dehydrogenase flavoprotein subunit [Prevotella buccalis ATCC 35310]	RYPAFGNLVPR
succinate dehydrogenase flavoprotein subunit [Prevotella buccalis ATCC 35310]	SFGGAQVSR
succinate dehydrogenase flavoprotein subunit [Prevotella buccalis ATCC 35310]	YPAFGNLVPR
succinate dehydrogenase flavoprotein subunit [Prevotella buccalis ATCC 35310]	AHSIAAQGGINAAK
succinate dehydrogenase flavoprotein subunit [Prevotella buccalis ATCC 35310]	DYQNDGDSVYR
succinate dehydrogenase flavoprotein subunit [Prevotella buccalis ATCC 35310]	EYGGMLANR
succinate dehydrogenase flavoprotein subunit [Prevotella buccalis ATCC 35310]	IPEGPVAEK
succinate dehydrogenase flavoprotein subunit [Prevotella buccalis ATCC 35310]	LFYDTVK
succinate dehydrogenase flavoprotein subunit [Prevotella buccalis ATCC 35310]	LGLDEIMQR
succinate dehydrogenase flavoprotein subunit [Prevotella buccalis ATCC 35310]	LTLMSESLR
succinate dehydrogenase flavoprotein subunit [Prevotella buccalis ATCC 35310]	SFGGAQVSR
succinate dehydrogenase flavoprotein subunit [Prevotella buccalis ATCC 35310]	YPAFGNLVPR
succinate dehydrogenase flavoprotein subunit [Prevotella buccalis ATCC 35310]	AHSIAAQGGINAAK
succinate dehydrogenase flavoprotein subunit [Prevotella buccalis ATCC 35310]	DDENYFYVGCWK
succinate dehydrogenase flavoprotein subunit [Prevotella buccalis ATCC 35310]	DYQNDGDSVYR
succinate dehydrogenase flavoprotein subunit [Prevotella buccalis ATCC 35310]	EYGGMLANR
succinate dehydrogenase flavoprotein subunit [Prevotella buccalis ATCC 35310]	IPEGPVAEK
succinate dehydrogenase flavoprotein subunit [Prevotella buccalis ATCC 35310]	LFYDTVK
succinate dehydrogenase flavoprotein subunit [Prevotella buccalis ATCC 35310]	LGLDEIMQR
succinate dehydrogenase flavoprotein subunit [Prevotella buccalis ATCC 35310]	LTLMSESLR
succinate dehydrogenase flavoprotein subunit [Prevotella buccalis ATCC 35310]	RAHSIAAQGGINAAK
succinate dehydrogenase flavoprotein subunit [Prevotella buccalis ATCC 35310]	RYPAFGNLVPR
succinate dehydrogenase flavoprotein subunit [Prevotella buccalis ATCC 35310]	SFGGAQVSR
succinate dehydrogenase flavoprotein subunit [Prevotella buccalis ATCC 35310]	YPAFGNLVPR
succinate dehydrogenase flavoprotein subunit [Prevotella buccalis ATCC 35310]	AHSIAAQGGINAAK	2
succinate dehydrogenase flavoprotein subunit [Prevotella buccalis ATCC 35310]	DYQNDGDSVYR	3
succinate dehydrogenase flavoprotein subunit [Prevotella buccalis ATCC 35310]	EPLEYEAIK	1
succinate dehydrogenase flavoprotein subunit [Prevotella buccalis ATCC 35310]	EPLEYEAIKVQTR	2
succinate dehydrogenase flavoprotein subunit [Prevotella buccalis ATCC 35310]	EYGGMLANR	8
succinate dehydrogenase flavoprotein subunit [Prevotella buccalis ATCC 35310]	IPEGPVAEK	5
succinate dehydrogenase flavoprotein subunit [Prevotella buccalis ATCC 35310]	IPEGPVAEKWTNYK	1
succinate dehydrogenase flavoprotein subunit [Prevotella buccalis ATCC 35310]	LFYDTVK	17
succinate dehydrogenase flavoprotein subunit [Prevotella buccalis ATCC 35310]	LGLDEIMQR	27
succinate dehydrogenase flavoprotein subunit [Prevotella buccalis ATCC 35310]	LTLMSESLR	19
succinate dehydrogenase flavoprotein subunit [Prevotella buccalis ATCC 35310]	RAHSIAAQGGINAAK	3
succinate dehydrogenase flavoprotein subunit [Prevotella buccalis ATCC 35310]	RYPAFGNLVPR	2
succinate dehydrogenase flavoprotein subunit [Prevotella buccalis ATCC 35310]	SFGGAQVSR	3
succinate dehydrogenase flavoprotein subunit [Prevotella buccalis ATCC 35310]	YPAFGNLVPR	3
succinate dehydrogenase flavoprotein subunit [Prevotella buccalis ATCC 35310]	DYQNDGDSVYR				1
succinate dehydrogenase flavoprotein subunit [Prevotella buccalis ATCC 35310]	LGLDEIMQR				1
succinate dehydrogenase flavoprotein subunit [Prevotella buccalis ATCC 35310]	LTLMSESLR				1
succinate dehydrogenase flavoprotein subunit [Prevotella buccalis ATCC 35310]	AHSIAAQGGINAAK
succinate dehydrogenase flavoprotein subunit [Prevotella buccalis ATCC 35310]	DYQNDGDSVYR
succinate dehydrogenase flavoprotein subunit [Prevotella buccalis ATCC 35310]	EPLEYEAIK
succinate dehydrogenase flavoprotein subunit [Prevotella buccalis ATCC 35310]	EYGGMLANR
succinate dehydrogenase flavoprotein subunit [Prevotella buccalis ATCC 35310]	IPEGPVAEK
succinate dehydrogenase flavoprotein subunit [Prevotella buccalis ATCC 35310]	LFYDTVK
succinate dehydrogenase flavoprotein subunit [Prevotella buccalis ATCC 35310]	LGLDEIMQR
succinate dehydrogenase flavoprotein subunit [Prevotella buccalis ATCC 35310]	LTLMSESLR
succinate dehydrogenase flavoprotein subunit [Prevotella buccalis ATCC 35310]	SFGGAQVSR
polysaccharide biosynthesis protein [Prevotella buccalis ATCC 35310]	LPIAYIPLAK
phosphopyruvate hydratase [Prevotella buccalis ATCC 35310]	ASVPSGASTGENEALELR
phosphopyruvate hydratase [Prevotella buccalis ATCC 35310]	CQLVGDDLFVTNTK
phosphopyruvate hydratase [Prevotella buccalis ATCC 35310]	GNPTVEVEVTLENGVMGR
phosphopyruvate hydratase [Prevotella buccalis ATCC 35310]	MGAANSILIK
phosphopyruvate hydratase [Prevotella buccalis ATCC 35310]	MLALDGTPTK
phosphopyruvate hydratase [Prevotella buccalis ATCC 35310]	SGETEDTTIADIAVATNSGQIK
TonB-dependent receptor [Prevotella oris F0302]	DFLGGLR
TonB-dependent receptor [Prevotella oris F0302]	LDATNIR
hypothetical protein HMPREF0971_00036 [Prevotella oris F0302]	CYGADDVR
hypothetical protein HMPREF0971_00036 [Prevotella oris F0302]	ENVDVSITGNSTNPTR
hypothetical protein HMPREF0971_00036 [Prevotella oris F0302]	IDQVLAALK
hypothetical protein HMPREF0971_00036 [Prevotella oris F0302]	TLHPDNMAAGPASYGMTDTMGR
hypothetical protein HMPREF0971_00036 [Prevotella oris F0302]	VGLGHGNLAAR
hypothetical protein HMPREF0971_00036 [Prevotella oris F0302]	CYGADDVR
hypothetical protein HMPREF0971_00036 [Prevotella oris F0302]	ENVDVSITGNSTNPTR
hypothetical protein HMPREF0971_00036 [Prevotella oris F0302]	RIDQVLAALK
hypothetical protein HMPREF0971_00036 [Prevotella oris F0302]	TLHPDNMAAGPASYGMTDTMGR
hypothetical protein HMPREF0971_00036 [Prevotella oris F0302]	VGLGHGNLAAR
hypothetical protein HMPREF0971_00036 [Prevotella oris F0302]	VILNGLGK
hypothetical protein HMPREF0971_00036 [Prevotella oris F0302]	CYGADDVR
hypothetical protein HMPREF0971_00036 [Prevotella oris F0302]	ENVDVSITGNSTNPTR
hypothetical protein HMPREF0971_00036 [Prevotella oris F0302]	FQHPVAGTYK
hypothetical protein HMPREF0971_00036 [Prevotella oris F0302]	IDQVLAALK
hypothetical protein HMPREF0971_00036 [Prevotella oris F0302]	INGFTYVQTK
hypothetical protein HMPREF0971_00036 [Prevotella oris F0302]	KVGLGHGNLAAR
hypothetical protein HMPREF0971_00036 [Prevotella oris F0302]	TLHPDNMAAGPASYGMTDTMGR
hypothetical protein HMPREF0971_00036 [Prevotella oris F0302]	VGLGHGNLAAR
NADH:ubiquinone oxidoreductase, Na(+)-translocating, A subunit [Prevotella copri DSM 18205]	AIFVSALR
NADH:ubiquinone oxidoreductase, Na(+)-translocating, A subunit [Prevotella copri DSM 18205]	EGLDTLR
NADH:ubiquinone oxidoreductase, Na(+)-translocating, A subunit [Prevotella copri DSM 18205]	EGLDTLRK
NADH:ubiquinone oxidoreductase, Na(+)-translocating, A subunit [Prevotella copri DSM 18205]	HMIMSGEYDK
CTP synthase [Prevotella copri DSM 18205]	GQDGIVICPGFGQR
CTP synthase [Prevotella copri DSM 18205]	GYNITIQK
CTP synthase [Prevotella copri DSM 18205]	IIAAHYTR
CTP synthase [Prevotella copri DSM 18205]	NAINVHLTYVPYLK
CTP synthase [Prevotella copri DSM 18205]	TIQVVPHITDEIKR
CTP synthase [Prevotella copri DSM 18205]	TPHNVIDIMEEQK
CTP synthase [Prevotella copri DSM 18205]	GQDGIVICPGFGQR
CTP synthase [Prevotella copri DSM 18205]	IIAAHYTR
CTP synthase [Prevotella copri DSM 18205]	LGAYECVLK
CTP synthase [Prevotella copri DSM 18205]	TPHNVIDIMEEQK
CTP synthase [Prevotella copri DSM 18205]	GQDGIVICPGFGQR		1
CTP synthase [Prevotella copri DSM 18205]	GYNITIQK		1
CTP synthase [Prevotella copri DSM 18205]	IIAAHYTR		2
CTP synthase [Prevotella copri DSM 18205]	IYKAVIDK		1
CTP synthase [Prevotella copri DSM 18205]	IYKAVIDKER		3
CTP synthase [Prevotella copri DSM 18205]	TIQVVPHITDEIKR		2
CTP synthase [Prevotella copri DSM 18205]	TPHNVIDIMEEQK		2
RecA protein [Prevotella bivia JCVIHMP010]	IVEIFGPESSGK
alpha-glucan phosphorylase [Prevotella bivia JCVIHMP010]	FNSLPIER
7TM receptor with intracellular HD hydrolase [Prevotella sp. oral taxon 317 str. F0108]	FDFPIYK	1
7TM receptor with intracellular HD hydrolase [Prevotella sp. oral taxon 317 str. F0108]	IGADSLLVR	2
7TM receptor with intracellular HD hydrolase [Prevotella sp. oral taxon 317 str. F0108]	TGALYHDIGK	2
7TM receptor with intracellular HD hydrolase [Prevotella sp. oral taxon 317 str. F0108]	FDFPIYK
7TM receptor with intracellular HD hydrolase [Prevotella sp. oral taxon 317 str. F0108]	IGADSLLVR
7TM receptor with intracellular HD hydrolase [Prevotella sp. oral taxon 317 str. F0108]	IIISHVTEGVK
7TM receptor with intracellular HD hydrolase [Prevotella sp. oral taxon 317 str. F0108]	TGALYHDIGK
export membrane protein SecD [Prevotella sp. oral taxon 317 str. F0108]	GGMNVILEISVPDVIETLADHK
export membrane protein SecD [Prevotella sp. oral taxon 317 str. F0108]	IDKFGVVQPNIQK
export membrane protein SecD [Prevotella sp. oral taxon 317 str. F0108]	TEVQAAIDNSFNVVR
export membrane protein SecD [Prevotella sp. oral taxon 317 str. F0108]	TRIDKFGVVQPNIQK
elongation factor Tu [Prevotella sp. oral taxon 299 str. F0039]	HYAHVDCPGHADYVK
elongation factor Tu [Prevotella sp. oral taxon 299 str. F0039]	TKPHVNVGTIGHVDHGK
fructose-bisphosphate aldolase (plasmid) [Prevotella sp. oral taxon 299 str. F0039]	ATSDLKSPVILQVSK
NADH:ubiquinone oxidoreductase, Na(+)-translocating, A subunit (plasmid) [Prevotella sp. oral taxon 299 str. F0039]	IIDGNPLTGLK
NADH:ubiquinone oxidoreductase, Na(+)-translocating, A subunit (plasmid) [Prevotella sp. oral taxon 299 str. F0039]	IIDGNPLTGLK
NADH:ubiquinone oxidoreductase, Na(+)-translocating, A subunit (plasmid) [Prevotella sp. oral taxon 299 str. F0039]	IIDGNPLTGLK
NADH:ubiquinone oxidoreductase, Na(+)-translocating, A subunit (plasmid) [Prevotella sp. oral taxon 299 str. F0039]	IIDGNPLTGLK
NADH:ubiquinone oxidoreductase, Na(+)-translocating, A subunit (plasmid) [Prevotella sp. oral taxon 299 str. F0039]	IIDGNPLTGLK
NADH:ubiquinone oxidoreductase, Na(+)-translocating, A subunit (plasmid) [Prevotella sp. oral taxon 299 str. F0039]	IIDGNPLTGLK
NADH:ubiquinone oxidoreductase, Na(+)-translocating, A subunit (plasmid) [Prevotella sp. oral taxon 299 str. F0039]	IIDGNPLTGLK
NADH:ubiquinone oxidoreductase, Na(+)-translocating, A subunit (plasmid) [Prevotella sp. oral taxon 299 str. F0039]	IIDGNPLTGLK
NADH:ubiquinone oxidoreductase, Na(+)-translocating, A subunit (plasmid) [Prevotella sp. oral taxon 299 str. F0039]	IIDGNPLTGLK
NADH:ubiquinone oxidoreductase, Na(+)-translocating, A subunit (plasmid) [Prevotella sp. oral taxon 299 str. F0039]	IIDGNPLTGLK
NADH:ubiquinone oxidoreductase, Na(+)-translocating, A subunit (plasmid) [Prevotella sp. oral taxon 299 str. F0039]	IIDGNPLTGLK	1
NADH:ubiquinone oxidoreductase, Na(+)-translocating, A subunit (plasmid) [Prevotella sp. oral taxon 299 str. F0039]	IIDGNPLTGLK
NADH:ubiquinone oxidoreductase, Na(+)-translocating, A subunit (plasmid) [Prevotella sp. oral taxon 299 str. F0039]	IIDGNPLTGLK
ribosomal protein S1 (plasmid) [Prevotella sp. oral taxon 299 str. F0039]	AYDETLNK		1
ribosomal protein S1 (plasmid) [Prevotella sp. oral taxon 299 str. F0039]	GAVITLNEGGEGFATPK		1
ribosomal protein S1 (plasmid) [Prevotella sp. oral taxon 299 str. F0039]	GQILEGTVK		1
ribosomal protein S1 (plasmid) [Prevotella sp. oral taxon 299 str. F0039]	ITDMMDKGAVITLNEGGEGFATPK		3
ribosomal protein S1 (plasmid) [Prevotella sp. oral taxon 299 str. F0039]	KMSLGIK		1
ribosomal protein S1 (plasmid) [Prevotella sp. oral taxon 299 str. F0039]	SDGIIPASEFR		1
membrane protein insertase, YidC/Oxa1 family domain protein [Prevotella buccae D17]	DQMVGQQAEQMK
membrane protein insertase, YidC/Oxa1 family domain protein [Prevotella buccae D17]	LLEILEAR
ribosomal protein S3 [Prevotella buccae D17]	LNGAEIAR
SusD family protein [Prevotella buccae D17]	AAVWMLLSR
SusD family protein [Prevotella buccae D17]	EFYFEGLR
SusD family protein [Prevotella buccae D17]	FGGDNNYNWSYK
SusD family protein [Prevotella buccae D17]	AAVWMLLSR
SusD family protein [Prevotella buccae D17]	EFYFEGLR
SusD family protein [Prevotella buccae D17]	FGGDNNYNWSYK
hypothetical protein HMPREF0649_00557 [Prevotella buccae D17]	TILDGIPLR
transglycosylase SLT domain protein [Prevotella buccae D17]	ADELLLKR
NADH:ubiquinone oxidoreductase, Na(+)-translocating, A subunit [Prevotella oris C735]	AGDALFVDK
NADH:ubiquinone oxidoreductase, Na(+)-translocating, A subunit [Prevotella oris C735]	AGDALFVDK
NADH:ubiquinone oxidoreductase, Na(+)-translocating, A subunit [Prevotella oris C735]	HMIMSGEYDK
NADH:ubiquinone oxidoreductase, Na(+)-translocating, A subunit [Prevotella oris C735]	AGDALFVDK
NADH:ubiquinone oxidoreductase, Na(+)-translocating, A subunit [Prevotella oris C735]	HMIMSGEYDK
NADH:ubiquinone oxidoreductase, Na(+)-translocating, A subunit [Prevotella oris C735]	AGDALFVDK
NADH:ubiquinone oxidoreductase, Na(+)-translocating, A subunit [Prevotella oris C735]	HMIMSGEYDK
NADH:ubiquinone oxidoreductase, Na(+)-translocating, A subunit [Prevotella oris C735]	AGDALFVDK
NADH:ubiquinone oxidoreductase, Na(+)-translocating, A subunit [Prevotella oris C735]	AGDALFVDK
putative lipoprotein [Prevotella bryantii B14]	ELFLSNR
putative lipoprotein [Prevotella bryantii B14]	ILAVPIK
putative lipoprotein [Prevotella bryantii B14]	INIVNNQSGINR
putative lipoprotein [Prevotella bryantii B14]	INIVNNQSGINR
putative lipoprotein [Prevotella bryantii B14]	ILAVPIK
putative lipoprotein [Prevotella bryantii B14]	INIVNNQSGINR
putative lipoprotein [Prevotella bryantii B14]	ILAVPIK
putative lipoprotein [Prevotella bryantii B14]	INIVNNQSGINR
redoxin family [Prevotella bryantii B14]	TFGVMSIPR
hypothetical protein PBR_0101 [Prevotella bryantii B14]	ATAIAMSAITEMGESEK
hypothetical protein PBR_0101 [Prevotella bryantii B14]	ATAIAMSAITEMGESEKNDYSK
hypothetical protein PBR_0101 [Prevotella bryantii B14]	EPDDGITNPSFVVGVR
hypothetical protein PBR_0101 [Prevotella bryantii B14]	YTEYPDIISK
RagB/SusD domain protein [Prevotella bryantii B14]	LINVANNVIESAK		1
RagB/SusD domain protein [Prevotella bryantii B14]	TLDDNTEEQR		1
RagB/SusD domain protein [Prevotella bryantii B14]	AYDPATASTDLAVPIK
RagB/SusD domain protein [Prevotella bryantii B14]	LINVANNVIESAK
RagB/SusD domain protein [Prevotella bryantii B14]	AYDPATASTDLAVPIK	1
RagB/SusD domain protein [Prevotella bryantii B14]	LINVANNVIESAK	1
RagB/SusD domain protein [Prevotella bryantii B14]	ASTTAVHLLLSR
RagB/SusD domain protein [Prevotella bryantii B14]	AYDPATASTDLAVPIK
RagB/SusD domain protein [Prevotella bryantii B14]	ELLLEGHR
RagB/SusD domain protein [Prevotella bryantii B14]	ENDSWAEYYR
RagB/SusD domain protein [Prevotella bryantii B14]	EYSQDTDYVR
RagB/SusD domain protein [Prevotella bryantii B14]	FTDGADYEITSTGNK
RagB/SusD domain protein [Prevotella bryantii B14]	HPANTNALKTEDGEEK
RagB/SusD domain protein [Prevotella bryantii B14]	LINVANNVIESAK
RagB/SusD domain protein [Prevotella bryantii B14]	QLNDVSDKNFFR
RagB/SusD domain protein [Prevotella bryantii B14]	SGQNDTYTGFNK
RagB/SusD domain protein [Prevotella bryantii B14]	SSEAYLNLAEAMAYMGK
RagB/SusD domain protein [Prevotella bryantii B14]	TINEHPSLANLK
RagB/SusD domain protein [Prevotella bryantii B14]	TLDDNTEEQR
RagB/SusD domain protein [Prevotella bryantii B14]	VCGEAHFLR
RagB/SusD domain protein [Prevotella bryantii B14]	VFGYYTWQAR
RagB/SusD domain protein [Prevotella bryantii B14]	VYLYMQNWEK
conserved hypothetical protein [Prevotella bryantii B14]	ETVALIK
conserved hypothetical protein [Prevotella bryantii B14]	ETVALIK
conserved hypothetical protein [Prevotella bryantii B14]	NDLQLTDISQK
phosphopyruvate hydratase [Prevotella bryantii B14]	MGAANSILIK
phosphopyruvate hydratase [Prevotella bryantii B14]	MLALDGTPTK
phosphopyruvate hydratase [Prevotella bryantii B14]	MGAANSILIK
phosphopyruvate hydratase [Prevotella bryantii B14]	MLALDGTPTK
phosphopyruvate hydratase [Prevotella bryantii B14]	AAVPSGASTGENEALELR
phosphopyruvate hydratase [Prevotella bryantii B14]	MLALDGTPTK
phosphopyruvate hydratase [Prevotella bryantii B14]	AAVPSGASTGENEALELR				1
phosphopyruvate hydratase [Prevotella bryantii B14]	MGAANSILIK				1
phosphopyruvate hydratase [Prevotella bryantii B14]	MLALDGTPTK				1
phosphopyruvate hydratase [Prevotella bryantii B14]	AAVPSGASTGENEALELR
phosphopyruvate hydratase [Prevotella bryantii B14]	MGAANSILIK
phosphopyruvate hydratase [Prevotella bryantii B14]	MLALDGTPTK
phosphopyruvate hydratase [Prevotella bryantii B14]	AAVPSGASTGENEALELR	1	1	1
phosphopyruvate hydratase [Prevotella bryantii B14]	AAVPSGASTGENEALELRDGDK		1
phosphopyruvate hydratase [Prevotella bryantii B14]	AAVPSGASTGENEALELRDGDKNR		1
phosphopyruvate hydratase [Prevotella bryantii B14]	AIDYKMLALDGTPTK		1
phosphopyruvate hydratase [Prevotella bryantii B14]	ALNMPLYR		2
phosphopyruvate hydratase [Prevotella bryantii B14]	AVDNVNQVIAPALHGECVFEQR
phosphopyruvate hydratase [Prevotella bryantii B14]	CQLVGDDLFVTNTK
phosphopyruvate hydratase [Prevotella bryantii B14]	GIKMGAANSILIK		2
phosphopyruvate hydratase [Prevotella bryantii B14]	GLSTAVGDEGGYAPNFDGIEDALDTIVEAIK		1
phosphopyruvate hydratase [Prevotella bryantii B14]	GNPTVEVEVTLENGVMGR
phosphopyruvate hydratase [Prevotella bryantii B14]	IEEELGEIAAYGYR		2
phosphopyruvate hydratase [Prevotella bryantii B14]	IEEELGEIAAYGYRR
phosphopyruvate hydratase [Prevotella bryantii B14]	KLSADEQIAYLEELITK
phosphopyruvate hydratase [Prevotella bryantii B14]	LGANAILGVSLACAQAAAK
phosphopyruvate hydratase [Prevotella bryantii B14]	LSADEQIAYLEELITK
phosphopyruvate hydratase [Prevotella bryantii B14]	MGAANSILIK	1	3	1
phosphopyruvate hydratase [Prevotella bryantii B14]	MGAEVFHHLAK		3
phosphopyruvate hydratase [Prevotella bryantii B14]	MLALDGTPTK	1	3	1
phosphopyruvate hydratase [Prevotella bryantii B14]	SGETEDTTIADIAVATNSGQIK		2
phosphopyruvate hydratase [Prevotella bryantii B14]	VNQIGSLTETLEAIEMAHR
phosphopyruvate hydratase [Prevotella bryantii B14]	YPIDSIEDGLDENDWDNWVK
long-chain-fatty-acid CoA ligase [Prevotella bryantii B14]	NIETLAQAIAESK
long-chain-fatty-acid CoA ligase [Prevotella bryantii B14]	AIIVPQK
long-chain-fatty-acid CoA ligase [Prevotella bryantii B14]	NIETLAQAIAESK
long-chain-fatty-acid CoA ligase [Prevotella bryantii B14]	VNLVSFSR
long-chain-fatty-acid CoA ligase [Prevotella bryantii B14]	YFVSGGAPLDR
long-chain-fatty-acid CoA ligase [Prevotella bryantii B14]	ASVFPSYK
long-chain-fatty-acid CoA ligase [Prevotella bryantii B14]	AVTQEVPIFTPDR
long-chain-fatty-acid CoA ligase [Prevotella bryantii B14]	IINGEICAK
long-chain-fatty-acid CoA ligase [Prevotella bryantii B14]	NIETLAQAIAESK
long-chain-fatty-acid CoA ligase [Prevotella bryantii B14]	SEEYQILK
alpha-N-arabinofuranosidase 1 [Prevotella bryantii B14]	TYQGATMTLVNSAK
alpha-N-arabinofuranosidase 1 [Prevotella bryantii B14]	TYQGATMTLVNSAK
putative alkaline phosphatase [Prevotella bryantii B14]	SGDLLYIAR
putative alkaline phosphatase [Prevotella bryantii B14]	SHKIPAGGLQTK
putative alkaline phosphatase [Prevotella bryantii B14]	GNENEGVYMELDK
putative alkaline phosphatase [Prevotella bryantii B14]	IPAGGLQTK
putative alkaline phosphatase [Prevotella bryantii B14]	VIGVALK
putative alkaline phosphatase [Prevotella bryantii B14]	GNENEGVYMELDK
putative alkaline phosphatase [Prevotella bryantii B14]	VIGVALK
putative alkaline phosphatase [Prevotella bryantii B14]	SGDLLYIAR
putative alkaline phosphatase [Prevotella bryantii B14]	VIGVALK
putative alkaline phosphatase [Prevotella bryantii B14]	ILTSPIPQLIR
putative alkaline phosphatase [Prevotella bryantii B14]	SGDLLYIAR
putative alkaline phosphatase [Prevotella bryantii B14]	VIGVALK
putative alkaline phosphatase [Prevotella bryantii B14]	SGDLLYIAR	1
putative alkaline phosphatase [Prevotella bryantii B14]	VIGVALK	1
putative alkaline phosphatase [Prevotella bryantii B14]	VIGVALKDR	1
putative alkaline phosphatase [Prevotella bryantii B14]	GNENEGVYMELDK
putative alkaline phosphatase [Prevotella bryantii B14]	STGIGDMLK
putative alkaline phosphatase [Prevotella bryantii B14]	VIGVALK
putative alkaline phosphatase [Prevotella bryantii B14]	VINGYMPSR
putative alkaline phosphatase [Prevotella bryantii B14]	GNENEGVYMELDK
putative alkaline phosphatase [Prevotella bryantii B14]	ILTSPIPQLIR
putative alkaline phosphatase [Prevotella bryantii B14]	LKSTGIGDMLK		1
putative alkaline phosphatase [Prevotella bryantii B14]	LVVGLVVDQMR
putative alkaline phosphatase [Prevotella bryantii B14]	SGDLLYIAR		1
putative alkaline phosphatase [Prevotella bryantii B14]	SHKIPAGGLQTK		1
putative alkaline phosphatase [Prevotella bryantii B14]	STGIGDMLK
putative alkaline phosphatase [Prevotella bryantii B14]	VIGVALK
putative alkaline phosphatase [Prevotella bryantii B14]	VIGVALKDR		1
putative alkaline phosphatase [Prevotella bryantii B14]	VINGYMPSR
conserved hypothetical protein [Prevotella bryantii B14]	NASANLSYNIK
conserved hypothetical protein [Prevotella bryantii B14]	VSSVGFITK
conserved hypothetical protein [Prevotella bryantii B14]	AGWVTSMDVLR
conserved hypothetical protein [Prevotella bryantii B14]	AHQGNIGDIQMQSDSQMLGEVTVK
conserved hypothetical protein [Prevotella bryantii B14]	ALTTHYAADSR
conserved hypothetical protein [Prevotella bryantii B14]	DAFYQCVEPYEK
conserved hypothetical protein [Prevotella bryantii B14]	DGSIIANVEGTVLGK
conserved hypothetical protein [Prevotella bryantii B14]	DLFASYR
conserved hypothetical protein [Prevotella bryantii B14]	DNEITLFTFR
conserved hypothetical protein [Prevotella bryantii B14]	DYNKPLFFLK
conserved hypothetical protein [Prevotella bryantii B14]	EDGTFTIETNNSEGLLK
conserved hypothetical protein [Prevotella bryantii B14]	GNLQIGSEYTDIDR
conserved hypothetical protein [Prevotella bryantii B14]	GNLQIGSEYTDIDRK
conserved hypothetical protein [Prevotella bryantii B14]	GTPIIYINGK
conserved hypothetical protein [Prevotella bryantii B14]	IGTAEDVLAHIPGITK
conserved hypothetical protein [Prevotella bryantii B14]	KLGDGLGVAYR
conserved hypothetical protein [Prevotella bryantii B14]	KLQDLSELDR
conserved hypothetical protein [Prevotella bryantii B14]	KLVLTLR
conserved hypothetical protein [Prevotella bryantii B14]	KRPTNDITAYYK
conserved hypothetical protein [Prevotella bryantii B14]	LGDGLGVAYR
conserved hypothetical protein [Prevotella bryantii B14]	LHVVGGLR
conserved hypothetical protein [Prevotella bryantii B14]	LLNIFSYTGR
conserved hypothetical protein [Prevotella bryantii B14]	LQDLSELDRLNSTDIK
conserved hypothetical protein [Prevotella bryantii B14]	LVLSVPVWK
conserved hypothetical protein [Prevotella bryantii B14]	NASANLSYNIK
conserved hypothetical protein [Prevotella bryantii B14]	NGNTQNSQETGETPDSER
conserved hypothetical protein [Prevotella bryantii B14]	NIYQIDAYGNNLPTSSDDK
conserved hypothetical protein [Prevotella bryantii B14]	NIYQIDAYGNNLPTSSDDKIK
conserved hypothetical protein [Prevotella bryantii B14]	NLSHYQTISSGITLSPK
conserved hypothetical protein [Prevotella bryantii B14]	QGGIEVFGK
conserved hypothetical protein [Prevotella bryantii B14]	RPSYSILSSNTQYNNR
conserved hypothetical protein [Prevotella bryantii B14]	RPTNDITAYYK
conserved hypothetical protein [Prevotella bryantii B14]	VSSVGFITK
ABC transporter, ATP-binding protein [Prevotella bryantii B14]	ITAIVGASGSGK
ABC transporter, ATP-binding protein [Prevotella bryantii B14]	ITAIVGASGSGK
ABC transporter, ATP-binding protein [Prevotella bryantii B14]	ITAIVGASGSGK
ABC transporter, ATP-binding protein [Prevotella bryantii B14]	ITAIVGASGSGK
ABC transporter, ATP-binding protein [Prevotella bryantii B14]	FNTNIGR
ABC transporter, ATP-binding protein [Prevotella bryantii B14]	IGLYTISGR
ABC transporter, ATP-binding protein [Prevotella bryantii B14]	ITAIVGASGSGK
ABC transporter, ATP-binding protein [Prevotella bryantii B14]	LMGDLMQR
ABC transporter, ATP-binding protein [Prevotella bryantii B14]	FYIADPGK
ABC transporter, ATP-binding protein [Prevotella bryantii B14]	ITAIVGASGSGK
ABC transporter, ATP-binding protein [Prevotella bryantii B14]	NADQIIVLDK
ABC transporter, ATP-binding protein [Prevotella bryantii B14]	DFVMALPLK
ABC transporter, ATP-binding protein [Prevotella bryantii B14]	EGVSLLGIR
ABC transporter, ATP-binding protein [Prevotella bryantii B14]	FIFLDEATNSLDASNER
ABC transporter, ATP-binding protein [Prevotella bryantii B14]	FNTNIGR
ABC transporter, ATP-binding protein [Prevotella bryantii B14]	FYIADPGK
ABC transporter, ATP-binding protein [Prevotella bryantii B14]	IGLYTISGR
ABC transporter, ATP-binding protein [Prevotella bryantii B14]	ITAIVGASGSGK
ABC transporter, ATP-binding protein [Prevotella bryantii B14]	LLQLPMSFFDTK
ABC transporter, ATP-binding protein [Prevotella bryantii B14]	LMGDLMQR
ABC transporter, ATP-binding protein [Prevotella bryantii B14]	NADQIIVLDK
ABC transporter, ATP-binding protein [Prevotella bryantii B14]	YDPHALSK
TonB-dependent receptor domain protein [Prevotella bryantii B14]	IVMQEESVTLK
TonB-dependent receptor domain protein [Prevotella bryantii B14]	YSTDTYAMGGIK
TonB-dependent receptor domain protein [Prevotella bryantii B14]	ALHTILTVSR
TonB-dependent receptor domain protein [Prevotella bryantii B14]	DFFLADIK
TonB-dependent receptor domain protein [Prevotella bryantii B14]	DINVELSPTTEYLYEK
TonB-dependent receptor domain protein [Prevotella bryantii B14]	DTYSYVITSDLTSSTSTNR
TonB-dependent receptor domain protein [Prevotella bryantii B14]	FEGFGLR
TonB-dependent receptor domain protein [Prevotella bryantii B14]	FYIEGLDMLGDK
TonB-dependent receptor domain protein [Prevotella bryantii B14]	GGINYNDALK
TonB-dependent receptor domain protein [Prevotella bryantii B14]	GINLWNGVVNLR
TonB-dependent receptor domain protein [Prevotella bryantii B14]	IDNLSNEKPLR
TonB-dependent receptor domain protein [Prevotella bryantii B14]	IPGFEVNK
TonB-dependent receptor domain protein [Prevotella bryantii B14]	IVMQEESVTLK
TonB-dependent receptor domain protein [Prevotella bryantii B14]	IYMQPNITYK
TonB-dependent receptor domain protein [Prevotella bryantii B14]	LKSDFQTMLTYK
TonB-dependent receptor domain protein [Prevotella bryantii B14]	LSLGGSASVEPLDASR
TonB-dependent receptor domain protein [Prevotella bryantii B14]	LVSFYSNNR
TonB-dependent receptor domain protein [Prevotella bryantii B14]	MQIQSMDYSLK
TonB-dependent receptor domain protein [Prevotella bryantii B14]	NGDPLTGAIIQVR
TonB-dependent receptor domain protein [Prevotella bryantii B14]	NSLSEDFTWSR
TonB-dependent receptor domain protein [Prevotella bryantii B14]	QWLNESGSSNHNQFAR
TonB-dependent receptor domain protein [Prevotella bryantii B14]	RTEYFLPDGNR
TonB-dependent receptor domain protein [Prevotella bryantii B14]	SDFQTMLTYK
TonB-dependent receptor domain protein [Prevotella bryantii B14]	SDSWQANLIASK
TonB-dependent receptor domain protein [Prevotella bryantii B14]	SHAVTLNTLKR
TonB-dependent receptor domain protein [Prevotella bryantii B14]	SLVLQDFQYINR
TonB-dependent receptor domain protein [Prevotella bryantii B14]	TFSTSPYTPTR
TonB-dependent receptor domain protein [Prevotella bryantii B14]	VNELYALVK
TonB-dependent receptor domain protein [Prevotella bryantii B14]	YGIATNSLPQVDVGSVQVMR
TonB-dependent receptor domain protein [Prevotella bryantii B14]	YGLTFNQSR
TonB-dependent receptor domain protein [Prevotella bryantii B14]	YSTDTYAMGGIK
hypothetical protein PBR_0808 [Prevotella bryantii B14]	VTTTMGDAVELR
hypothetical protein PBR_0808 [Prevotella bryantii B14]	VTTTMGDAVELR
hypothetical protein PBR_0808 [Prevotella bryantii B14]	VTTTMGDAVELR
hypothetical protein PBR_0808 [Prevotella bryantii B14]	ALLPADVLK
hypothetical protein PBR_0808 [Prevotella bryantii B14]	DLYNNTPHAVSDR
hypothetical protein PBR_0808 [Prevotella bryantii B14]	ENMEAFNATTPGISNYEIGQK
hypothetical protein PBR_0808 [Prevotella bryantii B14]	FNNYLSIR
hypothetical protein PBR_0808 [Prevotella bryantii B14]	HLSLGTIVLEPDSK
hypothetical protein PBR_0808 [Prevotella bryantii B14]	IEYHDNPGLR
hypothetical protein PBR_0808 [Prevotella bryantii B14]	IHNSDTDAGIVPTTK
hypothetical protein PBR_0808 [Prevotella bryantii B14]	ISFVGYSTQEVK
hypothetical protein PBR_0808 [Prevotella bryantii B14]	ISVNTLDSK
hypothetical protein PBR_0808 [Prevotella bryantii B14]	LIQASNTFDIKDR
hypothetical protein PBR_0808 [Prevotella bryantii B14]	LNSQINLK
hypothetical protein PBR_0808 [Prevotella bryantii B14]	MLNGVTVTANSVTQK
hypothetical protein PBR_0808 [Prevotella bryantii B14]	MNTAESYAFGEWASTLGK
hypothetical protein PBR_0808 [Prevotella bryantii B14]	QIIIPNQLQR
hypothetical protein PBR_0808 [Prevotella bryantii B14]	QPLPAATVSLFR
hypothetical protein PBR_0808 [Prevotella bryantii B14]	SHSIVFGYNR
hypothetical protein PBR_0808 [Prevotella bryantii B14]	VTTTMGDAVELR
hypothetical protein PBR_0808 [Prevotella bryantii B14]	YSAIAEVIYEQK
AcrB/AcrD/AcrF family protein [Prevotella bryantii B14]	LAEHPSVSLAR
AcrB/AcrD/AcrF family protein [Prevotella bryantii B14]	IALQNLNR
AcrB/AcrD/AcrF family protein [Prevotella bryantii B14]	LAEHPSVSLAR
AcrB/AcrD/AcrF family protein [Prevotella bryantii B14]	LNIQSIGLK
cycloisomaltooligosaccharide glucanotransferase [Prevotella bryantii B14]	AIYAPESQVNFK		1
cycloisomaltooligosaccharide glucanotransferase [Prevotella bryantii B14]	YGFVGTYDATK		1
RagB/SusD domain protein [Prevotella bryantii B14]	ASVDDVYR
RagB/SusD domain protein [Prevotella bryantii B14]	TLQSSNMYNQR
conserved hypothetical protein [Prevotella bryantii B14]	ANQVNELLTLITSSK
conserved hypothetical protein [Prevotella bryantii B14]	NLNGQLNTLNER
conserved hypothetical protein [Prevotella bryantii B14]	NMQLSELNHQQR
conserved hypothetical protein [Prevotella bryantii B14]	AEMDFINR
conserved hypothetical protein [Prevotella bryantii B14]	GFTTALQSAK
conserved hypothetical protein [Prevotella bryantii B14]	INLMPQR
conserved hypothetical protein [Prevotella bryantii B14]	AEMDFINR
conserved hypothetical protein [Prevotella bryantii B14]	GFTTALQSAK
conserved hypothetical protein [Prevotella bryantii B14]	GIEPTDEEYDNIK
putative lipoprotein [Prevotella bryantii B14]	ASINQLPFK
putative lipoprotein [Prevotella bryantii B14]	ASINQLPFK
putative lipoprotein [Prevotella bryantii B14]	ASINQLPFK
putative lipoprotein [Prevotella bryantii B14]	NLIISPSKK
putative lipoprotein [Prevotella bryantii B14]	TNIKYPLR
conserved hypothetical protein [Prevotella bryantii B14]	AETYEALAR
conserved hypothetical protein [Prevotella bryantii B14]	ASGDTTFANGLK
conserved hypothetical protein [Prevotella bryantii B14]	EVEVIGASR
sulfate permease family protein [Prevotella bryantii B14]	LFKPQLVSSLR
sulfate permease family protein [Prevotella bryantii B14]	MSEITEVK
sulfate permease family protein [Prevotella bryantii B14]	FEEMMSTFGDR
sulfate permease family protein [Prevotella bryantii B14]	FEEMMSTFGDR
sulfate permease family protein [Prevotella bryantii B14]	LFKPQLVSSLR
sulfate permease family protein [Prevotella bryantii B14]	FEEMMSTFGDR
sulfate permease family protein [Prevotella bryantii B14]	MSEITEVK
sulfate permease family protein [Prevotella bryantii B14]	FEEMMSTFGDR
sulfate permease family protein [Prevotella bryantii B14]	MSEITEVK
sulfate permease family protein [Prevotella bryantii B14]	FEEMMSTFGDR
sulfate permease family protein [Prevotella bryantii B14]	LFKPQLVSSLR
sulfate permease family protein [Prevotella bryantii B14]	MSEITEVK
dTDP-glucose 4,6-dehydratase [Prevotella bryantii B14]	ADICDFDK
dTDP-glucose 4,6-dehydratase [Prevotella bryantii B14]	LTYAGNLANLK
dTDP-glucose 4,6-dehydratase [Prevotella bryantii B14]	VVINTVDR
GDP-L-fucose synthase [Prevotella bryantii B14]	ELAELVVK
GDP-L-fucose synthase [Prevotella bryantii B14]	VEIEDGVEK
hypothetical protein PBR_0226 [Prevotella bryantii B14]	ASATALFSIGGAEGITEEK
hypothetical protein PBR_0226 [Prevotella bryantii B14]	DVLKPIGTQQTQSYTDQNVSSGK
hypothetical protein PBR_0226 [Prevotella bryantii B14]	IPVNTQTVNFQVLR
hypothetical protein PBR_0226 [Prevotella bryantii B14]	NEILHGEVGK
hypothetical protein PBR_0226 [Prevotella bryantii B14]	NQTATNFSIDGGSTR
hypothetical protein PBR_0226 [Prevotella bryantii B14]	SVFLDQGETTTK
hypothetical protein PBR_0226 [Prevotella bryantii B14]	VGLPNIVSPYTR
hypothetical protein PBR_0226 [Prevotella bryantii B14]	YLPSDNDTPR
hypothetical protein PBR_0226 [Prevotella bryantii B14]	YVFDASYANDVPNSR
hypothetical protein PBR_0234 [Prevotella bryantii B14]	GSEIYDTIHDVVGR
hypothetical protein PBR_0234 [Prevotella bryantii B14]	KLDWGSDSVIIPK
hypothetical protein PBR_0234 [Prevotella bryantii B14]	ATGLPQQGEAADPDSYLIELTGPQIEDK
hypothetical protein PBR_0234 [Prevotella bryantii B14]	GSEIYDTIHDVVGR
hypothetical protein PBR_0234 [Prevotella bryantii B14]	KLDWGSDSVIIPK
hypothetical protein PBR_0234 [Prevotella bryantii B14]	LDWGSDSVIIPK
putative membrane protein [Prevotella bryantii B14]	ANGTASTLGDFR
conserved hypothetical protein [Prevotella bryantii B14]	GFINALR
conserved hypothetical protein [Prevotella bryantii B14]	GFTEWTNVGK
conserved hypothetical protein [Prevotella bryantii B14]	LSFNSEPSVLVK
conserved hypothetical protein [Prevotella bryantii B14]	VPTELGYYDLR
putative short-chain dehydrogenase/reductase family protein [Prevotella bryantii B14]	ILNVSPGSIK
putative NAD-dependent epimerase/dehydratase [Prevotella bryantii B14]	EGELLVLK
putative NAD-dependent epimerase/dehydratase [Prevotella bryantii B14]	VYGVGGEDSYQSIIK
putative NAD-dependent epimerase/dehydratase [Prevotella bryantii B14]	IYDFTANKR
putative NAD-dependent epimerase/dehydratase [Prevotella bryantii B14]	MNILITGGTGFIGR
putative NAD-dependent epimerase/dehydratase [Prevotella bryantii B14]	VYGVGGEDSYQSIIK
putative NAD-dependent epimerase/dehydratase [Prevotella bryantii B14]	EGELLVLK
putative NAD-dependent epimerase/dehydratase [Prevotella bryantii B14]	IIIGDITDAESLK
putative NAD-dependent epimerase/dehydratase [Prevotella bryantii B14]	IYDFTANKR
putative NAD-dependent epimerase/dehydratase [Prevotella bryantii B14]	MNILITGGTGFIGR
putative NAD-dependent epimerase/dehydratase [Prevotella bryantii B14]	NFPGIIIRPAK
putative NAD-dependent epimerase/dehydratase [Prevotella bryantii B14]	NVIAATTDR
putative NAD-dependent epimerase/dehydratase [Prevotella bryantii B14]	VNVEGLHNIVMEAER
glycosyltransferase, group 2 family [Prevotella bryantii B14]	ITYNLLIEK
pyruvate formate-lyase 1-activating enzyme [Prevotella bryantii B14]	NILAQVPLK
pyruvate formate-lyase 1-activating enzyme [Prevotella bryantii B14]	TNETTADDLLDKAER
formate C-acetyltransferase [Prevotella bryantii B14]	EMQFFGAR
formate C-acetyltransferase [Prevotella bryantii B14]	LTEIFTK
formate C-acetyltransferase [Prevotella bryantii B14]	AFMPYGGIK
formate C-acetyltransferase [Prevotella bryantii B14]	LREEVSMQIR
formate C-acetyltransferase [Prevotella bryantii B14]	ADEIAVWLLK
formate C-acetyltransferase [Prevotella bryantii B14]	AFMPYGGIK
formate C-acetyltransferase [Prevotella bryantii B14]	AGTPLAPGANPSYGAEQNGLLASLNSVAK
formate C-acetyltransferase [Prevotella bryantii B14]	AKGGVLDMETEVVSSLTAYGPAYIDEK
formate C-acetyltransferase [Prevotella bryantii B14]	AKGGVLDMETEVVSSLTAYGPAYIDEKTK
formate C-acetyltransferase [Prevotella bryantii B14]	CLTYAISGGVDSK
formate C-acetyltransferase [Prevotella bryantii B14]	DAMEHPEKPEYANFTIR
formate C-acetyltransferase [Prevotella bryantii B14]	DETGFPLEFK
formate C-acetyltransferase [Prevotella bryantii B14]	DETGFPLEFKTEGDFPR
formate C-acetyltransferase [Prevotella bryantii B14]	DFIQHNYTSYDGDESFLAGPTQATETLWGK
formate C-acetyltransferase [Prevotella bryantii B14]	DLANMGDR
formate C-acetyltransferase [Prevotella bryantii B14]	DLANMGDREMIDDVIR
formate C-acetyltransferase [Prevotella bryantii B14]	DLNEGTLTEEEAQELIDHLVMK
formate C-acetyltransferase [Prevotella bryantii B14]	EEVSMQIR
formate C-acetyltransferase [Prevotella bryantii B14]	EMAATYGFDISQPATNAIEAVQWLYFGYLGAVK
formate C-acetyltransferase [Prevotella bryantii B14]	EMIDDVIR	1
formate C-acetyltransferase [Prevotella bryantii B14]	EMQFFGAR
formate C-acetyltransferase [Prevotella bryantii B14]	EQQLDVIAR
formate C-acetyltransferase [Prevotella bryantii B14]	FLHTLENMGPSPEPNLTVLYSSR
formate C-acetyltransferase [Prevotella bryantii B14]	FMDMMEWLAAVYVK
formate C-acetyltransferase [Prevotella bryantii B14]	GGVLDMETEVVSSLTAYGPAYIDEK
formate C-acetyltransferase [Prevotella bryantii B14]	GGVLDMETEVVSSLTAYGPAYIDEKTK
formate C-acetyltransferase [Prevotella bryantii B14]	HAHILTGLPDTYGR
formate C-acetyltransferase [Prevotella bryantii B14]	HYAAMISVK
formate C-acetyltransferase [Prevotella bryantii B14]	IPSYNELFSGDPVWATLEVGGIGQDGR
formate C-acetyltransferase [Prevotella bryantii B14]	LKDAMEHPEKPEYANFTIR
formate C-acetyltransferase [Prevotella bryantii B14]	LPYEYALDGISNTQTINPDALGHDDEER
formate C-acetyltransferase [Prevotella bryantii B14]	LQELQKEER
formate C-acetyltransferase [Prevotella bryantii B14]	LREEVSMQIR	1
formate C-acetyltransferase [Prevotella bryantii B14]	LTEIFTK	1
formate C-acetyltransferase [Prevotella bryantii B14]	MAAQACTTYGYEPSEK
formate C-acetyltransferase [Prevotella bryantii B14]	MAAQACTTYGYEPSEKLTEIFTK
formate C-acetyltransferase [Prevotella bryantii B14]	MIMSTQWR
formate C-acetyltransferase [Prevotella bryantii B14]	NFKHYAAMISVK
formate C-acetyltransferase [Prevotella bryantii B14]	NSEPTTSILTITSNVVYGK
formate C-acetyltransferase [Prevotella bryantii B14]	RAFMPYGGIK
formate C-acetyltransferase [Prevotella bryantii B14]	RTFATGIAGFSHVVDSISAIK
formate C-acetyltransferase [Prevotella bryantii B14]	RVALYGIDYLIEEK
formate C-acetyltransferase [Prevotella bryantii B14]	SMVTKNDFR
formate C-acetyltransferase [Prevotella bryantii B14]	TEGDFPR
formate C-acetyltransferase [Prevotella bryantii B14]	TFATGIAGFSHVVDSISAIK
formate C-acetyltransferase [Prevotella bryantii B14]	TFITMIK
formate C-acetyltransferase [Prevotella bryantii B14]	TFITMIKK
formate C-acetyltransferase [Prevotella bryantii B14]	THNDGVFDSYTPEMR	1
formate C-acetyltransferase [Prevotella bryantii B14]	TLNLIHYMHDK
formate C-acetyltransferase [Prevotella bryantii B14]	TQNGAAMSVGR
formate C-acetyltransferase [Prevotella bryantii B14]	VALYGIDYLIEEK
formate C-acetyltransferase [Prevotella bryantii B14]	VALYGIDYLIEEKK
formate C-acetyltransferase [Prevotella bryantii B14]	VNIIRDETGFPLEFK
formate C-acetyltransferase [Prevotella bryantii B14]	VNIIRDETGFPLEFKTEGDFPR
formate C-acetyltransferase [Prevotella bryantii B14]	VSTFLDIYITR
formate C-acetyltransferase [Prevotella bryantii B14]	VVGLQTDKPLK
formate C-acetyltransferase [Prevotella bryantii B14]	VVGLQTDKPLKR
formate C-acetyltransferase [Prevotella bryantii B14]	WKNEVNVR
formate C-acetyltransferase [Prevotella bryantii B14]	YFYEAAEMALIDTDVR
formate C-acetyltransferase [Prevotella bryantii B14]	YTSNMPDGR
RNA polymerase sigma-43 factor [Prevotella bryantii B14]	AFSVDAPLVQGK
RNA polymerase sigma-43 factor [Prevotella bryantii B14]	FVVSIAK
RNA polymerase sigma-43 factor [Prevotella bryantii B14]	FVVSIAK
RNA polymerase sigma-43 factor [Prevotella bryantii B14]	AFSVDAPLVQGK
RNA polymerase sigma-43 factor [Prevotella bryantii B14]	FVVSIAK
RNA polymerase sigma-43 factor [Prevotella bryantii B14]	IQNGDESAIEK
RNA polymerase sigma-43 factor [Prevotella bryantii B14]	SLSVLNDR
RNA polymerase sigma-43 factor [Prevotella bryantii B14]	AFSVDAPLVQGK
RNA polymerase sigma-43 factor [Prevotella bryantii B14]	IQNGDESAIEK
RNA polymerase sigma-43 factor [Prevotella bryantii B14]	AFSVDAPLVQGK			1
RNA polymerase sigma-43 factor [Prevotella bryantii B14]	FVVSIAK			1
RNA polymerase sigma-43 factor [Prevotella bryantii B14]	IQNGDESAIEK			1
RNA polymerase sigma-43 factor [Prevotella bryantii B14]	LTTANLR			1
exo-poly-alpha-D-galacturonosidase [Prevotella bryantii B14]	FHIVPQR
exo-poly-alpha-D-galacturonosidase [Prevotella bryantii B14]	GDGITSNTEAFR
exo-poly-alpha-D-galacturonosidase [Prevotella bryantii B14]	NAIIVFSEDKK
exo-poly-alpha-D-galacturonosidase [Prevotella bryantii B14]	GDGITSNTEAFR
exo-poly-alpha-D-galacturonosidase [Prevotella bryantii B14]	VSNTEWNDFK
exo-poly-alpha-D-galacturonosidase [Prevotella bryantii B14]	YYQNLPK
purine nucleoside phosphorylase I, inosine and guanosine-specific [Prevotella bryantii B14]	LADEIAQEK
tetraacyldisaccharide 4'-kinase [Prevotella bryantii B14]	INETFAAMSSPK
tetraacyldisaccharide 4'-kinase [Prevotella bryantii B14]	LIITTEK
tetraacyldisaccharide 4'-kinase [Prevotella bryantii B14]	INETFAAMSSPK	1
tetraacyldisaccharide 4'-kinase [Prevotella bryantii B14]	LIITTEKDATR	1
tetraacyldisaccharide 4'-kinase [Prevotella bryantii B14]	ADLVIITK
tetraacyldisaccharide 4'-kinase [Prevotella bryantii B14]	LLQDVAQVAILSR
tetraacyldisaccharide 4'-kinase [Prevotella bryantii B14]	NVLLLTGIASPK
tetraacyldisaccharide 4'-kinase [Prevotella bryantii B14]	ADLVIITK
tetraacyldisaccharide 4'-kinase [Prevotella bryantii B14]	INETFAAMSSPK
tetraacyldisaccharide 4'-kinase [Prevotella bryantii B14]	LIITTEK
tetraacyldisaccharide 4'-kinase [Prevotella bryantii B14]	ADLVIITK
tetraacyldisaccharide 4'-kinase [Prevotella bryantii B14]	LIITTEK
tetraacyldisaccharide 4'-kinase [Prevotella bryantii B14]	NGAGTISFR
tetraacyldisaccharide 4'-kinase [Prevotella bryantii B14]	LIITTEK
tetraacyldisaccharide 4'-kinase [Prevotella bryantii B14]	LIITTEKDATR
tetraacyldisaccharide 4'-kinase [Prevotella bryantii B14]	NVLLLTGIASPK
tetraacyldisaccharide 4'-kinase [Prevotella bryantii B14]	TPHVEYLIR
tetraacyldisaccharide 4'-kinase [Prevotella bryantii B14]	EVALQELR
tetraacyldisaccharide 4'-kinase [Prevotella bryantii B14]	INETFAAMSSPK
tetraacyldisaccharide 4'-kinase [Prevotella bryantii B14]	LIITTEK
tetraacyldisaccharide 4'-kinase [Prevotella bryantii B14]	EVALQELR
tetraacyldisaccharide 4'-kinase [Prevotella bryantii B14]	INETFAAMSSPK
tetraacyldisaccharide 4'-kinase [Prevotella bryantii B14]	LIITTEK
tetraacyldisaccharide 4'-kinase [Prevotella bryantii B14]	ADLVIITK
tetraacyldisaccharide 4'-kinase [Prevotella bryantii B14]	INETFAAMSSPK
tetraacyldisaccharide 4'-kinase [Prevotella bryantii B14]	LIITTEK
tetraacyldisaccharide 4'-kinase [Prevotella bryantii B14]	NGAGTISFR
tetraacyldisaccharide 4'-kinase [Prevotella bryantii B14]	ADLVIITK
tetraacyldisaccharide 4'-kinase [Prevotella bryantii B14]	EVALQELR
tetraacyldisaccharide 4'-kinase [Prevotella bryantii B14]	INETFAAMSSPK
tetraacyldisaccharide 4'-kinase [Prevotella bryantii B14]	LIITTEK
tetraacyldisaccharide 4'-kinase [Prevotella bryantii B14]	ADLVIITK
tetraacyldisaccharide 4'-kinase [Prevotella bryantii B14]	AFDIPVISVGNITVGGAGK
tetraacyldisaccharide 4'-kinase [Prevotella bryantii B14]	EVALQELR
tetraacyldisaccharide 4'-kinase [Prevotella bryantii B14]	FMLNEEEFNEK
tetraacyldisaccharide 4'-kinase [Prevotella bryantii B14]	INETFAAMSSPK
tetraacyldisaccharide 4'-kinase [Prevotella bryantii B14]	LIITTEK
tetraacyldisaccharide 4'-kinase [Prevotella bryantii B14]	LLQDVAQVAILSR
tetraacyldisaccharide 4'-kinase [Prevotella bryantii B14]	NGAGTISFR
tetraacyldisaccharide 4'-kinase [Prevotella bryantii B14]	NVLLLTGIASPK
tetraacyldisaccharide 4'-kinase [Prevotella bryantii B14]	STDVILLDDAFQHR
signal peptide peptidase SppA, 67K type [Prevotella bryantii B14]	DLEDMANDDR
signal peptide peptidase SppA, 67K type [Prevotella bryantii B14]	FDEIGTNK
signal peptide peptidase SppA, 67K type [Prevotella bryantii B14]	LVDQLGSMDDAIQK
signal peptide peptidase SppA, 67K type [Prevotella bryantii B14]	FNQPTYYISTAANK	1
signal peptide peptidase SppA, 67K type [Prevotella bryantii B14]	SAGTTLQDNSVLVLK	1
signal peptide peptidase SppA, 67K type [Prevotella bryantii B14]	SYTETFTEDKMSDANR	1
signal peptide peptidase SppA, 67K type [Prevotella bryantii B14]	ANSLNNNEPQIVASK		1
signal peptide peptidase SppA, 67K type [Prevotella bryantii B14]	DLEDMANDDR
signal peptide peptidase SppA, 67K type [Prevotella bryantii B14]	DLEDMANDDRIK
signal peptide peptidase SppA, 67K type [Prevotella bryantii B14]	FDEIGTNK
signal peptide peptidase SppA, 67K type [Prevotella bryantii B14]	FNQPTYYISTAANK		1
signal peptide peptidase SppA, 67K type [Prevotella bryantii B14]	GALQDFR
signal peptide peptidase SppA, 67K type [Prevotella bryantii B14]	GYDLFCQR
signal peptide peptidase SppA, 67K type [Prevotella bryantii B14]	KNFVDGLLYADEIK
signal peptide peptidase SppA, 67K type [Prevotella bryantii B14]	LGIKFDEIGTNK		1
signal peptide peptidase SppA, 67K type [Prevotella bryantii B14]	LGLEDDDMIHQVSVAEMNK
signal peptide peptidase SppA, 67K type [Prevotella bryantii B14]	LKLVDQLGSMDDAIQK
signal peptide peptidase SppA, 67K type [Prevotella bryantii B14]	LVDQLGSMDDAIQK		2
signal peptide peptidase SppA, 67K type [Prevotella bryantii B14]	NFVDGLLYADEIK
signal peptide peptidase SppA, 67K type [Prevotella bryantii B14]	SAGTTLQDNSVLVLK		1
signal peptide peptidase SppA, 67K type [Prevotella bryantii B14]	SYTETFTEDK
signal peptide peptidase SppA, 67K type [Prevotella bryantii B14]	SYTETFTEDKMSDANR
signal peptide peptidase SppA, 67K type [Prevotella bryantii B14]	VCKDLEDMANDDR
penicillin-binding protein 2 [Prevotella bryantii B14]	EALMLQK
penicillin-binding protein 2 [Prevotella bryantii B14]	ATPNAYAQIVNGMR	1
penicillin-binding protein 2 [Prevotella bryantii B14]	LGIDLPGEK
penicillin-binding protein 2 [Prevotella bryantii B14]	NADSNAFLK
rod shape-determining protein MreD [Prevotella bryantii B14]	DSADDLVPSAR
rod shape-determining protein MreD [Prevotella bryantii B14]	DSADDLVPSAR	1
putative cell shape-determining protein MreC [Prevotella bryantii B14]	ADNFITLDK
putative cell shape-determining protein MreC [Prevotella bryantii B14]	MAYVDDIPR
putative cell shape-determining protein MreC [Prevotella bryantii B14]	MAYVDDIPR
putative cell shape-determining protein MreC [Prevotella bryantii B14]	KSQMALLQNYR	1
putative cell shape-determining protein MreC [Prevotella bryantii B14]	SQMALLQNYR	1
putative cell shape-determining protein MreC [Prevotella bryantii B14]	MAYVDDIPR
putative cell shape-determining protein MreC [Prevotella bryantii B14]	SQMALLQNYR
putative cell shape-determining protein MreC [Prevotella bryantii B14]	MAYVDDIPR
putative cell shape-determining protein MreC [Prevotella bryantii B14]	MAYVDDIPR
putative cell shape-determining protein MreC [Prevotella bryantii B14]	MAYVDDIPR
putative cell shape-determining protein MreC [Prevotella bryantii B14]	NVYLEQQVR		1
putative cell shape-determining protein MreC [Prevotella bryantii B14]	SQMALLQNYR		1
putative cell shape-determining protein MreC [Prevotella bryantii B14]	ADNFITLDK
putative cell shape-determining protein MreC [Prevotella bryantii B14]	MAYVDDIPR
putative cell shape-determining protein MreC [Prevotella bryantii B14]	ADNFITLDK
putative cell shape-determining protein MreC [Prevotella bryantii B14]	MAYVDDIPR
putative cell shape-determining protein MreC [Prevotella bryantii B14]	ADNFITLDK
putative cell shape-determining protein MreC [Prevotella bryantii B14]	IVTSGYSSVFPSGVLVGK
putative cell shape-determining protein MreC [Prevotella bryantii B14]	MAYVDDIPR
putative cell shape-determining protein MreC [Prevotella bryantii B14]	SQMALLQNYR
putative cell shape-determining protein MreC [Prevotella bryantii B14]	ADNFITLDK
putative cell shape-determining protein MreC [Prevotella bryantii B14]	IVTSGYSSVFPSGVLVGK
putative cell shape-determining protein MreC [Prevotella bryantii B14]	MAYVDDIPR
putative cell shape-determining protein MreC [Prevotella bryantii B14]	ADNFITLDK
putative cell shape-determining protein MreC [Prevotella bryantii B14]	IELSTDFGNLR
putative cell shape-determining protein MreC [Prevotella bryantii B14]	IVTSGYSSVFPSGVLVGK
putative cell shape-determining protein MreC [Prevotella bryantii B14]	KSQMALLQNYR
putative cell shape-determining protein MreC [Prevotella bryantii B14]	MAYVDDIPR
putative cell shape-determining protein MreC [Prevotella bryantii B14]	NVYLEQQVR
putative cell shape-determining protein MreC [Prevotella bryantii B14]	SQMALLQNYR
cell shape-determining protein MreB [Prevotella bryantii B14]	IVVDEPSVVALDR
cell shape-determining protein MreB [Prevotella bryantii B14]	IVVDEPSVVALDR
cell shape-determining protein MreB [Prevotella bryantii B14]	MVIGVPSGSTEVELR
cell shape-determining protein MreB [Prevotella bryantii B14]	NGIYLSGGGALLR		1
cell shape-determining protein MreB [Prevotella bryantii B14]	MVIGVPSGSTEVELR
cell shape-determining protein MreB [Prevotella bryantii B14]	IENAVLSALENTPPELYADIVK
cell shape-determining protein MreB [Prevotella bryantii B14]	IVVDEPSVVALDR
cell shape-determining protein MreB [Prevotella bryantii B14]	MVIGVPSGSTEVELR
cell shape-determining protein MreB [Prevotella bryantii B14]	TAGDDLTADIQEYMSR
conserved hypothetical protein [Prevotella bryantii B14]	ISYYLDELK
conserved hypothetical protein [Prevotella bryantii B14]	ENPWFDPNNGPAK
conserved hypothetical protein [Prevotella bryantii B14]	ISYYLDELK
conserved hypothetical protein [Prevotella bryantii B14]	AMTFSGPPPVYTPSFHTYVIR
conserved hypothetical protein [Prevotella bryantii B14]	ENPWFDPNNGPAK
conserved hypothetical protein [Prevotella bryantii B14]	GGAADLGYAEYDKWTSK
conserved hypothetical protein [Prevotella bryantii B14]	ISYYLDELK
conserved hypothetical protein [Prevotella bryantii B14]	NIFEDAER
conserved hypothetical protein [Prevotella bryantii B14]	QLVSGNPVLEK
putative TonB-dependent outer membrane receptor protein [Prevotella bryantii B14]	VNEVVVTGSR
putative TonB-dependent outer membrane receptor protein [Prevotella bryantii B14]	VNEVVVTGSR
putative TonB-dependent outer membrane receptor protein [Prevotella bryantii B14]	VNEVVVTGSR
putative TonB-dependent outer membrane receptor protein [Prevotella bryantii B14]	AFGLMAMPK
putative TonB-dependent outer membrane receptor protein [Prevotella bryantii B14]	ALQQETPGMNIQK
putative TonB-dependent outer membrane receptor protein [Prevotella bryantii B14]	ANYSMGYR
putative TonB-dependent outer membrane receptor protein [Prevotella bryantii B14]	ASGAVINLITK
putative TonB-dependent outer membrane receptor protein [Prevotella bryantii B14]	ATEQPIIGAVITYADNEK
putative TonB-dependent outer membrane receptor protein [Prevotella bryantii B14]	ELVDAGYADLAK
putative TonB-dependent outer membrane receptor protein [Prevotella bryantii B14]	FNGDASHIMR
putative TonB-dependent outer membrane receptor protein [Prevotella bryantii B14]	FNLHAIDR
putative TonB-dependent outer membrane receptor protein [Prevotella bryantii B14]	GASSTLYGSR
putative TonB-dependent outer membrane receptor protein [Prevotella bryantii B14]	HVLFLQDGER
putative TonB-dependent outer membrane receptor protein [Prevotella bryantii B14]	ITASLHGDFYDR
putative TonB-dependent outer membrane receptor protein [Prevotella bryantii B14]	IYDMQYNFEYTNLAK
putative TonB-dependent outer membrane receptor protein [Prevotella bryantii B14]	KDFLYMFEK
putative TonB-dependent outer membrane receptor protein [Prevotella bryantii B14]	KTTKPIDIQAGVR
putative TonB-dependent outer membrane receptor protein [Prevotella bryantii B14]	LFMTEDVMK
putative TonB-dependent outer membrane receptor protein [Prevotella bryantii B14]	LGATFSASYMGEK
putative TonB-dependent outer membrane receptor protein [Prevotella bryantii B14]	LSPVSTQVLGGK
putative TonB-dependent outer membrane receptor protein [Prevotella bryantii B14]	LSVNGESHDAYFR
putative TonB-dependent outer membrane receptor protein [Prevotella bryantii B14]	LTGDMAGNLDYER
putative TonB-dependent outer membrane receptor protein [Prevotella bryantii B14]	QNLIGLETIMR
putative TonB-dependent outer membrane receptor protein [Prevotella bryantii B14]	TDGIQVNTTSPHAATASLDYK
putative TonB-dependent outer membrane receptor protein [Prevotella bryantii B14]	TLGSGITIFNVPATAGAK
putative TonB-dependent outer membrane receptor protein [Prevotella bryantii B14]	TTKPIDIQAGVR
putative TonB-dependent outer membrane receptor protein [Prevotella bryantii B14]	VFYDPFK
putative TonB-dependent outer membrane receptor protein [Prevotella bryantii B14]	VGFGNEISMQGLDAR
putative TonB-dependent outer membrane receptor protein [Prevotella bryantii B14]	VKFGIFDK
putative TonB-dependent outer membrane receptor protein [Prevotella bryantii B14]	VNEVVVTGSR
putative TonB-dependent outer membrane receptor protein [Prevotella bryantii B14]	VTVGVDNIFNYVPK
putative TonB-dependent outer membrane receptor protein [Prevotella bryantii B14]	VVTNMDGEATISVPQSDK
putative lipoprotein [Prevotella bryantii B14]	GSSVQGYYNAK
putative lipoprotein [Prevotella bryantii B14]	LATFEADKK
putative lipoprotein [Prevotella bryantii B14]	EYTGDGWIK
putative lipoprotein [Prevotella bryantii B14]	FKGEDGAVWGTDTDGSASSAK
putative lipoprotein [Prevotella bryantii B14]	KYEVDLAAYKK
putative lipoprotein [Prevotella bryantii B14]	EYTGDGWIK
putative lipoprotein [Prevotella bryantii B14]	FKGEDGAVWGTDTDGSASSAK
putative lipoprotein [Prevotella bryantii B14]	GEDGAVWGTDTDGSASSAK				1
putative lipoprotein [Prevotella bryantii B14]	GSSVQGYYNAK
putative lipoprotein [Prevotella bryantii B14]	KYEVDLAAYK
putative lipoprotein [Prevotella bryantii B14]	KYEVDLAAYKK
putative lipoprotein [Prevotella bryantii B14]	LATFEADK				1
putative lipoprotein [Prevotella bryantii B14]	LATFEADKK
putative lipoprotein [Prevotella bryantii B14]	TLLPEGCPTK				1
putative lipoprotein [Prevotella bryantii B14]	TMVLNSWEQK				1
putative lipoprotein [Prevotella bryantii B14]	YEVDLAAYK
putative lipoprotein [Prevotella bryantii B14]	YEVDLAAYKK
putative lipoprotein [Prevotella bryantii B14]	VTNQVILANLPK
putative lipoprotein [Prevotella bryantii B14]	ATSTTSLDLSGTK
putative lipoprotein [Prevotella bryantii B14]	TVDMQMVNDKGSLEK
putative lipoprotein [Prevotella bryantii B14]	VTNQVILANLPK
putative lipoprotein [Prevotella bryantii B14]	ATSTTSLDLSGTK
putative lipoprotein [Prevotella bryantii B14]	VTNQVILANLPK
putative lipoprotein [Prevotella bryantii B14]	AGTQEFINK
putative lipoprotein [Prevotella bryantii B14]	ATILHEFTK
putative lipoprotein [Prevotella bryantii B14]	ATSTTSLDLSGTK
putative lipoprotein [Prevotella bryantii B14]	DCENLEEIK
putative lipoprotein [Prevotella bryantii B14]	DFDVTMSNFLDCR
putative lipoprotein [Prevotella bryantii B14]	LDISKPLGLEDR
putative lipoprotein [Prevotella bryantii B14]	LYLPASCK
putative lipoprotein [Prevotella bryantii B14]	MNFSSVFTSDGK
putative lipoprotein [Prevotella bryantii B14]	NIFLQYDTQYADIEK
putative lipoprotein [Prevotella bryantii B14]	NSDNKVFDFASNPK
putative lipoprotein [Prevotella bryantii B14]	TVDMQMVNDK
putative lipoprotein [Prevotella bryantii B14]	TVDMQMVNDKGSLEK
putative lipoprotein [Prevotella bryantii B14]	VFDFASNPK
putative lipoprotein [Prevotella bryantii B14]	VSFTISQDVLDK
putative lipoprotein [Prevotella bryantii B14]	VTNQVILANLPK
putative lipoprotein [Prevotella bryantii B14]	YNVEDLMPFYTENEAENK
permease, YjgP/YjgQ family [Prevotella bryantii B14]	AQNEMSDLEFK
permease, YjgP/YjgQ family [Prevotella bryantii B14]	LSQLLISMK
permease, YjgP/YjgQ family [Prevotella bryantii B14]	AQNEMSDLEFK
permease, YjgP/YjgQ family [Prevotella bryantii B14]	QQTVASALAK
permease, YjgP/YjgQ family [Prevotella bryantii B14]	AQNEMSDLEFK
permease, YjgP/YjgQ family [Prevotella bryantii B14]	LSQLLISMK
permease, YjgP/YjgQ family [Prevotella bryantii B14]	QQTVASALAK
permease, YjgP/YjgQ family [Prevotella bryantii B14]	AAGISLLQALR
permease, YjgP/YjgQ family [Prevotella bryantii B14]	EVIIEEPNYQADALQLQK
permease, YjgP/YjgQ family [Prevotella bryantii B14]	ISQQIAEYNTVHR
permease, YjgP/YjgQ family [Prevotella bryantii B14]	LSQLLISMK
permease, YjgP/YjgQ family [Prevotella bryantii B14]	SDELGNSAAVPYR
permease, YjgP/YjgQ family [Prevotella bryantii B14]	SLLTSDGDKNIR
permease, YjgP/YjgQ family [Prevotella bryantii B14]	AAGISLLQALR
permease, YjgP/YjgQ family [Prevotella bryantii B14]	AQNEMSDLEFK	2	2
permease, YjgP/YjgQ family [Prevotella bryantii B14]	EVIIEEPNYQADALQLQK
permease, YjgP/YjgQ family [Prevotella bryantii B14]	IIENLANTK	1
permease, YjgP/YjgQ family [Prevotella bryantii B14]	ISQQIAEYNTVHR	2	1
permease, YjgP/YjgQ family [Prevotella bryantii B14]	KLDIFLAK	1
permease, YjgP/YjgQ family [Prevotella bryantii B14]	LDIFLAK
permease, YjgP/YjgQ family [Prevotella bryantii B14]	LSQLLISMK	1	1
permease, YjgP/YjgQ family [Prevotella bryantii B14]	QQTVASALAK		1
permease, YjgP/YjgQ family [Prevotella bryantii B14]	SDELGNSAAVPYR	1
permease, YjgP/YjgQ family [Prevotella bryantii B14]	SDELGNSAAVPYRR	2
permease, YjgP/YjgQ family [Prevotella bryantii B14]	SLLTSDGDKNIR	2
permease, YjgP/YjgQ family [Prevotella bryantii B14]	TNEQVIAR		1
permease, YjgP/YjgQ family [Prevotella bryantii B14]	YINQYPIMAVK	1
permease, YjgP/YjgQ family [Prevotella bryantii B14]	YVDDLIGK	1
aspartate aminotransferase A [Prevotella bryantii B14]	MSYATSDENIK
aspartate aminotransferase A [Prevotella bryantii B14]	LAPSATLAMSQK
aspartate aminotransferase A [Prevotella bryantii B14]	MSYATSDENIK
aspartate aminotransferase A [Prevotella bryantii B14]	MSYATSDENIK
aspartate aminotransferase A [Prevotella bryantii B14]	ISSFFGK
aspartate aminotransferase A [Prevotella bryantii B14]	LAPSATLAMSQK
aspartate aminotransferase A [Prevotella bryantii B14]	MSYATSDENIK
aspartate aminotransferase A [Prevotella bryantii B14]	EIANVVLK
aspartate aminotransferase A [Prevotella bryantii B14]	ISSFFGK
aspartate aminotransferase A [Prevotella bryantii B14]	LAPSATLAMSQK
aspartate aminotransferase A [Prevotella bryantii B14]	MSYATSDENIK
MotA/TolQ/ExbB proton channel family protein [Prevotella bryantii B14]	ASLNAYADMESGANANLK
MotA/TolQ/ExbB proton channel family protein [Prevotella bryantii B14]	ASLNAYADMESGANANLK
MotA/TolQ/ExbB proton channel family protein [Prevotella bryantii B14]	ASLNAYADMESGANANLKK
MotA/TolQ/ExbB proton channel family protein [Prevotella bryantii B14]	ASLNAYADMESGANANLK
MotA/TolQ/ExbB proton channel family protein [Prevotella bryantii B14]	ASLNAYADMESGANANLK
MotA/TolQ/ExbB proton channel family protein [Prevotella bryantii B14]	ASLNAYADMESGANANLK
MotA/TolQ/ExbB proton channel family protein [Prevotella bryantii B14]	ASLNAYADMESGANANLK
MotA/TolQ/ExbB proton channel family protein [Prevotella bryantii B14]	ASLNAYADMESGANANLKK
MotA/TolQ/ExbB proton channel family protein [Prevotella bryantii B14]	AALDANDFK
MotA/TolQ/ExbB proton channel family protein [Prevotella bryantii B14]	AALDANDFKK
MotA/TolQ/ExbB proton channel family protein [Prevotella bryantii B14]	ASLNAYADMESGANANLK
MotA/TolQ/ExbB proton channel family protein [Prevotella bryantii B14]	AALDANDFK				2
MotA/TolQ/ExbB proton channel family protein [Prevotella bryantii B14]	AALDANDFKK				1
MotA/TolQ/ExbB proton channel family protein [Prevotella bryantii B14]	ASLNAYADMESGANANLK				1
MotA/TolQ/ExbB proton channel family protein [Prevotella bryantii B14]	AALDANDFKK
MotA/TolQ/ExbB proton channel family protein [Prevotella bryantii B14]	ASLNAYADMESGANANLK
MotA/TolQ/ExbB proton channel family protein [Prevotella bryantii B14]	ASLNAYADMESGANANLKK
MotA/TolQ/ExbB proton channel family protein [Prevotella bryantii B14]	AALDANDFK
MotA/TolQ/ExbB proton channel family protein [Prevotella bryantii B14]	AALDANDFKK
MotA/TolQ/ExbB proton channel family protein [Prevotella bryantii B14]	ASLNAYADMESGANANLK
MotA/TolQ/ExbB proton channel family protein [Prevotella bryantii B14]	ASLNAYADMESGANANLKK
MotA/TolQ/ExbB proton channel family protein [Prevotella bryantii B14]	AALDANDFK	1	1	8
MotA/TolQ/ExbB proton channel family protein [Prevotella bryantii B14]	AALDANDFKK	2	1	11
MotA/TolQ/ExbB proton channel family protein [Prevotella bryantii B14]	ASLNAYADMESGANANLK	2	3	3
MotA/TolQ/ExbB proton channel family protein [Prevotella bryantii B14]	ASLNAYADMESGANANLKK	2	4	2
MotA/TolQ/ExbB proton channel family protein [Prevotella bryantii B14]	LTYALDEVGYSIAQTYEANHTEEA
MotA/TolQ/ExbB proton channel family protein [Prevotella bryantii B14]	SEGFQGVR		1	2
MotA/TolQ/ExbB proton channel family protein [Prevotella bryantii B14]	TAFGKGSLPK		1
biopolymer transport protein, ExbD/TolR family [Prevotella bryantii B14]	ELAAYLAMPSK
biopolymer transport protein, ExbD/TolR family [Prevotella bryantii B14]	ELAAYLAMPSK
biopolymer transport protein, ExbD/TolR family [Prevotella bryantii B14]	TEGTFGVPMK
biopolymer transport protein, ExbD/TolR family [Prevotella bryantii B14]	ELAAYLAMPSK
biopolymer transport protein, ExbD/TolR family [Prevotella bryantii B14]	TEGTFGVPMK
biopolymer transport protein, ExbD/TolR family [Prevotella bryantii B14]	ELAAYLAMPSK
biopolymer transport protein, ExbD/TolR family [Prevotella bryantii B14]	TEGTFGVPMK
biopolymer transport protein, ExbD/TolR family [Prevotella bryantii B14]	ELAAYLAMPSK
biopolymer transport protein, ExbD/TolR family [Prevotella bryantii B14]	TEGTFGVPMK
biopolymer transport protein, ExbD/TolR family [Prevotella bryantii B14]	ELAAYLAMPSK				1
biopolymer transport protein, ExbD/TolR family [Prevotella bryantii B14]	TEGTFGVPMK				1
biopolymer transport protein, ExbD/TolR family [Prevotella bryantii B14]	VNTPGSVSEIK				1
biopolymer transport protein, ExbD/TolR family [Prevotella bryantii B14]	ELAAYLAMPSK
biopolymer transport protein, ExbD/TolR family [Prevotella bryantii B14]	TEGTFGVPMK
biopolymer transport protein, ExbD/TolR family [Prevotella bryantii B14]	VNTPGSVSEIK
biopolymer transport protein, ExbD/TolR family [Prevotella bryantii B14]	ELAAYLAMPSK
biopolymer transport protein, ExbD/TolR family [Prevotella bryantii B14]	TEGTFGVPMK
biopolymer transport protein, ExbD/TolR family [Prevotella bryantii B14]	VNTPGSVSEIK
biopolymer transport protein, ExbD/TolR family [Prevotella bryantii B14]	ELAAYLAMPSK
biopolymer transport protein, ExbD/TolR family [Prevotella bryantii B14]	NEPVKVNTPGSVSEIK
biopolymer transport protein, ExbD/TolR family [Prevotella bryantii B14]	TEGTFGVPMK
biopolymer transport protein, ExbD/TolR family [Prevotella bryantii B14]	VNTPGSVSEIK
biopolymer transport protein, ExbD/TolR family [Prevotella bryantii B14]	DVFKTEGTFGVPMK
biopolymer transport protein, ExbD/TolR family [Prevotella bryantii B14]	ELAAYLAMPSK			1
biopolymer transport protein, ExbD/TolR family [Prevotella bryantii B14]	NEPVKVNTPGSVSEIK			2
biopolymer transport protein, ExbD/TolR family [Prevotella bryantii B14]	TEGTFGVPMK			1
biopolymer transport protein, ExbD/TolR family [Prevotella bryantii B14]	TEGTFGVPMKELAAYLAMPSK
biopolymer transport protein, ExbD/TolR family [Prevotella bryantii B14]	VMNELQDMDESHYYMITQLK
biopolymer transport protein, ExbD/TolR family [Prevotella bryantii B14]	VMNELQDMDESHYYMITQLKQEGDE
biopolymer transport protein, ExbD/TolR family [Prevotella bryantii B14]	VNTPGSVSEIK			1
biopolymer transport protein, ExbD/TolR family [Prevotella bryantii B14]	VNTPGSVSEIKVPENGVLTILVSPEK
biopolymer transport protein, ExbD/TolR family [Prevotella bryantii B14]	VPENGVLTILVSPEK
conserved hypothetical protein [Prevotella bryantii B14]	TTWGNDGIR
conserved hypothetical protein [Prevotella bryantii B14]	TTWGNDGIR			1
conserved hypothetical protein [Prevotella bryantii B14]	TTWGNDGIR		1
conserved hypothetical protein [Prevotella bryantii B14]	TTWGNDGIR	1
conserved hypothetical protein [Prevotella bryantii B14]	TTWGNDGIR
conserved hypothetical protein [Prevotella bryantii B14]	TTWGNDGIRK
conserved hypothetical protein [Prevotella bryantii B14]	IPTLTIVIKPTDNASYK
conserved hypothetical protein [Prevotella bryantii B14]	LADIKGGELPGGEK
conserved hypothetical protein [Prevotella bryantii B14]	TTWGNDGIRK
conserved hypothetical protein [Prevotella bryantii B14]	GGELPGGEKIPTLTIVIKPTDNASYK
conserved hypothetical protein [Prevotella bryantii B14]	IPTLTIVIKPTDNASYK
conserved hypothetical protein [Prevotella bryantii B14]	LADIKGGELPGGEK
conserved hypothetical protein [Prevotella bryantii B14]	ALRDHATEDGTRPVTR
conserved hypothetical protein [Prevotella bryantii B14]	IPTLTIVIKPTDNASYK
conserved hypothetical protein [Prevotella bryantii B14]	LADIKGGELPGGEK
conserved hypothetical protein [Prevotella bryantii B14]	LNPDDEKLLK
conserved hypothetical protein [Prevotella bryantii B14]	TTWGNDGIR
conserved hypothetical protein [Prevotella bryantii B14]	TTWGNDGIRK
putative TonB protein [Prevotella bryantii B14]	EYGAYQLR
putative TonB protein [Prevotella bryantii B14]	FTAPVIK
putative TonB protein [Prevotella bryantii B14]	EYGAYQLR
putative TonB protein [Prevotella bryantii B14]	WVDMVFANK
putative TonB protein [Prevotella bryantii B14]	YPVVAQENGVQGR
putative TonB protein [Prevotella bryantii B14]	NDIAVNTPPPPPAAAPTEVVTNK				1
putative TonB protein [Prevotella bryantii B14]	YPVVAQENGVQGR				1
putative TonB protein [Prevotella bryantii B14]	AAVGNQDVEGSK
putative TonB protein [Prevotella bryantii B14]	DELVKEDNQLK
putative TonB protein [Prevotella bryantii B14]	ETQKFTAPVIK
putative TonB protein [Prevotella bryantii B14]	EYGAYQLR	1
putative TonB protein [Prevotella bryantii B14]	FTAPVIK	1
putative TonB protein [Prevotella bryantii B14]	FTAPVIKK
putative TonB protein [Prevotella bryantii B14]	IDLYDPK
putative TonB protein [Prevotella bryantii B14]	KDELVKEDNQLK
putative TonB protein [Prevotella bryantii B14]	KDELVKEDNQLKQMDK
putative TonB protein [Prevotella bryantii B14]	LDDKAAVGNQDVEGSK	1
putative TonB protein [Prevotella bryantii B14]	NDIAVNTPPPPPAAAPTEVVTNK	2
putative TonB protein [Prevotella bryantii B14]	NKEYGAYQLR
putative TonB protein [Prevotella bryantii B14]	QMDKLDDKAAVGNQDVEGSK	1
putative TonB protein [Prevotella bryantii B14]	QMEEQQAYMEAMQLAK
putative TonB protein [Prevotella bryantii B14]	SVDPSLDR
putative TonB protein [Prevotella bryantii B14]	SVDPSLDREAAR	1
putative TonB protein [Prevotella bryantii B14]	TVEAVRNDIAVNTPPPPPAAAPTEVVTNK
putative TonB protein [Prevotella bryantii B14]	VFDVVEVMPSFPGGNGALMSYLSSNVK
putative TonB protein [Prevotella bryantii B14]	VIVSFVVER
putative TonB protein [Prevotella bryantii B14]	VKYNVPVSFR
putative TonB protein [Prevotella bryantii B14]	WVDMVFANK
putative TonB protein [Prevotella bryantii B14]	YNVPVSFR
putative TonB protein [Prevotella bryantii B14]	YPVVAQENGVQGR	1
putative phosphate-binding protein [Prevotella bryantii B14]	YTDEVTGLQMLK
putative phosphate-binding protein [Prevotella bryantii B14]	YTDEVTGLQMLK
putative phosphate-binding protein [Prevotella bryantii B14]	ATNWNQINPGSK
putative phosphate-binding protein [Prevotella bryantii B14]	YTDEVTGLQMLK
putative phosphate-binding protein [Prevotella bryantii B14]	ATNWNQINPGSK
putative phosphate-binding protein [Prevotella bryantii B14]	EVIEYVHK
putative phosphate-binding protein [Prevotella bryantii B14]	GNIEVVLDNVR
putative phosphate-binding protein [Prevotella bryantii B14]	KLKDSELAYIK
putative phosphate-binding protein [Prevotella bryantii B14]	KQFEFEYPK
putative phosphate-binding protein [Prevotella bryantii B14]	LKDSELAYIK
putative phosphate-binding protein [Prevotella bryantii B14]	QFEFEYPK
putative phosphate-binding protein [Prevotella bryantii B14]	RGNIEVVLDNVR
putative phosphate-binding protein [Prevotella bryantii B14]	SATTNFVVDSILGGK
putative phosphate-binding protein [Prevotella bryantii B14]	TCLLITSR
putative phosphate-binding protein [Prevotella bryantii B14]	TLWANVADGSK
putative phosphate-binding protein [Prevotella bryantii B14]	TPNAIGIIGSNWLNDK
putative phosphate-binding protein [Prevotella bryantii B14]	YTDEVTGLQMLK
[truncated: 14,703 more rows]
